# Supplementary material for: Hominoid SVA-lncRNA AK057321 targets human-specific SVA retrotransposons in SCN8A and CDK5RAP2 to initiate neuronal maturation
Source: Commun Biol. 2023 Mar 30;6:347. doi: 10.1038/s42003-023-04683-8 (PMC10063665; doi:10.1038/s42003-023-04683-8)
Supplement: Supplementary file 4 — Supplementary Data 1 [file 42003_2023_4683_MOESM4_ESM.xlsx]

## Sheet: AK057321
AutDB CNVs
CNV Locus	Patient Id	Report Id	Case/Control	Patient Age	Patient Gender	Primary Diagnosis	Clinical Profile	Cognitive Profile	CNV Start	CNV End	CNV Size	CNV Type	Genome Build	Validation	Validation Description	Primary Disorder Inheritence	Inheritence	Family Profile	Disease Segregation	Gene Content	Altered Gene Expression
7p22.3-p14.2	kaminsky_11_DD/ID/ASD_discovery_cases-ISCA00004680	21844811	Case	NA	NA	Developmental delay/intellectual disability/ASD	Clinical profile NA	Cognitive profile NA	54185	37089712	37035528	Duplication	GRCh38	Yes	FISH, qPCR, MLPA, aCGH, or standard G-banded chromosome analysis		Unknown	Unknown	Unknown	CYP2W1,MIR339,GPER1,ZFAND2A,UNCX,PSMG3,TFAMP1,ELFN1-AS1,MIR4655,MRM2,MIR6836,IMMP1LP3,GRIFIN,MIR4648,RN7SKP130,CYP3A54P,MIR4656,PAPOLB,RPL22P16,SPDYE19P,RBAKDN,RNU6-215P,MIR589,MIR6874,RN7SL556P,SNORA80D,ANKRD61,RN7SL851P,RNU6-218P,RPSAP73,OR7E39P,UNC93B2,OR7E136P,OR7E59P,FAM86LP,MIR3683,RNU6-534P,CCNB2P1,GAPDHP68,PER4,NDUFA4,RPL23AP52,NPM1P11,TAS2R2P,ARL4A,RN7SKP228,RBMX2P4,RPL6P21,EEF1A1P26,GTF…
7p15.1-p14.3	kaminsky_11_DD/ID/ASD_discovery_cases-ISCA00001121	21844811	Case	NA	NA	Developmental delay/intellectual disability/ASD	Clinical profile NA	Cognitive profile NA	30420933	34560665	4139733	Duplication	GRCh38	Yes	FISH, qPCR, MLPA, aCGH, or standard G-banded chromosome analysis		Unknown	Unknown	Unknown	GGCT,NEUROD6,SNX2P2,SLC25A5P5,MIR550A2,MIR550B2,LINC00997,RNU6-388P,RPS29P14,RN7SL505P,RNA5SP229,RNU6-438P,NOD1,GARS,INMT,AQP1,GHRHR,PPP1R17,LSM5,ZNRF2P1,DPY19L1P2,KBTBD2,RP9P,FKBP9,RP9,GARS-DT,CRHR2,INMT-MINDY4,MINDY4,ADCYAP1R1,ITPRID1,PDE1C,DPY19L1P1,NT5C3A,BMPER,AVL9,NPSR1-AS1,BBS9
7p22.3-p14.1	kaminsky_11_DD/ID/ASD_discovery_cases-ISCA00001107	21844811	Case	NA	NA	Developmental delay/intellectual disability/ASD	Clinical profile NA	Cognitive profile NA	54185	41875885	41821701	Duplication	GRCh38	Yes	FISH, qPCR, MLPA, aCGH, or standard G-banded chromosome analysis		Unknown	Unknown	Unknown	CYP2W1,MIR339,GPER1,ZFAND2A,UNCX,PSMG3,TFAMP1,ELFN1-AS1,MIR4655,MRM2,MIR6836,IMMP1LP3,GRIFIN,MIR4648,RN7SKP130,CYP3A54P,MIR4656,PAPOLB,RPL22P16,SPDYE19P,RBAKDN,RNU6-215P,MIR589,MIR6874,RN7SL556P,SNORA80D,ANKRD61,RN7SL851P,RNU6-218P,RPSAP73,OR7E39P,UNC93B2,OR7E136P,OR7E59P,FAM86LP,MIR3683,RNU6-534P,CCNB2P1,GAPDHP68,PER4,NDUFA4,RPL23AP52,NPM1P11,TAS2R2P,ARL4A,RN7SKP228,RBMX2P4,RPL6P21,EEF1A1P26,GTF…
7p14.3	glessner_09_ASD_discovery_cases-AU15404	19404257	Case	NA		ASD	NA	NA	32660950	32764576	103627	Duplication	GRCh38	No			Unknown	Unknown	NA	MIR550A2,MIR550B2,LINC00997,ZNRF2P1,DPY19L1P1
7p14.3	glessner_09_ASD_discovery_cases-AU33404	19404257	Case	NA		ASD	NA	NA	32660950	32764576	103627	Duplication	GRCh38	No			Unknown	Unknown	NA	MIR550A2,MIR550B2,LINC00997,ZNRF2P1,DPY19L1P1
7p14.3	glessner_09_ASD_discovery_cases-AU41703	19404257	Case	NA		ASD	NA	NA	32660950	32764576	103627	Duplication	GRCh38	Yes	qPCR		Unknown	Unknown	NA	MIR550A2,MIR550B2,LINC00997,ZNRF2P1,DPY19L1P1
7p14.3	glessner_09_ASD_discovery_cases-AU69803	19404257	Case	NA		ASD	NA	NA	32660950	32764576	103627	Duplication	GRCh38	No			Unknown	Unknown	NA	MIR550A2,MIR550B2,LINC00997,ZNRF2P1,DPY19L1P1
7p22.3-q36.3	kaminsky_11_DD/ID/ASD_discovery_cases-ISCA00004712	21844811	Case	NA	NA	Developmental delay/intellectual disability/ASD	Clinical profile NA	Cognitive profile NA	53985	159282531	159228547	Deletion	GRCh38	Yes	FISH, qPCR, MLPA, aCGH, or standard G-banded chromosome analysis		Unknown	Unknown	Unknown	CYP2W1,MIR339,GPER1,ZFAND2A,UNCX,PSMG3,TFAMP1,ELFN1-AS1,MIR4655,MRM2,MIR6836,IMMP1LP3,GRIFIN,MIR4648,RN7SKP130,CYP3A54P,MIR4656,PAPOLB,RPL22P16,SPDYE19P,RBAKDN,RNU6-215P,MIR589,MIR6874,RN7SL556P,SNORA80D,ANKRD61,RN7SL851P,RNU6-218P,RPSAP73,OR7E39P,UNC93B2,OR7E136P,OR7E59P,FAM86LP,MIR3683,RNU6-534P,CCNB2P1,GAPDHP68,PER4,NDUFA4,RPL23AP52,NPM1P11,TAS2R2P,ARL4A,RN7SKP228,RBMX2P4,RPL6P21,EEF1A1P26,GTF…
7p14.3	tropeano_16_ASD_discovery_cases-MAAS19	27073233	Case	30-39 yrs.	M	ASD	Case diagnosed with autism based on ICD-10 research criteria; diagnosis confirmed using ADOS and ADI-R.		31970800	34451910	2481111	Deletion	GRCh38	Yes	MLPA or aCGH		Unknown	Unknown	Unknown	SLC25A5P5,MIR550A2,MIR550B2,LINC00997,RNU6-388P,RPS29P14,RN7SL505P,RNA5SP229,RNU6-438P,LSM5,ZNRF2P1,DPY19L1P2,KBTBD2,RP9P,FKBP9,RP9,PDE1C,DPY19L1P1,NT5C3A,BMPER,AVL9,NPSR1-AS1,BBS9
7p15.3-p14.3	fitzgerald_14_ASD/DD/ID_discovery_cases-DECIPHER258192	25533962	Case	N/A	F	Intellectual disability	Intrauterine growth retardation; Proportionate short stature; Clinodactyly of the 5th finger; Webbed neck; Epicanthus; Intellectual disability mild		23148031	32892422	9744392	Deletion	GRCh38	No			De novo	Simplex	Segregated	MALSU1,SNORD65C,RNU7-143P,RPS2P32,CLK2P1,FCF1P1,PCMTD1P3,TPT1P7,RNA5SP228,NPY,RNU6-1103P,SUMO2P14,SNRPCP19,CYCS,NPVF,TSEN15P3,MIR148A,CBX3,KIAA0087,RPL7AP38,HMGB3P20,TPM3P4,NHP2P2,HOXA1,HOXA2,HOXA4,HOXA5,HOXA7,HOXA10-AS,MIR196B,HOXA10,HOXA11,HOXA11-AS,HOTTIP,RPL35P4,HNRNPA1P73,EIF4HP1,PSMC1P2,RNU6-979P,PPIAP80,TRIL,PRR15,TMSB4XP3,MIR550A3,RPS27P16,MIR550A1,MIR550B1,GGCT,NEUROD6,SNX2P2,SLC25A5P5,M…
7p22.3-q36.3	wenger_16_ASD_discovery_cases-case13	26781481	Case	N/A	N/A	ASD	Prior clinical diagnosis of genetic syndrome: Monosomy 7, +mar der(7)		10001	159335973	159325973	Deletion	GRCh38	No			Unknown			CYP2W1,MIR339,GPER1,ZFAND2A,UNCX,PSMG3,TFAMP1,ELFN1-AS1,MIR4655,MRM2,MIR6836,IMMP1LP3,GRIFIN,MIR4648,RN7SKP130,CYP3A54P,MIR4656,PAPOLB,RPL22P16,SPDYE19P,RBAKDN,RNU6-215P,MIR589,MIR6874,RN7SL556P,SNORA80D,ANKRD61,RN7SL851P,RNU6-218P,RPSAP73,OR7E39P,UNC93B2,OR7E136P,OR7E59P,FAM86LP,MIR3683,RNU6-534P,CCNB2P1,GAPDHP68,PER4,NDUFA4,RPL23AP52,NPM1P11,TAS2R2P,ARL4A,RN7SKP228,RBMX2P4,RPL6P21,EEF1A1P26,GTF…
7p14.3	sanders_11_ASD_discovery_controls-11445.s1	21658581	Control	9.5	F	Control (matched sibling)	NA	NA	32751955	32786560	34606	Duplication	GRCh38	No			Maternal	Simplex (quad)	NA	LINC00997,ZNRF2P1,DPY19L1P1
		Cases	11
		Controls	1
		Total	12
	Case	Duplications	7
	Case	Deletions	4
	Control	Duplications	1
	Control	Deletions	0
