# Supplementary material for: Hominoid SVA-lncRNA AK057321 targets human-specific SVA retrotransposons in SCN8A and CDK5RAP2 to initiate neuronal maturation
Source: Commun Biol. 2023 Mar 30;6:347. doi: 10.1038/s42003-023-04683-8 (PMC10063665; doi:10.1038/s42003-023-04683-8)
Supplement: Supplementary file 5 — Supplementary Data 2 [file 42003_2023_4683_MOESM5_ESM.xlsx]

## Sheet: Supp Fig. 2
Souce data for Supplementary Fig. 2
Cq values
sample	Tissue	Gene	Cq
wild-type mouse 1	thymus	AK057321	35.3877
wild-type mouse 1	thymus	AK057321	37.1593
wild-type mouse 2	thymus	AK057321	36.2924
wild-type mouse 2	thymus	Gapdh	21.3829
wild-type mouse 3	thymus	Gapdh	21.3931
wild-type mouse 3	thymus	Gapdh	21.7085
AK057321 transgenic mouse 1	thymus	AK057321	35.2681
AK057321 transgenic mouse 1	thymus	AK057321	36.2607
AK057321 transgenic mouse 2	thymus	AK057321	35.0422
AK057321 transgenic mouse 2	thymus	Gapdh	23.0059
AK057321 transgenic mouse 3	thymus	Gapdh	23.1199
AK057321 transgenic mouse 3	thymus	Gapdh	23.0138
wild-type mouse 1	spleen	AK057321	40
wild-type mouse 1	spleen	AK057321	36.4119
wild-type mouse 2	spleen	AK057321	36.9605
wild-type mouse 2	spleen	Gapdh	24.735
wild-type mouse 3	spleen	Gapdh	24.7849
wild-type mouse 3	spleen	Gapdh	24.5118
AK057321 transgenic mouse 1	spleen	AK057321	35.86
AK057321 transgenic mouse 1	spleen	AK057321	36.1163
AK057321 transgenic mouse 2	spleen	AK057321	35.6129
AK057321 transgenic mouse 2	spleen	Gapdh	25.2259
AK057321 transgenic mouse 3	spleen	Gapdh	25.1842
AK057321 transgenic mouse 3	spleen	Gapdh	25.1431
wild-type mouse 1	blood	AK057321	35.7644
wild-type mouse 1	blood	AK057321	34.532
wild-type mouse 2	blood	AK057321	36.4489
wild-type mouse 2	blood	Gapdh	26.9791
wild-type mouse 3	blood	Gapdh	26.7984
wild-type mouse 3	blood	Gapdh	26.9423
AK057321 transgenic mouse 1	blood	AK057321	33.4848
AK057321 transgenic mouse 1	blood	AK057321	34.0264
AK057321 transgenic mouse 2	blood	AK057321	34.8179
AK057321 transgenic mouse 2	blood	Gapdh	26.1543
AK057321 transgenic mouse 3	blood	Gapdh	26.1265
AK057321 transgenic mouse 3	blood	Gapdh	26.1
wild-type mouse 1	kidney	AK057321	40
wild-type mouse 1	kidney	AK057321	37.331
wild-type mouse 2	kidney	AK057321	40
wild-type mouse 2	kidney	Gapdh	25.6556
wild-type mouse 3	kidney	Gapdh	25.8812
wild-type mouse 3	kidney	Gapdh	25.5218
AK057321 transgenic mouse 1	kidney	AK057321	36.5305
AK057321 transgenic mouse 1	kidney	AK057321	40
AK057321 transgenic mouse 2	kidney	AK057321	35.9017
AK057321 transgenic mouse 2	kidney	Gapdh	24.0816
AK057321 transgenic mouse 3	kidney	Gapdh	23.7789
AK057321 transgenic mouse 3	kidney	Gapdh	23.9715
wild-type mouse 1	heart	AK057321	36.4108
wild-type mouse 1	heart	AK057321	35.3186
wild-type mouse 2	heart	AK057321	35.4335
wild-type mouse 2	heart	Gapdh	23.2662
wild-type mouse 3	heart	Gapdh	23.164
wild-type mouse 3	heart	Gapdh	23.0816
AK057321 transgenic mouse 1	heart	AK057321	37.3908
AK057321 transgenic mouse 1	heart	AK057321	35.7322
AK057321 transgenic mouse 2	heart	AK057321	36.9313
AK057321 transgenic mouse 2	heart	Gapdh	22.7963
AK057321 transgenic mouse 3	heart	Gapdh	22.962
AK057321 transgenic mouse 3	heart	Gapdh	22.7817
wild-type mouse 1	liver	AK057321	40
wild-type mouse 1	liver	AK057321	40
wild-type mouse 2	liver	AK057321	40
wild-type mouse 2	liver	Gapdh	24.4312
wild-type mouse 3	liver	Gapdh	24.7235
wild-type mouse 3	liver	Gapdh	24.4531
AK057321 transgenic mouse 1	liver	AK057321	40
AK057321 transgenic mouse 1	liver	AK057321	36.0436
AK057321 transgenic mouse 2	liver	AK057321	37.2131
AK057321 transgenic mouse 2	liver	Gapdh	27.1447
AK057321 transgenic mouse 3	liver	Gapdh	27.3313
AK057321 transgenic mouse 3	liver	Gapdh	27.0912
wild-type mouse 1	testis	AK057321	37.8032
wild-type mouse 1	testis	AK057321	40
wild-type mouse 2	testis	AK057321	36.1551
wild-type mouse 2	testis	Gapdh	25.1164
wild-type mouse 3	testis	Gapdh	25.128
wild-type mouse 3	testis	Gapdh	25.2242
AK057321 transgenic mouse 1	testis	AK057321	27.5508
AK057321 transgenic mouse 1	testis	AK057321	26.6998
AK057321 transgenic mouse 2	testis	AK057321	26.6017
AK057321 transgenic mouse 2	testis	Gapdh	24.4277
AK057321 transgenic mouse 3	testis	Gapdh	24.4043
AK057321 transgenic mouse 3	testis	Gapdh	24.2199
wild-type mouse 1	cortex	AK057321	37.46
wild-type mouse 1	cortex	Gapdh	25.67
wild-type mouse 2	cortex	AK057321	36.49
wild-type mouse 2	cortex	Gapdh	25.33
wild-type mouse 3	cortex	AK057321	37.62
wild-type mouse 3	cortex	Gapdh	26.43
AK057321 transgenic mouse 1	cortex	AK057321	29.1
AK057321 transgenic mouse 1	cortex	Gapdh	26.21
AK057321 transgenic mouse 2	cortex	AK057321	28.31
AK057321 transgenic mouse 2	cortex	Gapdh	25.3
AK057321 transgenic mouse 3	cortex	AK057321	28.99
AK057321 transgenic mouse 3	cortex	Gapdh	25.8
AK057321 transgenic mouse 4	cortex	AK057321	29.25
AK057321 transgenic mouse 4	cortex	Gapdh	26.74
AK057321 transgenic mouse 5	cortex	AK057321	27.2
AK057321 transgenic mouse 5	cortex	Gapdh	24.46
AK057321 transgenic mouse 6	cortex	AK057321	29.1
AK057321 transgenic mouse 6	cortex	Gapdh	25.58
AK057321 transgenic mouse 7	cortex	AK057321	28.31
AK057321 transgenic mouse 7	cortex	Gapdh	25.17
AK057321 transgenic mouse 8	cortex	AK057321	27.8
AK057321 transgenic mouse 8	cortex	Gapdh	25.33
AK057321 transgenic mouse 9	cortex	AK057321	28.65
AK057321 transgenic mouse 9	cortex	Gapdh	26.15
AK057321 transgenic mouse 10	cortex	AK057321	28.05
AK057321 transgenic mouse 10	cortex	Gapdh	25.9
AK057321 transgenic mouse 11	cortex	AK057321	28.74
AK057321 transgenic mouse 11	cortex	Gapdh	26.22
AK057321 transgenic mouse 12	cortex	AK057321	26.86
AK057321 transgenic mouse 12	cortex	Gapdh	24.9
AK057321 transgenic mouse 13	cortex	AK057321	28.47
AK057321 transgenic mouse 13	cortex	Gapdh	25.95
AK057321 transgenic mouse 14	cortex	AK057321	28.38
AK057321 transgenic mouse 14	cortex	Gapdh	26

## Sheet: Supp Fig. 3
Souce data for Supplementary Fig. 3
Cq values
RNA source	Gene	Cq
iPSC	AK057321	27.29
iPSC	AK057321	27.72
iPSC	AK057321	27.5
iPSC	AK057321	27.47
iPSC	GAPDH	17.35
iPSC	GAPDH	17.68
iPSC	GAPDH	17.46
iPSC	GAPDH	17.45
Excitatory neurons	AK057321	30.6293
Excitatory neurons	AK057321	30.8412
Excitatory neurons	AK057321	30.5886
Excitatory neurons	AK057321	30.3647
Excitatory neurons	GAPDH	23.7929
Excitatory neurons	GAPDH	23.7499
Excitatory neurons	GAPDH	23.7873
Excitatory neurons	GAPDH	23.7705
Cholinergic neurons	AK057321	29.0716
Cholinergic neurons	AK057321	29.116
Cholinergic neurons	AK057321	29.129
Cholinergic neurons	AK057321	29.0668
Cholinergic neurons	GAPDH	19.0726
Cholinergic neurons	GAPDH	19.3407
Cholinergic neurons	GAPDH	18.8473
Cholinergic neurons	GAPDH	19.1269
Dopaminergic neurons	AK057321	30.3104
Dopaminergic neurons	AK057321	30.1045
Dopaminergic neurons	AK057321	30.0357
Dopaminergic neurons	AK057321	30.2247
Dopaminergic neurons	GAPDH	19.3362
Dopaminergic neurons	GAPDH	19.4674
Dopaminergic neurons	GAPDH	19.7309
Dopaminergic neurons	GAPDH	19.4655

## Sheet: Supp Fig. 9b
Souce data for Supplementary Fig. 10b
mV	Control							AK057321 OE
-110	-89	-73	-35	-26	-26	-25	-52	-185	-206	-24	-136	-127	-126
-100	-79	-59	-32	-21	-21	-16	-30	-160	-156	-21	-109	-109	-85
-90	-76	-43	-19	-18	-18	13	-10	-115	-125	-12	-56	-83	-52
-80	-46	-13	-12	-9	-8	5	-14	-68	-82	-5	-34	-48	-23
-70	-24	0	-4	-2	-2	2	2	-12	-7	1	-7	-4	17
-60	-9	8	4	5	5	9	18	59	73	3	23	26	38
-50	21	29	10	16	16	10	24	101	110	10	58	53	58
-40	41	37	19	18	18	15	30	148	172	17	89	83	70
-30	58	53	24	25	25	20	34	210	247	19	93	97	95
-20	71	73	37	31	31	35	60	255	322	26	111	114	87
-10	82	95	56	44	44	37	74	308	328	29	151	132	124
0	102	113	69	62	62	58	136	367	375	43	244	242	223
10	120	121	94	78	78	75	180	425	421	49	332	322	305
20	137	159	111	101	101	93	200	478	490	60	408	401	387
30	166	157	131	112	112	110	256	512	558	165	518	476	478
40	177	169	137	127	127	118	284	523	614	175	567	582	544
50	208	183	147	140	140	124	308	605	788	181	647	643	626
60	219	210	166	150	150	133	132	688	913	188	695	714	655
70	236	234	171	153	153	243	215	725	1013	193	726	727	676
80	260	246	176	169	169	250	284	783	1092	289	788	798	792

## Sheet: Supp Fig. 9c
Souce data for Supplementary Fig. 10c
mV	Control							sgRNA ZNF91
-110	-185	-76	-34	-45	-29	-12		-185	-150	-39	-148	-205	-211
-100	-163	-65	-33	-23	-17	-45		-162	-100	-28	-109	-133	-110
-90	-142	-43	-19	-18	13	-10		-144	-56	-24	-56	-78	-89
-80	-98	-13	-12	-8	5	-14		-132	-33	-10	-34	-88	-48
-70	-77	0	-4	-2	2	2		-50	-23	21	-7	-4	17
-60	-25	8	4	5	9	18		48	23	3	23	26	38
-50	21	29	10	16	10	24		87	55	10	58	53	58
-40	41	37	19	18	15	30		165	74	17	89	83	70
-30	58	53	24	25	20	34		205	87	19	93	97	95
-20	71	73	37	31	35	60		255	120	26	111	114	87
-10	82	38	56	44	37	174		284	128	29	151	132	124
0	88	49	52	43	78	276		359	175	43	244	242	223
10	29	121	94	78	75	280		411	221	49	332	122	305
20	37	159	111	101	93	300		487	290	60	408	201	387
30	96	157	131	112	110	356		582	358	65	518	276	478
40	177	169	137	127	118	284		652	414	77	567	382	544
50	208	183	147	140	124	308		687	520	81	647	343	626
60	219	310	96	150	133	232		708	613	88	695	414	655
70	136	234	171	153	243	315		804	642	93	726	452	676
80	160	246	176	169	250	384		752	658	95	762	653	692

## Sheet: Supp Fig. 10a
Souce data for Supplementary Fig. 11a
Control	AK Overexpression
12.45	183.001
0	103.308
0	189.836
0	183.054
17.974	365.445
193.017	120.363
0	113.864
0	84.212
47.889	109.6
7.697	148.591
29.118	163.914
136.796	160.832
113.304	105.186
103.261	97.574
0	70.922
30.923	120.06
0	133.705
30.353	115.264
174.488	116.772
0	36.21
12.973	87.695
0	48.612
195.137	68.329
0	103.93
0	121.833
0
0

## Sheet: Supp Fig. 10b
Souce data for Supplementary Fig. 11b
Control	AK Overexpression
12.45	13.995
0	15.015
0	42.317
0	3.927
17.974	1.142
4.789	50.294
0	46.159
0	31.689
21.237	20.687
7.697	65.434
12.944	23.695
7.506	33.714
34.644	43.696
24.695	22.019
0	30.399
13.409	29.416
0	18.272
6.398	27.535
18.078	7.149
0	17.807
12.973	87.695
0	7.816
8.886	27.081
0	12.072
0	18.593
0
0
0
0

## Sheet: Supp Fig. 10c
Souce data for Supplementary Fig. 11c
Control	AK Overexpression
1	4
0	3
0	3
0	13
1	16
11	2
0	2
0	2
2	4
1	2
2	3
7	3
2	2
3	3
0	2
2	3
0	3
4	3
6	4
0	2
1	1
0	2
10	2
0	4
0	4
0
0
0
0
0

## Sheet: Supp Fig. 10d
Souce data for Supplementary Fig. 11d
Control	AK overexpression
1	3
0	3
0	3
0	11
1	14
1	2
8	2
0	2
0	4
2	2
1	3
2	3
7	2
2	3
3	2
0	3
2	3
0	3
4	4
6	2
1	1
1	1
0	1
10	3
0	4
0
0
0
0
0
0

## Sheet: Supp Fig. 12a
Souce data for Supplementary Fig. 13a
Gene measured	condition	Cq
SCN8A	control	30.99
GAPDH	control	20.48
SCN8A	control	30.93
GAPDH	control	20.77
SCN8A	control	30.7
GAPDH	control	20.59
SCN8A	control	30.7
GAPDH	control	20.55
SCN8A	control	34.01
GAPDH	control	21.01
SCN8A	control	34.03
GAPDH	control	21.25
SCN8A	control	34.34
GAPDH	control	21.22
SCN8A	control	34.01
GAPDH	control	21.33
SCN8A	AK-OE	31.02
GAPDH	AK-OE	21.41
SCN8A	AK-OE	31.19
GAPDH	AK-OE	21.73
SCN8A	AK-OE	31.07
GAPDH	AK-OE	21.31
SCN8A	AK-OE	31.43
GAPDH	AK-OE	21.79
SCN8A	AK-OE	31.15
GAPDH	AK-OE	22.2
SCN8A	AK-OE	31.33
GAPDH	AK-OE	22.28
SCN8A	AK-OE	31.33
GAPDH	AK-OE	22.21
SCN8A	AK-OE	31.15
GAPDH	AK-OE	22.33
SCN8A	AK-OE	31.08
GAPDH	AK-OE	22.49
SCN8A	AK-OE	31.5
GAPDH	AK-OE	22.39
SCN8A	AK-OE	30.38
GAPDH	AK-OE	22.11
SCN8A	AK-OE	31.5
GAPDH	AK-OE	22.07

## Sheet: Supp Fig. 12b
Souce data for Supplementary Fig. 13b
Gene measured	condition	Cq
SCN8A	sh-scramble	33.18
GAPDH	sh-scramble	26.38
SCN8A	sh-scramble	33
GAPDH	sh-scramble	26.5
SCN8A	sh-scramble	33.13
GAPDH	sh-scramble	26.3
SCN8A	sh-scramble	33.53
GAPDH	sh-scramble	26.26
SCN8A	sh-AK057321	35.5
GAPDH	sh-AK057321	27.15
SCN8A	sh-AK057321	35.24
GAPDH	sh-AK057321	26.96
SCN8A	sh-AK057321	35.33
GAPDH	sh-AK057321	27.08
SCN8A	sh-AK057321	35.95
GAPDH	sh-AK057321	27.12
SCN8A	sh-AK057321	34.68
GAPDH	sh-AK057321	27.05
SCN8A	sh-AK057321	34.15
GAPDH	sh-AK057321	27.08

[truncated: 19 more sheets: Supp Fig. 12c, Supp Fig. 12e, Supp Fig. 14a, Supp Fig. 14b, Supp Fig. 14d, Supp Fig. 14f, Supp Fig. 14g, Supp Fig. 14h, Supp Fig. 14l-n, Supp Fig. 16, Supp Fig. 17, Supp. Fig 18a, Supp Fig. 18b, Supp Fig. 19b-c, Supp Fig. 19d, Supp Fig. 19e, Supp Fig. 19f, Supp Fig. 19g, Supp Fig. 20a]
