# Supplementary material for: Hominoid SVA-lncRNA AK057321 targets human-specific SVA retrotransposons in SCN8A and CDK5RAP2 to initiate neuronal maturation
Source: Commun Biol. 2023 Mar 30;6:347. doi: 10.1038/s42003-023-04683-8 (PMC10063665; doi:10.1038/s42003-023-04683-8)
Supplement: Supplementary file 6 — Supplementary Data 3 [file 42003_2023_4683_MOESM6_ESM.xlsx]

## Sheet: Fig. 1c
Fig. 1c
	AK057321	CDK5RAP2
NTera-2 no Ngn2 sample 1	1.22537	1.27653
NTera-2 no Ngn2 sample 2	0.937691	1.00006
NTera-2 no Ngn2 sample 3	0.834285	1.02278
NTera-2 no Ngn2 sample 4	1.20955	0.920485
NTera-2 no Ngn2 sample 5	0.961147	0.819597
NTera-2 no Ngn2 sample 6	0.89732	1.01518
NTera-2 + Ngn2 sample 1	1.98238	4.45612
NTera-2 + Ngn2 sample 2	1.81008	4.56502
NTera-2 + Ngn2 sample 3	1.9654	4.74573
NTera-2 + Ngn2 sample 4	1.68406	3.48127
NTera-2 + Ngn2 sample 5	1.98863	4.06471
NTera-2 + Ngn2 sample 6	1.43265	3.03075

## Sheet: Fig. 1f
Fig. 1f
intellectual disability	cerebral atrophy	seizures	global developmental delay
5.38e-14	1.39e-09	2.15e-06	7.798e-06
nervous system development	neurogenesis	neuron development	synaptic signaling	neuron projection development
6.01e-33	4.97e-21	1.86e-18	9.19e-16	3.28e-14

## Sheet: Fig. 1g
Fig. 1g
AK057321		ZNF91		CDK5RAP2		KDM6A		WAPL		ATRX		NIPBL		SPATA5		ANKRD11		CHAF1B		RBL1		SCN8A		WNK3		KCNJ6		KCNH1		MYO5A		NRXN1		CASK		NRXN2		SHANK2		ABL2		NRCAM		GRID1		AGPAT3		MAPKAP1
sh-scramble	sh-AK057321	sh-scramble	sh-AK057321	sh-scramble	sh-AK057321	sh-scramble	sh-AK057321	sh-scramble	sh-AK057321	sh-scramble	sh-AK057321	sh-scramble	sh-AK057321	sh-scramble	sh-AK057321	sh-scramble	sh-AK057321	sh-scramble	sh-AK057321	sh-scramble	sh-AK057321	sh-scramble	sh-AK057321	sh-scramble	sh-AK057321	sh-scramble	sh-AK057321	sh-scramble	sh-AK057321	sh-scramble	sh-AK057321	sh-scramble	sh-AK057321	sh-scramble	sh-AK057321	sh-scramble	sh-AK057321	sh-scramble	sh-AK057321	sh-scramble	sh-AK057321	sh-scramble	sh-AK057321	sh-scramble	sh-AK057321	sh-scramble	sh-AK057321	sh-scramble	sh-AK057321
0.947019	0.2742	1.11705	0.596462	0.953729	0.550639	1.06497	0.705314	0.948434	0.745019	1.00286	0.787595	0.999241	0.74954	1.00286	0.699692	1.00801	0.835576	1.16181	0.379887	1.09069	0.688853	1.02148	0.341932	1.06388	0.334516	1.0671	0.729171	1.11983	0.805117	1.09748	0.451357	0.759824	0.329364	0.960904	0.484699	1.16196	0.638544	0.901145	0.484097	1.06086	0.681344	0.981654	0.735949	0.823562	0.482629	1.05083	0.736037	1.04436	0.805752
1.00035	0.172775	1.09729	0.683283	1.26588	0.450591	0.758435	0.730832	0.899568	0.791373	0.968545	0.681865	0.931991	0.774606	1.02437	0.706143	0.956346	0.968527	0.770707	0.318617	0.870642	0.723402	1.15179	0.410453	0.824767	0.578977	1.1597	0.754172	0.977408	0.654125	0.820288	0.358619	0.670322	0.321759	0.971123	0.652391	0.63459	1.01904	1.0535	0.932239	0.922578	0.726825	0.806538	0.781732	0.51503	0.431835	1.09393	0.583657	0.937645	0.873088
0.935247	0.332308	1.04045	0.672298	1.10567	0.472449	1.23806	0.690131	1.04001	0.859756	1.25924	0.882657	1.07379	0.699761	0.973421	0.789971	1.03734	0.775526	1.19763	0.393428	1.05308	0.768788	1.0589	0.386318	1.13966	0.475872	0.828429	0.259767	0.913637	0.743432	1.1108	0.425524	1.07386	0.468885	1.07163	0.563947	0.977689	0.330333	1.05767	0.533146	1.02174	0.750789	1.26304	0.664031	2.05625	0.970662	1.03387	0.766479	1.0212	0.914962
1.06633	0.312274	1.06106	0.889619	0.904175	0.632836	1.02736	0.785402	0.952016	0.782265	0.961757	0.751278	1.00634	0.845519	1.09516	1.10606	0.965936	0.791875	0.75581	0.408507	0.989036	0.632697	0.802676	0.250762			0.872811	0.418275					1.0268	0.321515			0.947979	0.586014	0.893442	0.562441	0.890159	0.607137			1.08417	0.683832	0.867721	0.655221	0.889853	0.780631
0.97433	0.335703	0.868408	0.733383	0.99182	0.550843	0.891131	0.761824	1.05703	0.723207	0.93727	0.851199	0.95969	0.920387	1.02973	0.961621	0.993092	0.866544	1.0148	0.613758	0.911794	0.723616		0.607084			1.28921	0.74821					1.23837	0.415271			1.08136	0.838398	1.11879	0.627165	1.14013	0.809098			0.923466	0.956522	0.934887	0.656978	1.13663	0.739572
1.08634	0.177096	0.987633	0.170856	0.890038	0.630643	1.09229	0.842523	1.11993	0.713946	0.906987	0.781826	1.03544	0.905931	0.886743	0.973077	1.04247	1.03767	1.21579	0.431298	1.1089	0.817623		0.87644			0.866864						1.43786	0.961992			1.35315	0.364794	0.996336	0.637366	0.985324	0.665881			0.722795	0.871941	1.03723	0.776716	0.988695	0.745974
		1.03148	0.513115	0.739649	0.524249																																							0.896979	0.633182
		0.835346	0.845263	1.26893	0.565321																																							1.76636	0.790551
[truncated: 14 more columns]

## Sheet: Fig. 1i
Cq values Fig 1i
	AK057321	CDK5RAP2	SCN8A	CHAF1B
control sgRNA - 1	1.00696	1.07923	0.825019	0.854114
control sgRNA - 2	1.10191	1.09429	1.05154	1.03706
control sgRNA - 3	1.02101	1.05702	1.08862	1.2163
control sgRNA - 4	0.882703	0.80107	1.05885	0.928195
control sgRNA - 5	1.06437	0.94442	0.929805	0.991373
control sgRNA - 6	0.986233	0.912249	1.08298	0.851159
control sgRNA - 7	1.02811	1.10765	0.855595	1.05519
control sgRNA - 8	0.926588	1.0479	1.1607	1.12311
AK057321 sgRNA - 1	0.135842	0.348686	0.203415	0.418268
AK057321 sgRNA - 2	0.133972	0.145592	0.182062	0.126088
AK057321 sgRNA - 3	0.188156	0.403321	0.167531	0.0537534
AK057321 sgRNA - 4	0.146604	0.219151	0.166374	0.37436
AK057321 sgRNA - 5	0.00533609	0.0179173	0.0527385	0.459297
AK057321 sgRNA - 6	0.00612956	0.0389428	0.0538466	0.573355
AK057321 sgRNA - 7	0.00494436	0.0503278	0.0520124	0.805245
AK057321 sgRNA - 8	0.00592077	0.0668699	0.0383402	0.297817

## Sheet: Fig. 1j
Cq values Fig 1j
	AK057321	POU5F1	NANOG	SOX2
sh-scramble control - 1	0.97041	0.833161	0.895025	0.752623
sh-scramble control - 2	0.943874	1.10701	1.11729	1.12506
sh-scramble control - 3	1.09177	1.08423	1	1.18099
sh-AK057321 - 1	0.413703	1.65481	1.32869	2.39496
sh-AK057321 - 2	0.280616	1.67791	2.15846	1.25701
sh-AK057321 - 3	0.370274	1.43065	1.17283	1.04247
sgRNA control 1	1.07177	1.54043	1.24258	1.55833
sgRNA control 2	0.986233	0.66588	1.19196	0.356013
sgRNA control 3	0.946058	0.974905	0.675175	1.8025
sgRNA AK057321 exon 3 deletion 1	0.281265	2.46798	2.95536	1.97247
sgRNA AK057321 exon 3 deletion 2	0.222211	4.00925	3.76678	2.71321
sgRNA AK057321 exon 3 deletion 3	0.476319	2.7007	2.16345	2.15846

## Sheet: Fig. 2b
Fig. 2b
	AK057321	CDK5RAP2
AK057321 control 1	1.26218	2.18034
AK057321 control 2	1.10334	2.10249
AK057321 control 3	0.305116	0.259207
AK057321 control 4	0.291455	0.275247
AK057321 control 5	1.86055	2.03994
AK057321 control 6	4.34003	1.5149
AK057321 OE 1	64263.4	2.89944
AK057321 OE 2	62595.1	3.05465
AK057321 OE 3	66474.9	4.37332
AK057321 OE 4	69851	4.03528
AK057321 OE 5	60767.2	5.21341
AK057321 OE 6	54568.2	6.10183

## Sheet: Fig. 2c
Fig. 2c
	ZNF91	CDK5RAP2	SPATA5	KDM6A	ANKRD11	NIPBL
ZNF91 sgRNA control 1	1.14907	1.39908	1.24244	1.02492	1.47032	1.25624
ZNF91 sgRNA control 2	0.746426	1.05723	0.981292	1.10595	1.08663	0.877505
ZNF91 sgRNA control 3	1.32222	1.39047	1.67549	1.34408	1.06697	1.25833
ZNF91 sgRNA control 4	1.27122	0.531208	0.478467	0.978393	0.715079	1.01409
ZNF91 sgRNA control 5	0.693652	0.915302	1.02314	0.670861	0.820354	0.710901
ZNF91 sgRNA KO 1	0.255962	1.76387	2.13571	0.909683	0.649152	1.00457
ZNF91 sgRNA KO 2	0.282046	1.42458	2.39518	1.45098	1.23566	1.21808
ZNF91 sgRNA KO 3	0.312949	2.5017	2.94832	1.66036	1.06633	1.34471
ZNF91 sgRNA KO 4	0.315126	2.00541	3.22264	1.06549	0.993849	1.21822
ZNF91 sgRNA KO 5	0.333094	1.80401	2.716	1.09595	1.02661	1.26016

## Sheet: Fig. 2e
Source data Fig 2e
Control	TTX 100 nM
105.3	3.2
98.4	2.3
90	1
63.2	0.2
62.1	0.8
52.3	1.3
Control	AK057321 OE
5.7	50.8
12.1	89.6
21.2	64.3
11.5	55.8
10.5	98.7
21.3	105.3
17.6	66.4
Control	ZNF91 sgRNA
6.2	49.6
15.3	48.3
12.4	58.7
13.3	68.2
6.4	44.2
13.5	50.8
	78.6

## Sheet: Fig. 2f
Source data Fig 2f
Control	AK057321 OE
-23.5	-38.6
-34.1	-41.3
-29.9	-42.1
-27.6	-40.1
-28.9	-38.5
-35.6	-52.1
-32.6	-47.2

## Sheet: Fig. 2g
Source data Fig 2g
Control	ZNF91 sgRNA
-23.4	-33.8
-33.2	-36.7
-25.3	-42.5
-29.6	-35.4
-21.5	-37.6
-18.7	-47.9
-22.1	-43.5

[truncated: 37 more sheets: Fig. 2h, Fig. 2i, Fig. 2l, Fig. 2m, Fig. 2n, Fig. 2o, Fig. 2p, Fig. 3c, Fig. 3d, Fig. 3e, Fig. 3g, Fig. 3h, Fig. 3i, Fig. 4c, Fig. 4d, Fig. 4e, Fig. 4f, Fig. 4g, FIg. 4h, Fig. 4i …]
