# Supplementary material for: Hominoid SVA-lncRNA AK057321 targets human-specific SVA retrotransposons in SCN8A and CDK5RAP2 to initiate neuronal maturation
Source: Commun Biol. 2023 Mar 30;6:347. doi: 10.1038/s42003-023-04683-8 (PMC10063665; doi:10.1038/s42003-023-04683-8)
Supplement: Supplementary file 7 — Supplementary Data 4 [file 42003_2023_4683_MOESM7_ESM.xls]

## Sheet: Genome
SW Score	% Div.	% Del.	% Ins.	Chr	Strand	Subfamily	Start	End	Length	(f) Gene Name	(f) Gene ID	(f) Strand	(f) Start	(f) End	(f) Distance	(l) Gene Name	(l) Gene ID	(l) Strand	(l) Start	(l) End	(l) Distance
6746	5.6	2	4.2	chr1	+	SVA_E	43217290	43217300	10	uc001chx.4	LEPRE1	-	43212005	43232755	-15465	uc001chy.4	LEPRE1	-	43225670	43232755	8370
6223	4.3	0.7	5.6	chr2	+	SVA_D	15682781	15682792	11	uc002rcd.2	NBAS	-	15307031	15701472	-18691	uc010yjq.2	DDX1	+	15731744	15768963	48952
5466	5	2.2	0.5	chr2	C	SVA_B	190624459	190624470	11	uc010zfy.1	OSGEPL1	-	190619040	190627670	-3211	uc031rql.1	OSGEPL1-AS1	+	190627505	190630282	3035
5736	2.8	0.1	1.5	chr3	C	SVA_D	50860568	50860579	11	uc011bds.2	DOCK3	+	50712671	51421629	-561061	uc003dbc.3	MANF	+	51422691	51426828	562112
10075	4	0.2	12.4	chr5	+	SVA_C	117619261	117619272	11	uc003krz.3	BC044609	+	117618268	117620462	-1201	uc003ksa.3	DTWD2	-	118172568	118324240	553296
6672	6.8	0.5	9.3	chr17	C	SVA_D	15882284	15882296	12	uc002gpg.3	ZSWIM7	-	15879878	15902984	-20700	uc002gph.3	TTC19	+	15902693	15932723	20397
8620	2.5	0	27.2	chr6	C	SVA_D	135684157	135684169	12	uc003qgk.4	AHI1	-	135639571	135818903	-134746	uc003qgl.3	AHI1	-	135708921	135818903	24752
8763	5.2	0.3	19.8	chr3	C	SVA_B	50840459	50840473	14	uc011bds.2	DOCK3	+	50712671	51421629	-581170	uc003dbc.3	MANF	+	51422691	51426828	582218
10269	3.2	2.1	12.9	chr5	C	SVA_D	43577684	43577698	14	uc031sjh.1	LOC100652772	-	43573286	43603332	-25648	uc003joe.3	NNT	+	43602790	43705668	25092
10621	3.2	0.1	11.2	chr14	+	SVA_D	67808934	67808949	15	uc001xjf.3	ATP6V1D	-	67804580	67826720	-17786	uc001xjg.3	EIF2S1	+	67827033	67853233	18084
11447	4.3	0.3	3	chr1	C	SVA_C	100321976	100321992	16	uc001dsm.1	AGL	+	100316530	100389579	-67603	uc001dsn.1	AGL	+	100326765	100389579	4773
6388	2.7	0.2	37.5	chr12	C	SVA_D	80700553	80700569	16	uc001szd.3	OTOGL	+	80603232	80772870	-72317	uc021rba.1	OTOGL	+	80750133	80772870	49564
8150	3.1	0.5	27.5	chr8	C	SVA_D	87705642	87705660	18	uc003ydx.3	CNGB3	-	87586162	87755903	-50261	uc003ydy.2	CNBD1	+	87878675	88394955	173015
6025	3.8	0	0.6	chr10	C	SVA_D	35695110	35695129	19	uc010qet.2	CCNY	+	35625801	35860847	-165737	uc001iyy.1	GJD4	+	35894337	35897863	199208
9111	3.8	0.4	10	chr22	+	SVA_C	22796979	22796999	20	uc021wmm.1	DKFZp667J0810	+	22786692	23248968	-451989	uc002zwc.1	ZNF280B	-	22838771	22863505	41772
10516	3.9	0.2	11.8	chr7	+	SVA_D	112563558	112563579	21	uc011kms.1	C7orf60	-	112459201	112579932	-16374	uc010ljv.2	GPR85	-	112720467	112726393	156888
7231	2.2	30.6	0.8	chr12	C	SVA_D	122071557	122071580	23	uc021rff.1	ORAI1	+	122064454	122079946	-8389	uc001uax.3	MORN3	-	122089292	122107560	17712
9395	2.9	0.5	18.8	chr15	+	SVA_D	41614162	41614185	23	uc001znp.3	OIP5	-	41601465	41624819	-10657	uc001znr.4	NUSAP1	+	41624891	41673248	10706
10060	4.6	0.3	10.8	chr14	+	SVA_B	78213234	78213265	31	uc010tvn.1	SNW1	-	78184295	78227497	-14263	uc021rwv.1	C14orf178	+	78227172	78236085	13907
9713	2.5	0.7	18.7	chr12	C	SVA_D	96300546	96300578	32	uc001tek.2	CCDC38	-	96260825	96336428	-35882	uc001tel.2	AMDHD1	+	96337070	96362370	36492
5713	1.5	0	2.1	chr20	+	SVA_D	18476268	18476302	34	uc002wqy.3	RBBP9	-	18467187	18477887	-1619	uc010zsb.2	SEC23B	+	18488187	18542059	11885
6229	5.6	2.3	5.4	chr7	C	SVA_E	65857665	65857701	36	uc003tux.4	LINC00174	-	65841030	65865395	-7730	uc010lac.3	LOC493754	-	65993454	66057371	135753
6998	6.7	2.2	22.7	chr14	+	SVA_D	50289035	50289077	42	uc010anq.1	NEMF	-	50286813	50319539	-30504	uc021rst.1	Metazoa_SRP	-	50329266	50329567	40189
5394	5.5	0.4	11.9	chr10	+	SVA_D	102036047	102036093	46	uc031pxb.1	BLOC1S2	-	102033034	102046469	-10422	uc009xwm.1	PKD2L1	-	102047902	102090243	11809
9713	2.5	0.7	18.7	chr12	C	SVA_D	96302411	96302459	48	uc001tek.2	CCDC38	-	96260825	96336428	-34017	uc001tel.2	AMDHD1	+	96337070	96362370	34611
408	12.7	3.2	0	chr11	+	SVA_F	78590048	78590110	62	uc001ozl.4	TENM4	-	78364327	79151695	-561647	uc021qnz.1	TENM4	-	78600829	78781054	10719
403	1.6	0	7.3	chr2	+	SVA_E	72836592	72836659	67	uc002sij.2	EXOC6B	-	72688604	73053177	-216585	uc021vjf.1	U2	+	72948934	72949132	112275
435	13.7	0	1.4	chr1	+	SVA_F	211285668	211285741	73	uc001hic.2	KCNH1	-	210851656	211307457	-21789	uc010psv.1	RCOR3	+	211432707	211486303	146966
568	4	0	0	chr17	C	SVA_E	78220872	78220947	75	uc010dhv.2	SLC26A11	+	78194199	78227308	-6436	uc031ret.1	RNF213	+	78234659	78262162	13712
455	12	0	3.9	chr6	+	SVA_F	150020440	150020517	77	uc010kig.1	LATS1	-	150004214	150039392	-18952	uc003qmx.4	NUP43	-	150045451	150057758	24934
418	13.9	0	1.2	chr1	+	SVA_F	211284631	211284710	79	uc001hic.2	KCNH1	-	210851656	211307457	-22826	uc010psv.1	RCOR3	+	211432707	211486303	147997
469	15.8	0	0	chr10	C	SVA_F	103140240	103140321	81	uc001ktc.4	BTRC	+	103113789	103317078	-176838	uc010qpz.2	DPCD	+	103330405	103348654	190084
467	12.2	1.2	0	chr22	+	SVA_F	38549308	38549389	81	uc011ano.1	PLA2G6	-	38523148	38577836	-28528	uc011anp.2	MAFF	+	38597938	38612517	48549
460	15.8	0	0	chr6	+	SVA_F	41840115	41840196	81	uc003ori.3	USP49	-	41765382	41863099	-22984	uc003orj.3	MED20	-	41873091	41888681	32895
713	0	0	2.2	chr7	C	SVA_E	148976739	148976829	90	uc003wfr.4	LOC155060	+	148959261	148994403	-17664	uc011kup.1	LOC155060	+	148982371	148990914	5542
824	0	0	0	chr3	C	SVA_B	136545816	136545907	91	uc010hub.3	SLC35G2	+	136537860	136574734	-28918	uc021xem.1	SLC35G2	+	136573302	136574541	27395
805	1.1	0	0	chr15	+	SVA_E	42037407	42037499	92	uc010uda.1	MGA	+	42026719	42054560	-17153	uc001zoi.3	MGA	+	42040834	42044514	3335
719	2.1	0	0	chr12	+	SVA_A	18672856	18672949	93	uc010sic.2	PIK3C2G	+	18434937	18801352	-128496	uc001rdu.2	PLCZ1	-	18836109	18867705	163160
829	3.1	0	0	chr12	C	SVA_E	25148005	25148102	97	uc001rgf.3	C12orf77	-	25146364	25150373	-2368	uc031qgr.1	C12orf77	-	25148020	25150453	-82
723	4	0	1	chr17	C	SVA_F	15883365	15883465	100	uc002gpg.3	ZSWIM7	-	15879878	15902984	-19619	uc002gph.3	TTC19	+	15902693	15932723	19228
579	11.7	0	2.8	chr5	+	SVA_F	111303306	111303411	105	uc031skr.1	NREP-AS1	+	111248204	111353003	-49697	uc003kpp.1	EPB41L4A	-	111478137	111564411	174726
516	9.7	0.9	5.5	chr1	+	SVA_F	99540594	99540702	108	uc001dsd.1	LOC100129620	+	99469831	99614408	-73814	uc001dse.3	LPPR4	+	99729847	99775138	189145
693	2.7	0	2.6	chrX	C	SVA_F	100227721	100227836	115	uc010nng.3	ARL13A	+	100224696	100245820	-18099	uc004egt.3	TRMT2B	-	100264333	100307105	36497
678	14.9	0	2.6	chr1	+	SVA_F	46159588	46159704	116	uc001cor.1	TMEM69	+	46153846	46160108	-520	uc001cos.4	IPP	-	46159997	46216485	293
681	12.3	0.8	3.4	chr17	+	SVA_F	79640712	79640829	117	uc002kbc.4	CCDC137	+	79633760	79640936	-224	uc002kbf.3	ARL16	-	79648223	79650954	7394
631	16.1	1.7	0.8	chr4	C	SVA_F	15446046	15446164	118	uc003gnp.3	C1QTNF7	+	15429628	15447791	-1745	uc003gnr.4	CC2D2A	+	15471488	15483887	25324
1110	3.9	0	0	chr2	C	SVA_E	10764300	10764427	127	uc002rap.3	NOL10	-	10710891	10830113	-65813	uc002rar.3	NOL10	-	10774259	10830113	9832
601	16.5	1.5	2.3	chr3	+	SVA_F	72137891	72138020	129	uc003dpb.1	AK097190	-	72084669	72149578	-11687	uc003dpd.2	LINC00870	+	72200407	72223490	62387
650	7.8	0.8	3.7	chr10	+	SVA_F	99036272	99036405	133	uc009xvk.3	ARHGAP19	-	98981929	99052430	-16158	uc001knc.1	FRAT1	+	99079021	99081672	42616
709	4.7	0.8	3.7	chr2	C	SVA_F	42832719	42832852	133	uc002rsq.3	MTA3	+	42795670	42936353	-103634	uc021vgm.1	MTA3	+	42922904	42936353	90052
603	9.3	0.8	3.7	chr22	C	SVA_F	31988983	31989116	133	uc010gwi.4	SFI1	+	31969043	32014537	-25554	uc003ali.4	SFI1	+	32010152	32014537	21036
1219	1.5	0	0	chr17	+	SVA_E	56531459	56531593	134	uc002iwi.1	HSF5	-	56497528	56565759	-34300	uc002iwj.2	MTMR4	-	56566892	56595251	35299
604	7.8	0.7	4.4	chrX	+	SVA_F	73386802	73386936	134	uc010nlq.1	FTX	-	73247970	73513409	-126607	uc004ebq.1	AK125301	-	73421436	73461983	34500
555	4.7	0.7	5.2	chr5	+	SVA_F	167286926	167287061	135	uc003lzr.5	TENM2	+	167181992	167691162	-404236	uc021yhj.1	SNORA40	-	167460095	167460210	173034
663	15.8	2.2	2.9	chr5	+	SVA_F	87672681	87672817	136	uc003kje.3	TMEM161B-AS1	+	87564840	87732491	-59810	uc011cua.1	LINC00461	-	87836596	87980620	163779
625	8.4	0.7	5.1	chr15	+	SVA_F	75773695	75773832	137	uc002bal.4	PTPN10	-	75759461	75871625	-97930	uc002bam.4	BC016143	+	75797278	75797797	23446
1240	2.2	0	0	chr7	+	SVA_E	142760497	142760635	138	uc003wce.1	OR6W1P	-	142759380	142760882	-385	uc003wcf.1	PIP	+	142829173	142836834	68538
640	16.4	1.4	4.3	chr11	+	SVA_F	89951891	89952030	139	uc009yvz.2	CHORDC1	-	89933596	89956532	-4641	uc021qoq.1	HP11113	+	90224886	90596750	272856
607	19.7	19	0	chr1	C	SVA_B	226584438	226584579	141	uc001hqd.4	PARP1	-	226548391	226595801	-11363	uc001hqe.2	AK055856	-	226723318	226730469	138739
841	4.4	0	3.5	chr10	+	SVA_F	99035645	99035786	141	uc009xvk.3	ARHGAP19	-	98981929	99052430	-16785	uc001knc.1	FRAT1	+	99079021	99081672	43235
644	23.8	1.3	1.3	chr9	+	SVA_A	139691917	139692058	141	uc004cjf.3	KIAA1984	+	139690789	139702193	-10276	uc004cjg.1	KIAA1984-AS1	-	139698378	139703300	6320
995	3.5	0	1.4	chr1	C	SVA_F	202709601	202709743	142	uc001gyg.1	KDM5B	-	202698834	202776427	-66826	uc031prp.1	KDM5B-AS1	+	202780073	202781041	70330
1163	0.7	0	2.8	chr16	+	SVA_F	25233556	25233699	143	uc002doc.3	AQP8	+	25228284	25240253	-6697	uc002dod.4	ZKSCAN2	-	25247321	25268855	13622
711	14.9	0.7	2.8	chr22	+	SVA_F	39377121	39377265	144	uc011aoc.2	APOBEC3A_B	+	39353526	39388784	-11663	uc003awo.2	APOBEC3B	+	39378403	39388784	1138
1263	2.7	0	0	chr4	C	SVA_E	847904	848050	146	uc003gbn.4	GAK	-	843064	926174	-78270	uc010ibk.1	GAK	-	860743	926174	12693
793	16	0	3.4	chr20	+	SVA_F	45880469	45880617	148	uc010ghs.2	ZMYND8	-	45866072	45976859	-96390	uc002xth.3	ZMYND8	-	45926887	45985474	46270
819	13.7	0	2.7	chr7	C	SVA_F	148833369	148833518	149	uc011kul.2	ZNF398	+	148823507	148880118	-46749	uc003wfl.3	ZNF398	+	148844559	148880118	11041
686	20.4	1.3	2.6	chr11	C	SVA_F	63959340	63959490	150	uc010rnb.1	STIP1	+	63953586	63972020	-12680	uc001nyl.2	FERMT3	+	63974151	63991363	14661
1261	2	2.6	0	chr1	+	SVA_F	186428420	186428572	152	uc001gsa.4	PDC	-	186412697	186430240	-1820	uc001gsb.3	PTGS2	-	186640943	186649559	212371
852	14.3	2.6	1.3	chr1	+	SVA_F	156526720	156526875	155	uc009wsb.1	IQGAP3	-	156521496	156542396	-15676	uc021pbf.1	TTC24	+	156549518	156556562	22643
1517	0	0	0	chr20	+	SVA_E	15406707	15406864	157	uc002woz.3	MACROD2	+	15177503	16033841	-627134	uc002wpb.3	MACROD2	+	15680500	16033841	273636
1498	1.2	0	0	chr4	+	SVA_A	40789195	40789354	159	uc003gvi.4	NSUN7	+	40751913	40812002	-22807	uc003gvk.3	APBB2	-	40812043	40859172	22689
1349	1.9	0	1.2	chr4	+	SVA_E	4435110	4435269	159	uc003gic.3	STX18	-	4420695	4543775	-108665	uc003gid.3	LOC100507266	+	4543857	4712664	108588
1359	1.3	0	1.9	chr2	+	SVA_F	238985213	238985373	160	uc010znq.2	SCLY	+	238969564	239008054	-22841	uc002vxq.4	ESPNL	+	239008950	239041928	23577
845	14	3.7	2.5	chr9	+	SVA_F	94867789	94867949	160	uc004arn.1	SPTLC1	-	94841345	94877690	-9901	uc004aro.1	LOC100128076	+	94895115	94900911	27166
1459	1.8	0	0	chr22	+	SVA_E	43357308	43357472	164	uc003bdg.4	PACSIN2	-	43265771	43411184	-53876	uc031rxu.1	BC039353	+	43434590	43448371	77118
696	22.6	5.3	3	chr7	+	SVA_E	74480763	74480931	168	uc010lcb.1	WBSCR16	-	74469681	74489699	-8936	uc003ubs.4	GTF2IRD2B	+	74508346	74540018	27415
1197	3	0	1.2	chr2	+	SVA_F	144748952	144749121	169	uc010fno.3	GTDC1	-	144703580	145090083	-341131	uc002tvt.2	GTDC1	-	144763317	145090083	14196
836	17.4	0.6	2.8	chr9	+	SVA_F	37521202	37521378	176	uc004aad.3	FBXO10	-	37510888	37588929	-67727	uc004aae.4	TOMM5	-	37582642	37592636	61264
1277	2.8	0	1.1	chr3	+	SVA_F	133503784	133503961	177	uc003epx.2	SRPRB	+	133502876	133540336	-36552	uc003epy.3	RAB6B	-	133543079	133614691	39118
611	5.8	17.3	4.5	chr3	C	SVA_F	98555959	98556137	178	uc003dte.3	DCBLD2	-	98514813	98620533	-64574	uc003dtf.1	DCBLD2	-	98568231	98620533	12094
1081	2.3	0.6	3.3	chr1	+	SVA_F	155670299	155670479	180	uc001flq.3	DAP3	+	155658884	155708800	-38501	uc010pgn.2	MSTO2P	+	155715558	155717687	45079
904	16.3	0.6	2.2	chr5	+	SVA_F	125925335	125925516	181	uc011cxa.2	ALDH7A1	-	125877532	125931082	-5747	uc003kua.2	PHAX	+	125936606	125962944	11090
568	24.4	0.5	11.8	chr8	+	SVA_A	145886977	145887162	185	uc011llk.1	ARHGAP39	-	145754562	145911194	-24217	uc022bcq.1	DQ588968	+	145932591	145932618	45429
1750	0.5	0	1.6	chr14	+	SVA_F	102876625	102876817	192	uc010txx.2	TECPR2	+	102829299	102968818	-92193	uc001ylx.1	ANKRD9	-	102973197	102975154	96380
1891	1	0	0	chr12	C	SVA_F	12565840	12566042	202	uc009zhu.2	LOH12CR1	+	12510019	12619838	-53998	uc001ran.2	DUSP16	-	12626215	12674397	60173
1676	3.5	0.5	0	chr7	C	SVA_D	129115184	129115386	202	uc011koz.2	STRIP2	+	129098055	129128239	-13055	uc003voy.3	SMKR1	+	129142319	129152773	26933
683	9.3	1.5	10.3	chr7	+	SVA_F	73250456	73250658	202	uc003tzj.2	WBSCR27	-	73248920	73256855	-6399	uc011kfd.1	WBSCR27	-	73253910	73256855	3252
6555	5.7	1.9	5.7	chr15	+	SVA_F	75774933	75775136	203	uc002bal.6	PTPN12	-	75759461	75871625	-96692	uc002bam.4	BC016143	+	75797278	75797797	22142
1772	4.4	0	0	chr11	C	SVA_B	49813295	49813499	204	uc009ymb.3	LOC440040	+	49582474	49831969	-18674	uc010rhz.2	OR4C13	+	49973942	49974971	160443
1945	0.9	0	0.5	chr3	C	SVA_D	167764112	167764316	204	uc011bpg.1	GOLIM4	-	167727653	167813417	-49305	uc011bph.2	EGFEM1P	+	167967309	168548374	202993
1787	1	0	1	chr12	+	SVA_B	1927967	1928173	206	uc009zdt.1	CACNA2D4	-	1918544	2027870	-99903	uc001qjt.2	LRTM2	+	1929432	1945918	1259
1155	5.9	0	2.9	chr11	C	SVA_F	47060022	47060229	207	uc001nds.4	C11orf49	+	46958239	47185931	-125909	uc010rha.2	ARFGAP2	-	47185848	47195391	125619
1325	5.5	0	2.9	chr15	C	SVA_F	40186351	40186558	207	uc001zkj.2	GPR176	-	40091222	40213093	-26742	uc001zkl.3	EIF2AK4	+	40226346	40267625	39788
1935	1.4	0	0	chr5	+	SVA_E	171357535	171357743	208	uc003mbn.1	FBXW11	-	171288555	171433877	-76342	uc003mbo.1	STK10	-	171469073	171615346	111330
1079	16.8	0.9	1.4	chr6	C	SVA_F	84068730	84068940	210	uc011dzc.2	ME1	-	83920109	84140938	-72208	uc010kbm.3	PRSS35	+	84222193	84235421	153253
1822	1.9	0	0.9	chr1	C	SVA_B	12196947	12197159	212	uc001ats.3	TNFRSF8	+	12185957	12204264	-7317	uc001att.3	TNFRSF1B	+	12227059	12269277	29900
637	9.6	1.4	9.9	chr1	+	SVA_F	156527367	156527587	220	uc009wsb.1	IQGAP3	-	156521496	156542396	-15029	uc021pbf.1	TTC24	+	156549518	156556562	21931
1190	6.3	4.9	0.9	chr7	+	SVA_F	140062246	140062468	222	uc011krb.1	SLC37A3	-	140051072	140098311	-36065	uc022amt.1	5S_rRNA	+	140070240	140070345	7772
1968	2.2	1.8	0	chrX	C	SVA_A	70686944	70687168	224	uc010nlg.1	TAF1	+	70679401	70752224	-65280	uc004dzz.3	INGX	-	70711376	70712604	24208
1193	6.3	4	1.8	chr12	+	SVA_F	26938130	26938356	226	uc001rhi.1	ITPR2	-	26874219	26986131	-48001	uc001rhj.4	ASUN	-	27058111	27070666	119755
1288	7.2	4	1.8	chr17	+	SVA_F	2350767	2350993	226	uc010vqy.1	METTL16	-	2321881	2415200	-64433	uc021tnq.1	DD413682	-	2489695	2489717	138702
2088	1.8	0	0	chr11	C	SVA_D	32755972	32756200	228	uc009yjt.3	CCDC73	-	32701407	32816156	-60184	uc001mtx.3	PRRG4	+	32851480	32879669	95280
2029	2.1	0	0	chr17	+	SVA_D	41311644	41311876	232	uc002idi.1	AK093551	-	41300387	41316185	-4541	uc010czc.3	AK311131	-	41316199	41322420	4323
850	11.3	11.3	3.8	chr17	+	SVA_F	15540347	15540584	237	uc002goy.3	TRIM16	-	15531279	15587613	-47266	uc002goz.4	ZNF286A	+	15602890	15622454	62306
2108	2.9	0.4	0	chr1	+	SVA_D	66095873	66096113	240	uc001dck.3	LEPR	+	65991371	66101111	-5238	uc001dcn.3	PDE4B	+	66258192	66840262	162079
846	8.8	5.8	7	chr2	+	SVA_F	170183667	170183909	242	uc010zdg.2	BC016143	+	170183042	170183721	-54	uc002uet.3	BBS5	+	170336005	170363165	152096
1368	13.4	0	0.8	chr4	+	SVA_F	152088826	152089073	247	uc010ipm.2	SH3D19	-	152041432	152149182	-60356	uc011cif.2	PRSS48	+	152198324	152212605	109251
2060	5.6	0	0	chr1	+	SVA_B	161000001	161000251	250	uc001fxf.4	F11R	-	160965000	161008774	-8773	uc010pjx.2	TSTD1	-	161007421	161008774	7170
1009	17.2	0.4	3.6	chr14	C	SVA_F	72703348	72703600	252	uc021rwb.1	RGS6	+	72399785	73033238	-329890	uc010arg.3	RGS6	+	72887686	72940777	184086
892	10.5	1.2	7.1	chrX	+	SVA_F	55775236	55775490	254	uc004duq.3	RRAGB	+	55744109	55785207	-9971	uc010nkg.2	KLF8	+	56258821	56295922	483331
1040	18.9	1.2	3.9	chr9	+	SVA_F	18999255	18999513	258	uc010mip.2	FAM154A	-	18927890	19033256	-34001	uc003znj.3	RRAGA	+	19049371	19051021	49858
1486	7.1	0.7	2.2	chr8	+	SVA_F	28738665	28738939	274	uc010lvc.3	INTS9	-	28625174	28747698	-9033	uc010lvd.3	HMBOX1	+	28747910	28906838	8971
1440	7.1	0.7	3.2	chr12	+	SVA_F	114310222	114310499	277	uc001tvm.3	RBM19	-	114259858	114404176	-93954	uc021rec.1	TRNA_Pseudo	-	114386544	114386617	76045
1584	8.6	0.7	3.6	chr6	C	SVA_F	21797362	21797640	278	uc011djk.2	LINC00340	+	21668877	22194616	-397254	uc003ndk.1	LINC00340	+	21845773	21981012	48133
1167	3	0	66.4	chr2	+	SVA_F	33094355	33094634	279	uc002rop.1	LINC00486	+	33066079	33162270	-67915	uc002roq.2	LINC00486	+	33107765	33151756	13131
1251	18.8	0.3	3.9	chr10	C	SVA_F	35651649	35651930	281	uc010qet.2	CCNY	+	35625801	35860847	-209198	uc001iyy.1	GJD4	+	35894337	35897863	242407
1515	6.9	0.7	4.2	chrX	C	SVA_F	44900258	44900544	286	uc022bvk.1	KDM6A	+	44732422	44971845	-71587	uc011mld.2	KDM6A	+	44918250	44971845	17706
2586	2.7	0.3	0	chr11	+	SVA_A	19761826	19762123	297	uc021qew.1	NAV2	+	19734880	20143147	-381321	uc021qex.1	MIR4694	-	19781549	19781629	19426
918	18.7	8	5	chr1	C	SVA_F	174730498	174730796	298	uc001gkd.4	RABGAP1L	+	174670157	174964445	-233947	uc001gke.4	RABGAP1L	+	174769034	174964445	38238
1169	13.4	1	5.7	chr7	+	SVA_F	130276042	130276341	299	uc003vqh.1	COPG2	-	130146079	130353598	-77556	uc003vqi.3	TSGA13	-	130353485	130371406	77144
2740	1	0.3	0	chr17	C	SVA_D	78220950	78221250	300	uc010dhv.2	SLC26A11	+	78194199	78227308	-6358	uc031ret.1	RNF213	+	78234659	78262162	13409
2473	3.6	0.3	0	chr4	+	SVA_D	54898423	54898727	304	uc003haj.2	CHIC2	-	54875957	54930815	-32392	uc010igp.1	GSX2	+	54966247	54968122	67520
873	11	1.6	9.9	chr8	+	SVA_F	128328831	128329143	312	uc003yse.2	LOC727677	-	128301928	128494384	-165553	uc003ysf.3	POU5F1B	+	128427856	128429441	98713
2775	1.9	0	0.3	chr17	+	SVA_D	40394840	40395153	313	uc002hzi.3	STAT5B	-	40369724	40428424	-33584	uc002hzj.2	STAT5A	+	40439564	40463960	44411
1233	5.2	0.3	57.6	chr20	+	SVA_F	33741544	33741857	313	uc010zuv.2	EDEM2	-	33705827	33865960	-124416	uc002xbt.3	PROCR	+	33759773	33765165	17916
1113	16.6	5.5	1.9	chr11	C	SVA_F	112076804	112077128	324	uc001pni.3	BCO2	+	112047088	112095422	-18618	uc001pnj.4	PTS	+	112097087	112104695	19959
1379	10.5	3.1	6.2	chr17	C	SVA_F	41311319	41311643	324	uc002idi.1	AK093551	-	41300387	41316185	-4866	uc010czc.3	AK311131	-	41316199	41322420	4556
2151	8.9	2.1	0.3	chr3	+	SVA_C	8367606	8367932	326	uc021wso.1	LMCD1-AS1	-	8262833	8543344	-175738	uc021wsp.1	U4atac	-	8406214	8406334	38282
1373	10.3	2.1	5.8	chr22	C	SVA_F	24713297	24713626	329	uc021wne.1	SPECC1L	+	24666789	24838325	-125028	uc021wnf.1	SPECC1L	+	24738075	24813708	24449
1302	6.2	0	58.7	chr11	+	SVA_F	47118556	47118887	331	uc001nds.4	C11orf49	+	46958239	47185931	-67375	uc010rha.2	ARFGAP2	-	47185848	47195391	66961
3149	1.8	0	0	chr6	+	SVA_C	155589767	155590099	332	uc003qql.2	CLDN20	+	155585146	155597682	-7915	uc021zhh.1	CLDN20	+	155596853	155597513	6754
1361	11.4	0.6	5.7	chr1	C	SVA_F	55027781	55028115	334	uc001cxm.2	ACOT11	+	55013806	55100417	-72636	uc001cxn.3	FAM151A	-	55074849	55089200	46734
1336	14.5	4.5	3.9	chr12	C	SVA_F	66554540	66554876	336	uc009zqs.3	TMBIM4	-	66530716	66563807	-9267	uc001stg.2	IRAK3	+	66582977	66591997	28101
1708	13.9	7.3	0.9	chr9	+	SVA_F	5433329	5433669	340	uc003zjd.3	PLGRKT	-	5357966	5630071	-196742	uc011lmb.2	CD274	+	5450502	5466014	16833
3238	2	0	0	chr11	C	SVA_D	59412512	59412855	343	uc009yms.1	PATL1	-	59410352	59436511	-23999	uc010rkw.2	PATL1	-	59416581	59426419	3726
455	33.7	13.4	0	chr16	C	SVA_E	551384	551727	343	uc010uug.2	RAB11FIP3	+	532524	572481	-21097	uc010uuh.1	LINC00235	-	576846	577407	25119
3316	2.8	0	0	chr12	C	SVA_D	95448534	95448893	359	uc001tdo.4	NR2C1	-	95424184	95467404	-18870	uc001tdp.4	FGD6	-	95470524	95611240	21631
3436	0.8	0	0.6	chr12	C	SVA_E	16064951	16065315	364	uc001rde.3	DERA	+	16064185	16190315	-125364	uc021qvs.1	SLC15A5	-	16341418	16430619	276103
1348	18.1	4.9	3.3	chr7	+	SVA_F	102709396	102709761	365	uc003vav.2	FBXL13	-	102603979	102715288	-5892	uc003vaw.2	ARMC10	+	102715327	102740210	5566
1497	18.8	4.3	3.3	chr19	C	SVA_F	9599883	9600250	367	uc010dwr.1	ZNF560	-	9577030	9609279	-9396	uc010dws.3	ZNF426	-	9638680	9649266	38430
1395	7.8	1.6	9.5	chr4	+	SVA_F	146615535	146615902	367	uc003ikk.3	C4orf51	+	146601355	146653948	-38413	uc003ikl.3	ZNF827	-	146681887	146744677	65985
2706	5.7	2.5	0.5	chr6	C	SVA_D	31943433	31943800	367	uc010jtn.1	STK19	+	31940078	31950696	-7263	uc011doy.2	C4B_2	+	31949833	31970458	6033
3644	0	0	0.5	chr20	+	SVA_F	42676131	42676503	372	uc010zwk.2	TOX2	+	42667643	42698254	-22123	uc021wea.1	AK098303	-	42740335	42742643	63832
927	12.7	2.7	9.6	chr20	+	SVA_F	35628745	35629118	373	uc002xgi.3	RBL1	-	35626177	35724410	-95665	uc021wda.1	FKSG51	-	35629595	35630032	477
1285	9.5	3.5	8.2	chr8	+	SVA_F	52446924	52447300	376	uc003xqu.4	PXDNL	-	52232136	52722005	-275081	uc011ldm.2	PCMTD1	-	52730139	52746284	282839
931	12.9	1.6	8.2	chr2	C	SVA_F	223761206	223761593	387	uc002vnj.3	ACSL3	+	223725731	223808119	-46913	uc002vnl.5	KCNE4	+	223916647	223920357	155054
1120	12.9	1.3	8	chr3	+	SVA_F	42839411	42839798	387	uc003cmb.4	HIGD1A	-	42824399	42846027	-6616	uc003cmc.1	CCBP2	+	42846245	42877265	6447
1217	9.8	2.8	10.3	chr9	C	SVA_A	128542535	128542922	387	uc011lzw.2	PBX3	+	128510477	128729655	-187120	uc011lzx.2	PBX3	+	128605991	128729655	63069
1313	11.2	4.4	5.9	chr22	+	SVA_F	43377386	43377775	389	uc003bdg.4	PACSIN2	-	43265771	43411184	-33798	uc031rxu.1	BC039353	+	43434590	43448371	56815
3766	1.5	0	0	chr22	+	SVA_C	49809706	49810096	390	uc003biq.3	BC033837	-	49808173	50051190	-241484	uc003bit.3	C22orf34	-	50013289	50051190	203193
1384	9.6	4.5	8	chr1	C	SVA_F	212494297	212494694	397	uc010ptd.2	PPP2R5A	+	212475147	212535205	-40908	uc009xdf.1	SNORA16B	+	212526159	212526292	31465
1808	9	1.2	5.2	chr8	+	SVA_F	117691129	117691528	399	uc011lhz.1	EIF3H	-	117670487	117768062	-76933	uc003yoc.3	UTP23	+	117778741	117786921	87213
1808	10.3	1	5.2	chr14	+	SVA_F	20974370	20974770	400	uc001vxp.2	RNASE10	+	20973695	20979314	-4944	uc010tlj.2	RNASE10	+	20978630	20979281	3860
2074	10.8	7.9	1	chr5	+	SVA_F	63521114	63521516	402	uc003jti.3	RNF180	+	63461670	63668696	-147582	uc003jtj.4	RGS7BP	+	63801773	63908121	280257
1178	11.8	1	9.4	chrX	+	SVA_F	71901288	71901691	403	uc011mqi.2	PHKA1	-	71798663	71934029	-32741	uc022byy.1	LINC00684	-	72001688	72002484	99997
1959	9.9	2.4	3.7	chr6	+	SVA_F	89657452	89657860	408	uc003pmt.2	RNGTT	-	89387712	89673348	-15896	uc003pmv.3	PNRC1	+	89790428	89794879	132568
2269	11.3	7.3	1	chr9	+	SVA_F	5433671	5434081	410	uc003zjd.3	PLGRKT	-	5357966	5630071	-196400	uc011lmb.2	CD274	+	5450502	5466014	16421
2002	13.6	7.5	1.5	chr15	C	SVA_F	55738718	55739129	411	uc002add.4	DYX1C2	-	55722505	55800432	-61714	uc002ade.1	AK055370	-	55831081	55834829	91952
1558	16.5	5.8	3.2	chr8	C	SVA_F	98853006	98853417	411	uc010mbg.3	LAPTM4B	+	98787808	98864830	-11824	uc022ayy.1	Mir_684	-	98869441	98869534	16024
3083	5.7	1	1.9	chr9	+	SVA_C	107637033	107637444	411	uc004bcm.3	ABCA1	-	107623718	107690527	-53494	uc010mtj.1	AK311445	+	107689910	107692150	52466
1964	12.7	6.2	1.2	chr11	+	SVA_F	78590112	78590527	415	uc001ozl.4	TENM4	-	78364327	79151695	-561583	uc021qnz.1	TENM4	-	78600829	78781054	10302
2116	16.8	4.2	2.3	chr5	+	SVA_F	125925519	125925946	427	uc011cxa.2	ALDH7A1	-	125877532	125931082	-5563	uc003kua.2	PHAX	+	125936606	125962944	10660
1657	21	4	2.3	chr1	+	SVA_F	211285170	211285598	428	uc001hic.2	KCNH1	-	210851656	211307457	-22287	uc010psv.1	RCOR3	+	211432707	211486303	147109
1477	20.9	4.7	2.8	chr12	+	SVA_F	29324329	29324757	428	uc001ris.5	FAR2	+	29301935	29488549	-164220	uc001rit.4	FAR2	+	29376555	29488549	51798
1651	17	4.4	2.8	chr10	C	SVA_F	35651983	35652412	429	uc010qet.2	CCNY	+	35625801	35860847	-208864	uc001iyy.1	GJD4	+	35894337	35897863	241925
1793	18.2	4.4	2.8	chr12	+	SVA_F	29324764	29325193	429	uc001ris.5	FAR2	+	29301935	29488549	-163785	uc001rit.4	FAR2	+	29376555	29488549	51362
4107	0.5	0	0.7	chr10	C	SVA_F	84238006	84238437	431	uc021pvk.1	NRG3	+	84118494	84746935	-508929	uc001kcr.2	NRG3	+	84559497	84746935	321060
4090	0.9	0	0	chr5	+	SVA_E	122145682	122146113	431	uc011cwn.3	SNX2	+	122110690	122170234	-24552	uc003ktf.2	SNX24	+	122181159	122337836	35046
1445	11.6	1.1	8.1	chr13	+	SVA_F	20353531	20353963	432	uc021rgx.1	PSPC1	-	20277008	20357159	-3628	uc001umm.1	ZMYM5	-	20397623	20426330	43660
1788	18.2	3.5	2.5	chr9	+	SVA_F	94867950	94868382	432	uc004arn.1	SPTLC1	-	94841345	94877690	-9740	uc004aro.1	LOC100128076	+	94895115	94900911	26733
2021	14.7	3.7	3	chr9	+	SVA_F	18999514	18999947	433	uc010mip.2	FAM154A	-	18927890	19033256	-33742	uc003znj.3	RRAGA	+	19049371	19051021	49424
3526	3.9	0	0.7	chr3	C	SVA_D	122500001	122500437	436	uc003efv.2	HSPBAP1	-	122474106	122512666	-12665	uc003efw.4	DIRC2	+	122513900	122599986	13463
870	9.3	3.6	47.5	chr15	+	SVA_F	75796382	75796819	437	uc002bal.9	PTPN15	-	75759461	75871625	-75243	uc002bam.4	BC016143	+	75797278	75797797	459
1567	17.9	2.4	5.8	chr1	+	SVA_F	211284712	211285162	450	uc001hic.2	KCNH1	-	210851656	211307457	-22745	uc010psv.1	RCOR3	+	211432707	211486303	147545
1068	14.2	0.7	11.5	chr5	+	SVA_F	75467449	75467900	451	uc003kei.1	SV2C	+	75379304	75621416	-153967	uc003kek.3	IQGAP2	+	75699148	76003957	231248
1213	11.6	4	9	chr11	+	SVA_F	60389684	60390137	453	uc001npu.3	LINC00301	+	60383223	60454621	-64937	uc009yne.1	MS4A8	+	60467046	60476692	76909
2135	8.3	4.4	10.1	chr6	+	SVA_F	74310675	74311129	454	uc011dyo.1	SLC17A5	-	74310073	74363737	-53062	uc003pho.1	AK124950	-	74403625	74405743	92496
1663	11	1.1	6.9	chr14	C	SVA_F	103143084	103143544	460	uc001ymb.4	RCOR1	+	103058995	103196913	-53829	uc001ymc.2	TRAF3	+	103243815	103377837	100271
1715	11.2	1.3	7.4	chr12	C	SVA_F	12567158	12567619	461	uc009zhu.2	LOH12CR1	+	12510019	12619838	-52680	uc001ran.2	DUSP16	-	12626215	12674397	58596
1812	11	1.3	7.4	chr22	C	SVA_F	40897396	40897857	461	uc003ayy.1	MKL1	-	40859224	41032690	-135294	uc003ayz.3	MCHR1	+	41075181	41078818	177324
1746	11.7	1.3	7.4	chr7	+	SVA_F	130275549	130276010	461	uc003vqh.1	COPG2	-	130146079	130353598	-78049	uc003vqi.3	TSGA13	-	130353485	130371406	77475
1403	12.3	2.2	8.4	chr1	C	SVA_F	48848644	48849106	462	uc010omv.2	SPATA6	-	48761043	48937876	-89232	uc001cru.2	AGBL4	-	48998526	50489626	149420
1640	11.7	1.1	7.3	chr22	C	SVA_F	31988507	31988969	462	uc010gwi.4	SFI1	+	31969043	32014537	-26030	uc003ali.4	SFI1	+	32010152	32014537	21183
1702	9.6	1.1	7.5	chr2	+	SVA_F	33093874	33094337	463	uc002rop.1	LINC00486	+	33066079	33162270	-68396	uc002roq.2	LINC00486	+	33107765	33151756	13428
1182	11.9	3	9.5	chr3	+	SVA_F	67494594	67495057	463	uc003dna.4	SUCLG2	-	67425140	67705038	-210444	uc003dnb.3	BC038210	+	67705120	67797534	210063
1288	13.5	2.8	9.5	chr2	C	SVA_F	42832870	42833334	464	uc002rsq.3	MTA3	+	42795670	42936353	-103483	uc021vgm.1	MTA3	+	42922904	42936353	89570
1817	10.2	1.1	7.7	chr7	+	SVA_F	23676352	23676817	465	uc003swn.3	CCDC126	+	23637779	23684327	-7975	uc003swo.4	FAM221A	+	23719748	23742269	42931
1149	13.2	2.4	9.4	chr15	+	SVA_F	75795898	75796364	466	uc002bal.8	PTPN14	-	75759461	75871625	-75727	uc002bam.4	BC016143	+	75797278	75797797	914
1549	11.1	2.1	9.2	chr10	+	SVA_F	99035787	99036254	467	uc009xvk.3	ARHGAP19	-	98981929	99052430	-16643	uc001knc.1	FRAT1	+	99079021	99081672	42767
1651	10.1	1.9	9	chr6	+	SVA_F	35351916	35352383	467	uc011dtc.2	PPARD	+	35310334	35395968	-44052	uc010jvv.1	PPARD	+	35378763	35391925	26380
1358	12.1	1.3	8.7	chr9	+	SVA_F	80376290	80376759	469	uc004akw.3	GNAQ	-	80335190	80646219	-269929	uc004akx.2	CEP78	+	80850990	80881619	474231
1695	10.8	1.5	9.3	chr5	+	SVA_F	167286437	167286908	471	uc003lzr.5	TENM2	+	167181992	167691162	-404725	uc021yhj.1	SNORA40	-	167460095	167460210	173187
1463	10.5	1.5	9.7	chr1	+	SVA_F	156526877	156527349	472	uc009wsb.1	IQGAP3	-	156521496	156542396	-15519	uc021pbf.1	TTC24	+	156549518	156556562	22169
4463	0.4	0	1.1	chr1	C	SVA_F	220046145	220046617	472	uc001hlu.1	SLC30A10	-	219858768	220131989	-85844	uc021pjd.1	RNU5F-1	+	220046618	220292777	1
1148	11.1	2.7	12.1	chr1	+	SVA_F	25126052	25126531	479	uc001bjp.1	CLIC4	+	25071877	25169078	-43026	uc021ojh.2	Z24746	+	25169384	25170807	42853
1169	13.2	1.4	11.6	chr13	+	SVA_F	49952363	49952844	481	uc010adf.3	CAB39L	-	49882785	50018221	-65858	uc010adg.2	SETDB2	+	50018428	50055252	65584
1316	11	1.2	11.2	chr14	C	SVA_F	42143421	42143902	481	uc001wvm.3	LRFN5	+	42076763	42373752	-230331	uc010ana.3	LRFN5	+	42168629	42373752	24727
1131	12.4	1.4	11.4	chr2	+	SVA_F	132978905	132979386	481	uc002ttj.3	ANKRD30BL	-	132905163	133015542	-36637	uc021vpu.1	MIR663B	-	133014538	133014653	35152
1089	11.5	1.9	12	chrX	C	SVA_F	44899758	44900240	482	uc022bvk.1	KDM6A	+	44732422	44971845	-72087	uc011mld.2	KDM6A	+	44918250	44971845	18010
1439	10.7	1.2	11.4	chr12	+	SVA_F	96341453	96341936	483	uc009zth.2	AMDHD1	+	96337070	96362370	-20917	uc001tem.2	HAL	-	96366439	96390143	24503
1148	14.2	0.6	10.9	chr3	+	SVA_F	48097617	48098100	483	uc003csg.3	MAP4	-	48014568	48130769	-33152	uc003csh.1	CDC25A	-	48198667	48229801	100567
1241	10.3	1.6	12.3	chr12	+	SVA_F	42621737	42622222	485	uc010skp.2	YAF2	-	42550906	42632154	-10417	uc001rmx.2	YAF2	-	42625025	42632154	2803
1347	10.6	2.2	13.5	chr1	+	SVA_F	8561452	8561940	488	uc001aph.1	RERE	-	8525029	8813897	-252445	uc001api.2	ENO1	-	8921058	8931635	359118
4574	2	0.8	0	chr2	+	SVA_D	25763432	25763920	488	uc010ykq.2	DTNB	-	25650403	25896516	-133084	uc021ver.1	Y_RNA	-	25919944	25920057	156024
4512	2	4.1	0	chr2	+	SVA_D	32425416	32425908	492	uc002roh.2	SLC30A6	+	32390909	32449181	-23765	uc002roi.3	NLRC4	-	32449517	32489949	23609
2689	9.5	3.8	9	chr5	+	SVA_F	75466929	75467427	498	uc003kei.1	SV2C	+	75379304	75621416	-154487	uc003kek.3	IQGAP2	+	75699148	76003957	231721
2569	9.2	3.8	9	chr12	+	SVA_F	114309694	114310193	499	uc001tvm.3	RBM19	-	114259858	114404176	-94482	uc021rec.1	TRNA_Pseudo	-	114386544	114386617	76351
2658	9.4	3.8	9	chr15	+	SVA_F	75773176	75773675	499	uc002bal.3	PTPN9	-	75759461	75871625	-98449	uc002bam.4	BC016143	+	75797278	75797797	23603
2557	9	4	9.2	chr8	+	SVA_F	128328170	128328669	499	uc003yse.2	LOC727677	-	128301928	128494384	-166214	uc003ysf.3	POU5F1B	+	128427856	128429441	99187
2715	9.4	3.8	9	chr9	C	SVA_F	36615506	36616005	499	uc011lpm.3	MELK	+	36572858	36677680	-62174	uc022bgr.1	MIR4475	-	36823535	36823596	207530
2649	9.4	3.6	8.8	chrX	+	SVA_F	71900739	71901238	499	uc011mqi.2	PHKA1	-	71798663	71934029	-33290	uc022byy.1	LINC00684	-	72001688	72002484	100450
2753	9.6	3.8	9	chr1	C	SVA_F	24320949	24321450	501	uc021oit.1	DQ588542	-	24320925	24320957	-8	uc001bil.4	MYOM3	-	24382530	24393069	61080
2719	9	3.8	9	chr9	+	SVA_F	115276035	115276536	501	uc011lwx.1	KIAA1958	+	115249247	115422706	-146671	uc004bgg.3	INIP	-	115448790	115480387	172254
2772	10	3.6	8.8	chrX	C	SVA_F	100227855	100228356	501	uc010nng.3	ARL13A	+	100224696	100245820	-17965	uc004egt.3	TRMT2B	-	100264333	100307105	35977
4001	4.6	0	1	chr7	C	SVA_D	148976836	148977340	504	uc003wfr.4	LOC155060	+	148959261	148994403	-17567	uc011kup.1	LOC155060	+	148982371	148990914	5031
1403	9.7	0.4	41.6	chr22	C	SVA_F	31987953	31988459	506	uc010gwi.4	SFI1	+	31969043	32014537	-26584	uc003ali.4	SFI1	+	32010152	32014537	21693
4663	2.5	0	0	chr13	+	SVA_A	46858156	46858666	510	uc010tfx.1	AY395526	+	46858131	46858328	-172	uc031qll.1	LINC00563	-	46870579	46871979	11913
3813	1.3	35	0.6	chr2	C	SVA_D	3369255	3369777	522	uc002qxj.2	TSSC1	-	3192740	3381653	-12398	uc002qxm.1	TRAPPC12	+	3383445	3483342	13668
2498	3.1	30.2	0.2	chr1	+	SVA_C	53208562	53209087	525	uc010onj.2	ZYG11B	+	53192130	53293013	-84451	uc009vzh.3	ZYG11B	+	53262405	53293013	53318
1755	9.6	0.9	39.4	chr22	+	SVA_F	40933079	40933606	527	uc003ayy.1	MKL1	-	40859224	41032690	-99611	uc003ayz.3	MCHR1	+	41075181	41078818	141575
3127	10.5	4.3	1.3	chr6	C	SVA_D	152220726	152221254	528	uc011eex.2	ESR1	+	152201789	152424408	-203682	uc010kit.1	ESR1	+	152265307	152382259	44053
1947	14.7	3.2	71.3	chr4	+	SVA_F	108998394	108998923	529	uc003hyw.1	LEF1	-	108991818	109000770	-2376	uc021xqn.1	LEF1-AS1	+	109088680	109097586	89757
1606	8.8	0.9	39.5	chr5	+	SVA_F	176388652	176389182	530	uc003mff.1	UIMC1	-	176346170	176396707	-8055	uc021yio.1	UIMC1	-	176396601	176433780	7419
4947	2.8	0	0	chr8	+	SVA_C	37991320	37991852	532	uc010lwa.4	ASH2L	+	37963310	37997598	-6278	uc003xkv.1	STAR	-	38000217	38008600	8365
1739	9.1	0.6	67.7	chr4	C	SVA_F	1830605	1831140	535	uc003gdv.3	LETM1	-	1813205	1857974	-27369	uc010icc.3	LETM1	-	1834810	1841069	3670
1462	7.5	1.5	30.9	chr1	+	SVA_F	63939043	63939586	543	uc009wak.1	ITGB3BP	-	63919111	63988812	-49769	uc001dbf.3	EFCAB7	+	63989012	64038364	49426
1143	11.3	1.5	41.8	chr15	+	SVA_F	72393322	72393866	544	uc002ato.4	MYO9A	-	72250853	72410440	-17118	uc021spq.1	SENP8	+	72406598	72433311	12732
1988	10.4	1.3	35	chr12	C	SVA_F	112161186	112161733	547	uc001tss.1	ACAD10	+	112153309	112194903	-33717	uc001tst.3	ALDH2	+	112204690	112247789	42957
5195	1.3	0.2	0	chr8	C	SVA_D	131934455	131935002	547	uc010mds.3	ADCY8	-	131792546	132052835	-118380	uc022bbo.1	7SK	-	132872694	132872961	937692
4727	4.7	0.4	0	chr11	C	SVA_B	74064381	74064931	550	uc001ovb.1	PGM2L1	-	74041360	74109502	-45121	uc001ovc.3	KCNE3	-	74165885	74178600	100954
1191	9.7	4.3	38.6	chr8	+	SVA_F	117691546	117692096	550	uc011lhz.1	EIF3H	-	117670487	117768062	-76516	uc003yoc.3	UTP23	+	117778741	117786921	86645
1180	12.6	0.6	41.5	chr9	+	SVA_F	128385947	128386498	551	uc010mxc.1	MAPKAP1	-	128321911	128420078	-34131	uc004bqb.3	PBX3	+	128509616	128729655	123118
2416	9.8	2.2	30	chr6	C	SVA_F	21852241	21852794	553	uc003ndk.1	LINC00340	+	21845773	21981012	-128771	uc003ndl.3	LINC00340	+	21898950	22214734	46156
3080	8.3	3.6	31	chr5	+	SVA_F	167285879	167286436	557	uc003lzr.5	TENM2	+	167181992	167691162	-405283	uc021yhj.1	SNORA40	-	167460095	167460210	173659
1534	10.7	1.4	36.9	chr5	C	SVA_F	43087614	43088174	560	uc010ivk.4	LOC100506639	+	43067124	43093660	-6046	uc010ivl.1	ZNF131	+	43120984	43162033	32810
5206	1.4	0	0.4	chr4	+	SVA_D	30928935	30929497	562	uc021xnd.1	PCDH7	+	30722036	31148423	-219488	uc003gsm.1	AK093205	+	33893553	33908510	2964056
5303	2	0	0.3	chr17	C	SVA_C	44393980	44394544	564	uc002iki.4	ARL17A	-	44376499	44439163	-45183	uc031rch.1	LRRC37A	+	44400304	44409347	5760
3177	8.1	3.2	7.8	chr5	C	SVA_D	54992544	54993109	565	uc010ivy.3	SLC38A9	-	54921672	55008554	-16010	uc003jqg.4	DDX4	+	55033844	55112974	40735
1601	8.6	1.1	37.2	chr3	+	SVA_F	128673468	128674034	566	uc003elh.1	AK125726	-	128651611	128690276	-16808	uc003eli.4	KIAA1257	-	128689781	128710740	15747
3389	8.6	3.2	7.8	chr15	+	SVA_D	75795275	75795842	567	uc002bal.7	PTPN13	-	75759461	75871625	-76350	uc002bam.4	BC016143	+	75797278	75797797	1436
1664	8.8	1.1	37.3	chr7	C	SVA_F	100338920	100339487	567	uc010lhi.3	ZAN	+	100331248	100395419	-56499	uc011kkd.1	ZAN	+	100359837	100371116	20350
5421	1.1	0	0	chr6	C	SVA_E	131464901	131465469	568	uc003qck.4	AKAP7	+	131456825	131604675	-139774	uc003qcm.2	AKAP7	+	131571298	131604675	105829
1614	10.3	1.6	38.2	chr9	+	SVA_F	114403332	114403904	572	uc004bfn.3	DNAJC25-GNG10	+	114393631	114432526	-29194	uc004bfp.3	GNG10	+	114423850	114432526	19946
1888	17.4	3.1	66.3	chr9	+	SVA_F	19000034	19000606	572	uc010mip.2	FAM154A	-	18927890	19033256	-33222	uc003znj.3	RRAGA	+	19049371	19051021	48765
5225	1.9	0	0	chr17	+	SVA_D	3537001	3537574	573	uc002fvz.1	SHPK	-	3511555	3539616	-2615	uc002fwa.3	CTNS	+	3539761	3566397	2187
1608	10	1.4	38.3	chr1	+	SVA_F	113612185	113612759	574	uc001ede.1	BC037540	-	113554308	113615724	-3539	uc001edf.1	LRIG2	+	113615830	113667342	3071
1625	19	3	73	chr10	C	SVA_F	31650452	31651026	574	uc009xlp.3	ZEB1	+	31610063	31818742	-168290	uc021pow.1	JB175196	+	31840033	31840054	189007
1727	8.8	0.9	28.2	chr3	C	SVA_F	142766179	142766753	574	uc003evl.1	U2SURP	+	142744623	142772636	-6457	uc003evm.3	CHST2	+	142838617	142842856	71864
1587	8.7	0.9	37.5	chr4	C	SVA_F	1830016	1830591	575	uc003gdv.3	LETM1	-	1813205	1857974	-27958	uc010icc.3	LETM1	-	1834810	1841069	4219
1667	9.1	1.2	38.3	chr9	+	SVA_F	123258132	123258713	581	uc004bki.3	CDK5RAP2	-	123168424	123298804	-40672	uc022bms.1	MEGF9	-	123363195	123476765	104482
1177	11.7	0.8	38.9	chr10	+	SVA_F	104888746	104889329	583	uc001kwp.3	NT5C2	-	104847773	104953063	-64317	uc001kwr.3	BC040734	-	104958488	105036751	69159
5185	2.5	0.5	2.9	chr17	C	SVA_A	56286028	56286613	585	uc021uam.1	MKS1	-	56282796	56296966	-10938	uc010dco.2	LPO	+	56315786	56329206	29173
3676	8.2	5.3	3.8	chr7	+	SVA_A	96789337	96789923	586	uc003uoo.4	ACN9	+	96745904	96811075	-21738	uc022ahv.1	7SK	-	97228244	97228572	438321
5713	1.5	0	2.1	chr20	+	SVA_D	18475638	18476225	587	uc002wqy.3	RBBP9	-	18467187	18477887	-2249	uc010zsb.2	SEC23B	+	18488187	18542059	11962
5101	2.9	1.7	0.3	chr13	+	SVA_D	50078624	50079214	590	uc001vdd.3	PHF11	+	50070527	50103117	-24493	uc001vde.1	RCBTB1	-	50106081	50159719	26867
1078	12.5	0.5	39	chr9	+	SVA_F	115276594	115277187	593	uc011lwx.1	KIAA1958	+	115249247	115422706	-146112	uc004bgg.3	INIP	-	115448790	115480387	171603
5607	1.3	0.2	0.3	chr2	C	SVA_F	109343089	109343685	596	uc002tem.4	RANBP2	+	109335936	109402267	-59178	uc002ten.1	CCDC138	+	109403218	109492847	59533
5770	0.5	0	0.5	chr11	C	SVA_F	66989541	66990140	599	uc001ojy.3	KDM2A	+	66974980	67025550	-36009	uc010rpn.3	KDM2A	+	67007505	67025550	17365
1595	17.8	3	41.8	chr10	C	SVA_F	31651077	31651679	602	uc009xlp.3	ZEB1	+	31610063	31818742	-167665	uc021pow.1	JB175196	+	31840033	31840054	188354
4143	7.2	3.1	0.8	chr2	C	SVA_F	48784266	48784868	602	uc010fbm.3	STON1	+	48757307	48825654	-41388	uc002rwp.2	STON1-GTF2A1L	+	48796158	48906749	11290
2557	8	3.3	36.9	chr1	C	SVA_F	55028129	55028733	604	uc001cxm.2	ACOT11	+	55013806	55100417	-72288	uc001cxn.3	FAM151A	-	55074849	55089200	46116
2811	8	3.5	43.4	chr22	+	SVA_F	40932472	40933077	605	uc003ayy.1	MKL1	-	40859224	41032690	-100218	uc003ayz.3	MCHR1	+	41075181	41078818	142104
5179	1.7	66.2	0.5	chr7	+	SVA_F	138296552	138297160	608	uc011kqh.2	SVOPL	-	138279029	138363790	-67238	uc003vuf.3	ATP6V0A4	-	138391038	138458782	93878
5729	2.3	0	0	chr12	C	SVA_D	31333178	31333788	610	uc010sjy.1	OVOS2	-	31267684	31359088	-25910	uc021qwk.1	hsa-miR-3194-3p	-	31379257	31379277	45469
5691	2.4	0	0	chr20	+	SVA_D	15781235	15781849	614	uc002wpb.3	MACROD2	+	15680500	16033841	-252606	uc002wpc.3	AK125594	-	15872978	15903959	91129
5575	2.1	0	0	chr16	C	SVA_D	308155	308770	615	uc002cgh.3	ITFG3	+	299547	316119	-7964	uc002cgi.1	RGS11	-	318309	325914	9539
4927	4.8	2.2	2.6	chr21	+	SVA_A	39038848	39039469	621	uc002ywo.3	KCNJ6	-	38996784	39288741	-249272	uc002ywp.3	DSCR4	-	39426312	39493454	386843
5854	2.1	0	0.3	chr19	+	SVA_D	11413625	11414247	622	uc002mqw.2	AF161365	-	11411544	11431999	-18374	uc002mqx.3	RAB3D	-	11432721	11450344	18474
5598	2.7	0	0.6	chr12	C	SVA_B	102644414	102645039	625	uc031qjh.1	JX088243	+	102591362	102796374	-151960	uc001tjn.2	IGF1	-	102789644	102872429	144605
1543	9.2	3.4	66.3	chrX	C	SVA_F	29351932	29352557	625	uc004dby.2	IL1RAPL1	+	28605680	29974017	-622085	uc022bue.1	U2	+	29769566	29769659	417009
2598	3.6	0	24.4	chr8	C	SVA_F	9515178	9515804	626	uc011kww.2	TNKS	+	9432557	9639856	-124678	uc010lrs.1	TNKS	+	9577883	9588545	62079
5322	5.4	0.3	0	chr8	C	SVA_B	21802125	21802753	628	uc010ltj.1	XPO7	+	21778924	21834032	-31907	uc003xac.3	NPM2	+	21881644	21894408	78891
3298	9.4	0.9	5.1	chr2	+	SVA_D	170362349	170362978	629	uc010zdh.1	KLHL41	+	170336005	170382772	-20423	uc002ueu.1	KLHL41	+	170366211	170382772	3233
3392	8.6	2.9	5.5	chr14	C	SVA_E	103142387	103143017	630	uc001ymb.4	RCOR1	+	103058995	103196913	-54526	uc001ymc.2	TRAF3	+	103243815	103377837	100798
5812	2.2	0	0.6	chr3	C	SVA_B	16037603	16038233	630	uc003caq.4	GALNT15	+	15935568	16271253	-233650	uc003car.4	GALNT15	+	16216183	16271253	177950
5865	2.2	0	0.5	chr6	C	SVA_B	24414375	24415005	630	uc011djn.2	MRS2	+	24403152	24425816	-11441	uc003ned.2	GPLD1	-	24426061	24489850	11056
5788	0.6	0	0.8	chr1	+	SVA_F	112342551	112343185	634	uc001ebv.1	KCND3	-	112318453	112531777	-189226	uc001ebw.4	LOC643355	+	112533189	112541463	190004
5710	1.1	0	0.8	chr17	+	SVA_F	36409413	36410047	634	uc002hpx.2	LOC440434	-	36364602	36421858	-12445	uc002hpy.3	MRPL45	+	36452988	36479101	42941
5444	3.8	2.7	0.2	chr12	C	SVA_B	47563687	47564322	635	uc001rpn.3	PCED1B	+	47473385	47630443	-66756	uc021qxh.1	MIR4698	+	47581594	47581674	17272
2699	9.6	0.6	8.6	chr3	C	SVA_F	98555304	98555941	637	uc003dte.3	DCBLD2	-	98514813	98620533	-65229	uc003dtf.1	DCBLD2	-	98568231	98620533	12290
5444	3	0.8	0.3	chr17	C	SVA_B	80731925	80732563	638	uc002kfz.3	TBCD	+	80709939	80901062	-169137	uc002kga.3	ZNF750	-	80787309	80797931	54746
5805	2.5	0.9	0.3	chr14	C	SVA_D	77882606	77883249	643	uc010tvi.2	NOXRED1	-	77872945	77889399	-6793	uc001xtt.2	VIPAS39	-	77893017	77923983	9768
2608	8.4	3.3	40.8	chr3	C	SVA_F	38123297	38123940	643	uc003chq.1	DLEC1	+	38104071	38137437	-14140	uc003chr.1	DLEC1	+	38135095	38164228	11155
5736	2.8	0.1	1.5	chr3	C	SVA_D	50860607	50861250	643	uc011bds.2	DOCK3	+	50712671	51421629	-561022	uc003dbc.3	MANF	+	51422691	51426828	561441
2750	8.6	3.3	40.8	chr6	C	SVA_F	43548641	43549284	643	uc003ovq.4	POLH	+	43543877	43588260	-39619	uc003ovr.4	POLH	+	43554524	43582458	5240
2629	9.3	3.1	46.8	chr10	+	SVA_F	24944507	24945151	644	uc001isd.1	ARHGAP21	-	24917942	25011208	-66701	uc001ise.1	PRTFDC1	-	25137553	25241533	192402
5918	1.6	0.3	0.5	chr5	+	SVA_F	170574766	170575411	645	uc003mbb.3	RANBP17	+	170570270	170727019	-152253	uc003mbc.3	RANBP17	+	170610170	170634907	34759
6060	2.8	0	0	chr7	+	SVA_D	158450215	158450861	646	uc011kwe.1	NCAPG2	-	158432487	158497520	-47305	uc003wny.1	ESYT2	-	158523688	158535754	72827
5982	2.9	0.1	0.1	chr2	C	SVA_D	202103506	202104153	647	uc002uxp.1	CASP8	+	202098165	202152434	-48928	uc002uxs.1	CASP8	+	202122753	202137499	18600
5737	2.5	1.1	0.3	chr6	+	SVA_B	70676030	70676679	649	uc010kam.2	COL19A1	+	70637800	70875904	-199874	uc003pfe.4	COL9A1	-	70925742	70990180	249063
5961	2	0	0.1	chr4	+	SVA_D	119456450	119457100	650	uc003icb.3	CEP170P1	+	119437494	119475359	-18909	uc003icc.1	AK024248	+	119512927	119554881	55827
2475	11.8	7.5	36.6	chr15	+	SVA_D	72392663	72393315	652	uc002ato.4	MYO9A	-	72250853	72410440	-17777	uc021spq.1	SENP8	+	72406598	72433311	13283
5492	0.9	6.3	0.9	chr19	+	SVA_F	12732532	12733184	652	uc010xmm.1	ZNF791	+	12721731	12740676	-8144	uc010dyv.1	MAN2B1	-	12757321	12777591	24137
5628	2.1	7	0.3	chr12	+	SVA_D	19493246	19493899	653	uc009zio.3	PLEKHA5	+	19475451	19529333	-36087	uc001ref.2	AEBP2	+	19592607	19675173	98708
5466	5	2.2	0.5	chr2	C	SVA_B	190624507	190625163	656	uc010zfy.1	OSGEPL1	-	190619040	190627670	-3163	uc031rql.1	OSGEPL1-AS1	+	190627505	190630282	2342
5971	1.1	0	0.3	chr1	+	SVA_D	111776173	111776830	657	uc001eao.3	CHI3L2	+	111772332	111786062	-9889	uc009wgb.3	CHIAP2	+	111823145	111828730	46315
6024	2.6	0	0.3	chr1	C	SVA_D	249205333	249205990	657	uc009xhd.3	PGBD2	+	249200441	249213345	-8012	uc021pmh.1	PGBD2	+	249211536	249212562	5546
5765	2.9	1.2	0.3	chr20	C	SVA_B	37139973	37140631	658	uc002xja.1	RALGAPB	+	37137719	37176749	-36776	uc002xjb.1	ADIG	+	37209837	37217104	69206
5475	5	0.8	1.1	chr10	C	SVA_B	75474775	75475434	659	uc010qkm.1	BMS1P4	-	75458908	75490272	-15497	uc021pto.1	BMS1P4	-	75475600	75490227	166
5959	1.7	0	0.1	chr11	C	SVA_D	62123095	62123754	659	uc001ntg.4	ASRGL1	+	62104773	62160887	-37792	uc001nth.1	ASRGL1	+	62124458	62150719	704
6025	3.8	0	0.6	chr10	C	SVA_D	35695180	35695840	660	uc010qet.2	CCNY	+	35625801	35860847	-165667	uc001iyy.1	GJD4	+	35894337	35897863	198497
3001	8.3	3.3	41.3	chr2	+	SVA_D	33093198	33093860	662	uc002rop.1	LINC00486	+	33066079	33162270	-69072	uc002roq.2	LINC00486	+	33107765	33151756	13905
6302	0.5	0	0.9	chr17	+	SVA_F	65466674	65467338	664	uc002jgc.4	PITPNC1	+	65373396	65693379	-226705	uc002jgd.1	NOL11	+	65714060	65740266	246722
6004	2.9	1.4	0	chr17	+	SVA_B	74632701	74633367	666	uc002jsj.3	ST6GALNAC1	-	74620844	74639894	-7193	uc002jsk.1	MXRA7	-	74671808	74707056	38441
6199	1.8	0	0.1	chrX	C	SVA_E	69821386	69822052	666	uc004dym.3	TEX11	-	69748789	70128567	-307181	uc004dyn.3	SLC7A3	-	70145429	70150975	323377
5679	3.3	0.6	0.1	chr15	+	SVA_B	42254840	42255507	667	uc001zou.2	EHD4	-	42233801	42264755	-9915	uc010udc.2	PLA2G4E	-	42273779	42289457	18272
6037	1.3	0.6	0.1	chr12	C	SVA_D	53516124	53516797	673	uc009zms.3	SOAT2	+	53497273	53518323	-2199	uc021qyb.1	DD413682	+	53548176	53548197	31379
5938	1.6	0.3	0.7	chr3	C	SVA_D	38430435	38431108	673	uc003cid.1	XYLB	+	38401829	38442777	-12342	uc003cie.2	ACVR2B-AS1	-	38492517	38496311	61409
6060	1.5	0.4	0.7	chr7	+	SVA_D	111768305	111768982	677	uc010ljt.1	DOCK4	-	111575162	111846462	-78157	uc003vgc.3	ZNF277	+	111846642	111929008	77660
5572	5.1	0.3	0	chr6	+	SVA_B	32499310	32499993	683	uc021yvx.1	HLA-DRB1	-	32489682	32557613	-58303	uc003obm.1	HLA-DRB6	-	32520489	32527779	20496
5950	2.9	0.6	0.1	chrX	C	SVA_C	36279441	36280130	689	uc011mkc.3	CXorf30	+	36246895	36403434	-123993	uc004ddl.2	FAM47C	+	37026431	37029739	746301
5753	3.8	0.9	0.9	chr3	+	SVA_B	174805021	174805714	693	uc031scg.1	NAALADL2-AS3	-	174797101	174833032	-28011	uc010hwy.2	NAALADL2	+	174842195	175373351	36481
5061	6.1	1.4	6.3	chr2	C	SVA_A	98718337	98719034	697	uc002syo.3	VWA3B	+	98703594	98929410	-211073	uc010yvi.1	VWA3B	+	98765957	98928495	46923
5291	4.8	4.4	2.9	chr5	+	SVA_A	68516328	68517028	700	uc003jvq.3	MRPS36	+	68513572	68525985	-9657	uc010ixd.1	CDK7	+	68530621	68551848	13593
2512	10.2	2.9	45.2	chr3	+	SVA_F	101157741	101158442	701	uc003dux.3	SENP7	-	101043117	101232085	-74344	uc003duy.1	FAM172BP	+	101237710	101242731	79268
6454	1.7	0.7	0.7	chr12	C	SVA_F	99048604	99049311	707	uc001tgc.3	APAF1	+	99039077	99129211	-80607	uc009zto.3	APAF1	+	99065312	99129211	16001
5879	2.7	3	1.4	chr9	+	SVA_D	136256926	136257635	709	uc004cdl.3	C9orf96	+	136243283	136271220	-14294	uc011mde.2	REXO4	-	136271185	136283130	13550
6118	1.3	0.7	1.3	chr16	+	SVA_F	19014664	19015375	711	uc010vap.2	TMC7	+	18995608	19075262	-60598	uc002dfr.3	COQ7	+	19078916	19091417	63541
6370	3.7	1	0.3	chr20	+	SVA_D	42306247	42306958	711	uc010zwj.1	MYBL2	+	42295708	42345122	-38875	uc002xlc.3	GTSF1L	-	42354800	42355642	47842
3746	7.4	3.1	32.3	chr4	C	SVA_D	175216193	175216908	715	uc003its.2	CEP44	+	175205054	175254531	-38338	uc021xul.1	MIR4276	+	175344945	175345015	128037
2604	10.1	3.4	37.3	chr10	C	SVA_F	77093233	77093949	716	uc021pts.1	ZNF503-AS1	+	77056140	77121436	-28203	uc001jxg.3	ZNF503	-	77157602	77161513	63653
5291	3.1	51	1	chr11	C	SVA_C	31992578	31993295	717	uc021qfp.1	RCN1	+	31838113	32127272	-134694	uc021qfq.1	U3	+	32103309	32103519	110014
6028	4	1.4	0.3	chr17	C	SVA_B	59053803	59054521	718	uc002iyy.4	BCAS3	+	58964410	59470199	-416396	uc002iyz.4	BCAS3	+	59067331	59470199	12810
1474	9.4	3	42.7	chr15	C	SVA_F	68427071	68427791	720	uc002aqz.3	PIAS1	+	68346571	68480404	-53333	uc002arb.3	CALML4	-	68483042	68498448	55251
5317	5.1	6.5	2.9	chr6	+	SVA_A	56864662	56865383	721	uc010kab.3	BEND6	+	56819772	56892142	-27480	uc003pdi.4	BEND6	+	56878606	56892142	13223
6623	2.4	0.1	0.7	chr1	C	SVA_D	46205497	46206220	723	uc001cou.3	IPP	-	46164406	46216485	-10988	uc001cov.3	MAST2	+	46269284	46501796	63064
5945	3.5	0	4.7	chr12	+	SVA_D	104037584	104038308	724	uc001tjw.3	STAB2	+	103981068	104160502	-122918	uc009zug.3	STAB2	+	104106144	104160502	67836
2836	3	0	34.7	chr6	C	SVA_F	87719794	87720519	725	uc003pli.3	HTR1E	+	87647023	87726397	-6603	uc021zcg.1	HTR1E	+	87725052	87726150	4533
5957	3.1	1.5	2.1	chr8	+	SVA_D	145092009	145092734	725	uc011lkx.2	SPATC1	+	145086581	145102015	-10006	uc003zar.3	OPLAH	-	145106166	145115584	13432
5657	4.7	4	0.8	chr9	+	SVA_B	123398982	123399711	729	uc004bkj.2	MEGF9	-	123363195	123476765	-77783	uc004bkk.4	MEGF9	-	123420279	123476765	20568
2691	9.4	2.9	42.4	chr12	+	SVA_F	42621005	42621736	731	uc010skp.2	YAF2	-	42550906	42632154	-11149	uc001rmx.2	YAF2	-	42625025	42632154	3289
3935	7.1	2	7.9	chr13	+	SVA_F	35115117	35115850	733	uc031qld.1	LINC00457	-	35009590	35214822	-99705	uc021ric.1	NBEA	+	35516423	36246874	400573
1474	8.5	3.8	114.3	chr8	C	SVA_F	61460455	61461188	733	uc011lef.2	RAB2A	+	61429468	61536203	-75748	uc003xue.3	CHD7	+	61591323	61780586	130135
5853	4.7	2.6	1.4	chr8	+	SVA_C	52631479	52632215	736	uc003xqu.4	PXDNL	-	52232136	52722005	-90526	uc011ldm.2	PCMTD1	-	52730139	52746284	97924
4187	6.5	2	6.3	chr2	C	SVA_F	120600811	120601550	739	uc002tmf.2	PTPN4	+	120517206	120742474	-141663	uc010flj.2	PTPN4	+	120639672	120742474	38122
6047	4.1	1.2	1.1	chr3	+	SVA_C	192429012	192429751	739	uc003fsy.3	FGF12	-	191857181	192445388	-16376	uc021xiv.1	U1	-	192447343	192447505	17592
2627	10.5	2.7	48.5	chr3	+	SVA_F	67493839	67494580	741	uc003dna.4	SUCLG2	-	67425140	67705038	-211199	uc003dnb.3	BC038210	+	67705120	67797534	210540
5856	3.5	2.8	1.4	chr5	C	SVA_C	80119534	80120275	741	uc003kgz.4	MSH3	+	79950466	80172634	-53100	uc003kha.2	RASGRF2	+	80256507	80525981	136232
6331	4	1.1	0.1	chr6	C	SVA_D	154584382	154585123	741	uc021zhe.1	IPCEF1	-	154520801	154732276	-147894	uc003qpy.3	CNKSR3	-	154726432	154831753	141309
5666	2.9	44.4	0.1	chr17	C	SVA_D	29062745	29063489	744	uc002hfq.3	SUZ12P1	+	29061080	29097068	-34323	uc002hfr.4	CRLF3	-	29109701	29151778	46212
6318	2.6	0.4	1.9	chr3	C	SVA_D	113568164	113568908	744	uc003eaq.4	GRAMD1C	+	113557680	113666021	-97857	uc003ear.3	GRAMD1C	+	113609471	113666021	40563
6126	5	1.5	1.5	chr5	C	SVA_D	827854	828598	744	uc010itd.1	ZDHHC11	-	825278	842610	-14756	uc003jbk.4	ZDHHC11	-	839556	843816	10958
2792	10.4	2.5	48.3	chr1	+	SVA_F	113611439	113612184	745	uc001ede.1	BC037540	-	113554308	113615724	-4285	uc001edf.1	LRIG2	+	113615830	113667342	3646
2845	9.4	2.7	48.4	chr2	+	SVA_F	43524042	43524787	745	uc002rsy.4	THADA	-	43457974	43823185	-299143	uc010fas.1	THADA	-	43565025	43802166	40238
2643	10.1	2.7	48.4	chr3	+	SVA_F	178837309	178838054	745	uc003fjj.3	BC032034	-	178819154	178865761	-28452	uc003fjk.3	PIK3CA	+	178866310	178952497	28256
2801	9.8	2.5	48.3	chr9	+	SVA_F	123257386	123258131	745	uc004bki.3	CDK5RAP2	-	123168424	123298804	-41418	uc022bms.1	MEGF9	-	123363195	123476765	105064
6325	4.8	1.2	0.3	chr6	+	SVA_D	75198517	75199265	748	uc003phr.3	AF086303	+	74779166	75400443	-201926	uc021zbv.1	COL12A1	-	75794041	75912543	594776
6301	4.2	1.1	0.7	chr8	C	SVA_D	68373292	68374040	748	uc003xxr.4	CPA6	-	68334404	68658620	-285328	uc003xxs.2	CPA6	-	68395516	68658620	21476
6624	3.5	0	0.8	chr13	C	SVA_D	101270746	101271496	750	uc010tja.2	TMTC4	-	101256089	101327103	-56357	uc001vov.1	TMTC4	-	101277163	101291062	5667
6539	3	1.2	1.7	chr2	C	SVA_D	27017556	27018306	750	uc002rht.3	CENPA	+	27008881	27023934	-6378	uc002rhu.4	DPYSL5	+	27070968	27173219	52662
6734	1.8	1.2	1.1	chr6	+	SVA_F	158548300	158549050	750	uc003qrc.2	SERAC1	-	158530535	158589312	-41012	uc031sqr.1	SERAC1	-	158566951	158580331	17901
5578	5	3	0.8	chr20	C	SVA_D	3000001	3000753	752	uc002who.3	PTPRA	+	2967410	3019315	-19314	uc002whp.1	GNRH2	+	3024267	3026391	23514
6234	4	0.5	1.1	chr2	C	SVA_B	136032195	136032948	753	uc002tun.1	ZRANB3	-	136026531	136288806	-256611	uc002tuo.3	R3HDM1	+	136289082	136482839	256134
6257	4.6	0.9	1.7	chr16	C	SVA_D	3320801	3321558	757	uc010uww.2	ZNF263	+	3313799	3341459	-20658	uc002cuq.3	ZNF263	+	3333486	3341459	11928
6254	2.4	0	4.9	chr7	C	SVA_F	30000682	30001440	758	uc011kaa.2	SCRN1	-	29959718	30029905	-29223	uc031sww.1	FKBP14	-	30050198	30066417	48758
2754	8.9	2.5	41.1	chr10	+	SVA_F	99034871	99035630	759	uc009xvk.3	ARHGAP19	-	98981929	99052430	-17559	uc001knc.1	FRAT1	+	99079021	99081672	43391
6588	1.2	2.6	1.6	chr6	C	SVA_F	38931467	38932227	760	uc003oog.1	DNAH8	+	38897286	38952565	-21098	uc003ooh.2	GLP1R	+	39016556	39055046	84329
6008	5.1	0.4	1.7	chr2	+	SVA_D	240717567	240718328	761	uc021vzc.2	LOC150935	+	240684553	240722356	-4789	uc021vzd.1	MIR4786	-	240882431	240882511	164103
6520	1.6	0.1	1.3	chr16	C	SVA_F	46727770	46728532	762	uc021thp.1	ORC6	+	46723557	46732306	-4536	uc002eei.4	MYLK3	-	46736193	46782221	7661
5622	7.8	1.3	1	chr1	+	SVA_B	48640028	48640795	767	uc010omr.1	SKINTL	-	48567386	48648100	-8072	uc010oms.1	SLC5A9	+	48688356	48703519	47561
5805	6.3	3.4	2.5	chr7	+	SVA_A	6262713	6263480	767	uc003spt.3	CYTH3	-	6201411	6312242	-49529	uc003spu.3	FAM220A	-	6369039	6388590	105559
6169	4.7	1.6	1	chr15	C	SVA_B	42893065	42893835	770	uc010udj.2	STARD9	+	42867856	43013196	-120131	uc010bcw.3	STARD9	+	42976313	43013196	82478
6456	4.2	1.9	0.3	chr3	+	SVA_D	112275112	112275882	770	uc010hqe.3	ATG3	-	112255056	112280485	-5373	uc003dze.4	SLC35A5	+	112280856	112303284	4974
5956	6.8	2.2	0.8	chr6	+	SVA_B	32500001	32500773	772	uc021yvx.1	HLA-DRB1	-	32489682	32557613	-57612	uc003obm.1	HLA-DRB6	-	32520489	32527779	19716
5316	8.9	2.3	1	chr2	+	SVA_D	170361514	170362293	779	uc010zdh.1	KLHL41	+	170336005	170382772	-21258	uc002ueu.1	KLHL41	+	170366211	170382772	3918
4196	9.4	5	21.4	chr2	C	SVA_A	203931063	203931846	783	uc002uzt.3	NBEAL1	+	203879601	204082717	-151654	uc021vvj.1	NBEAL1	+	204000399	204082073	68553
6555	5.7	1.9	5.7	chr15	+	SVA_F	75773839	75774624	785	uc002bal.5	PTPN11	-	75759461	75871625	-97786	uc002bam.4	BC016143	+	75797278	75797797	22654
6652	3.2	0	1.1	chr16	C	SVA_D	31379928	31380716	788	uc010vfk.1	ITGAX	+	31373134	31382652	-2724	uc010vfl.1	ITGAD	+	31404632	31420638	23916
5071	9.8	3.6	0.9	chr12	+	SVA_D	26937305	26938099	794	uc001rhi.1	ITPR2	-	26874219	26986131	-48826	uc001rhj.4	ASUN	-	27058111	27070666	120012
1437	9.3	1	58.6	chr3	+	SVA_F	178838055	178838849	794	uc003fjj.3	BC032034	-	178819154	178865761	-27706	uc003fjk.3	PIK3CA	+	178866310	178952497	27461
6224	5.5	1	2.1	chr17	+	SVA_B	55923495	55924292	797	uc002ivc.3	MRPS23	-	55916286	55927433	-3938	uc002ivd.2	CUEDC1	-	55938603	55980750	14311
5082	8.2	6.9	1.5	chr11	C	SVA_D	47060247	47061054	807	uc001nds.4	C11orf49	+	46958239	47185931	-125684	uc010rha.2	ARFGAP2	-	47185848	47195391	124794
4953	8.8	6	5.5	chr17	+	SVA_D	2349925	2350737	812	uc010vqy.1	METTL16	-	2321881	2415200	-65275	uc021tnq.1	DD413682	-	2489695	2489717	138958
3304	10.2	2.2	45.2	chr6	+	SVA_D	35351100	35351915	815	uc011dtc.2	PPARD	+	35310334	35395968	-44868	uc010jvv.1	PPARD	+	35378763	35391925	26848
4715	10	5.6	2.2	chr17	C	SVA_B	26986473	26987289	816	uc002hbx.3	SDF2	-	26975373	26989207	-2734	uc010crs.2	SDF2	-	26987505	26989190	216
4114	3.6	0	19.8	chr8	C	SVA_D	61461217	61462036	819	uc011lef.2	RAB2A	+	61429468	61536203	-74986	uc003xue.3	CHD7	+	61591323	61780586	129287
5462	6.7	4.6	5.6	chr7	+	SVA_E	23675523	23676345	822	uc003swn.3	CCDC126	+	23637779	23684327	-8804	uc003swo.4	FAM221A	+	23719748	23742269	43403
5466	5	2.4	5.6	chr20	+	SVA_F	33740705	33741529	824	uc010zuv.2	EDEM2	-	33705827	33865960	-125255	uc002xbt.3	PROCR	+	33759773	33765165	18244
5801	5.4	2.3	5.4	chr1	C	SVA_F	174319381	174320207	826	uc001gjz.3	RABGAP1L	+	174244252	174515050	-195669	uc001gka.1	GPR52	+	174417211	174418683	97004
6979	3.2	0.5	2.4	chr11	C	SVA_D	46918923	46919750	827	uc001ndn.4	LRP4	-	46878267	46940173	-21250	uc009ylh.2	LRP4	-	46920108	46940173	358
5868	7.1	2.9	1.1	chr13	+	SVA_F	49951525	49952354	829	uc010adf.3	CAB39L	-	49882785	50018221	-66696	uc010adg.2	SETDB2	+	50018428	50055252	66074
5576	6.8	2.2	5.4	chr1	C	SVA_E	48849165	48849997	832	uc010omv.2	SPATA6	-	48761043	48937876	-88711	uc001cru.2	AGBL4	-	48998526	50489626	148529
5633	7.1	2.2	5.4	chr8	C	SVA_E	43035393	43036225	832	uc003xpx.4	HGSNAT	+	42995591	43057970	-22577	uc003xpz.1	POTEA	+	43147584	43218328	111359
5540	6.7	2.2	5.4	chr8	+	SVA_E	28737804	28738636	832	uc010lvc.3	INTS9	-	28625174	28747698	-9894	uc010lvd.3	HMBOX1	+	28747910	28906838	9274
2867	9.2	2.5	45.8	chr22	C	SVA_F	40897875	40898710	835	uc003ayy.1	MKL1	-	40859224	41032690	-134815	uc003ayz.3	MCHR1	+	41075181	41078818	176471
5244	7.5	3.4	5.6	chr4	+	SVA_D	15791827	15792662	835	uc021xmk.1	CD38	+	15779930	15850706	-58879	uc003gom.3	FGFBP1	-	15937192	15940363	144530
5051	10.1	3.7	1.6	chr9	+	SVA_A	5432485	5433320	835	uc003zjd.3	PLGRKT	-	5357966	5630071	-197586	uc011lmb.2	CD274	+	5450502	5466014	17182
2149	13.3	6.2	54.1	chr10	C	SVA_F	97569459	97570296	837	uc009xva.3	ENTPD1	+	97515672	97637023	-67564	uc010qoo.2	C10orf131	+	97667721	97698415	97425
5415	6.3	2.3	5.5	chr22	C	SVA_F	31989136	31989973	837	uc010gwi.4	SFI1	+	31969043	32014537	-25401	uc003ali.4	SFI1	+	32010152	32014537	20179
5691	9	3.5	0.8	chr6	C	SVA_A	158770958	158771795	837	uc003qrg.3	TULP4	+	158733691	158932856	-161898	uc010kjr.1	TMEM181	+	158957467	159049522	185672
1529	10.9	0.8	49.2	chr10	+	SVA_F	24945154	24945993	839	uc001isd.1	ARHGAP21	-	24917942	25011208	-66054	uc001ise.1	PRTFDC1	-	25137553	25241533	191560
5843	6.4	2.1	5.2	chr2	+	SVA_D	170182750	170183589	839	uc010zdf.1	LRP2	-	170097259	170219122	-36372	uc010zdg.2	BC016143	+	170183042	170183721	-547
5334	6.9	2.5	5.3	chr10	C	SVA_D	12562084	12562924	840	uc001ilo.3	CAMK1D	+	12391582	12871733	-309649	uc021pmz.1	MIR4480	+	12620751	12620822	57827
5745	6.9	2.2	5.3	chr12	C	SVA_D	12567638	12568480	842	uc009zhu.2	LOH12CR1	+	12510019	12619838	-52200	uc001ran.2	DUSP16	-	12626215	12674397	57735
1772	19.3	4.5	84.2	chr8	C	SVA_F	63307145	63307989	844	uc010lyq.1	NKAIN3	+	63161500	63903628	-596483	uc010lyr.4	UG0898H09	+	63890419	63897460	582430
5818	7.2	3.8	1.3	chrX	C	SVA_D	29352587	29353431	844	uc004dby.2	IL1RAPL1	+	28605680	29974017	-621430	uc022bue.1	U2	+	29769566	29769659	416135
5824	7	48.8	0.8	chr17	C	SVA_C	45633442	45634287	845	uc010dba.1	NPEPPS	+	45623274	45663610	-30168	uc010wkv.2	NPEPPS	+	45663701	45700642	29414
6763	3.9	0.3	2.5	chr17	C	SVA_D	60098049	60098895	846	uc002izp.3	MED13	-	60087787	60107374	-9325	uc021ubc.1	Y_RNA	+	60114193	60114306	15298
6978	4.9	1.5	0.9	chr17	C	SVA_C	44611564	44612415	851	uc002iko.4	ARL17A	-	44594067	44657088	-45524	uc031rcx.1	LRRC37A2	+	44618158	44627209	5743
5826	7.1	2.5	1.2	chr2	C	SVA_D	47660859	47661710	851	uc010fbg.3	MSH2	+	47637232	47710367	-49508	uc010fbh.1	MSH2	+	47672686	47693947	10976
7158	4.1	1.4	0.8	chr17	+	SVA_C	62870378	62871232	854	uc031red.1	LRRC37A3	-	62859017	62893772	-23394	uc002jez.3	AMZ2P1	-	62962667	62971168	91435
5845	7.2	2.5	1.2	chr20	+	SVA_D	35627864	35628718	854	uc002xgi.3	RBL1	-	35626177	35724410	-96546	uc021wda.1	FKSG51	-	35629595	35630032	877
5671	9.1	3.3	1.5	chr15	C	SVA_A	55739175	55740031	856	uc002add.5	DYX1C3	-	55722505	55800432	-61257	uc002ade.1	AK055370	-	55831081	55834829	91050
6387	5	0.3	2.6	chr17	+	SVA_D	47227445	47228301	856	uc002ion.2	B4GALNT2	+	47210328	47247351	-19906	uc021tzn.1	TRNA_Gln	+	47269889	47269961	41588
5646	8.9	2.6	1.4	chr11	+	SVA_D	60388816	60389673	857	uc001npu.3	LINC00301	+	60383223	60454621	-65805	uc009yne.1	MS4A8	+	60467046	60476692	77373
7003	3.7	1.7	2.1	chr13	C	SVA_D	101413765	101414626	861	uc031qnb.1	NALCN-AS1	+	101360578	101711638	-297873	uc001vox.1	NALCN	-	101706129	102068813	291503
5943	6.2	2.2	5.2	chr22	C	SVA_D	24713644	24714505	861	uc021wne.1	SPECC1L	+	24666789	24838325	-124681	uc021wnf.1	SPECC1L	+	24738075	24813708	23570
6295	5.3	2.7	3.7	chr5	+	SVA_D	80728570	80729431	861	uc011ctr.3	SSBP2	-	80713178	81047072	-318502	uc003khq.2	ATG10	+	81267843	81443936	538412
6215	6.6	2.1	1.7	chr1	C	SVA_D	212494724	212495586	862	uc010ptd.2	PPP2R5A	+	212475147	212535205	-40481	uc009xdf.1	SNORA16B	+	212526159	212526292	30573
5707	6.2	3.1	5.5	chr9	+	SVA_F	128385075	128385940	865	uc010mxc.1	MAPKAP1	-	128321911	128420078	-35003	uc004bqb.3	PBX3	+	128509616	128729655	123676
2559	10	2.3	47.6	chr10	C	SVA_F	101599010	101599876	866	uc001kqf.2	ABCC2	+	101542462	101611662	-12652	uc010qpl.1	DNMBP	-	101635333	101658042	35457
6381	6.1	1.4	3.1	chr3	C	SVA_D	197457868	197458734	866	uc003fyg.3	KIAA0226	-	197427331	197463773	-5905	uc011bui.1	FYTTD1	+	197476423	197511317	17689
5657	7.8	2.1	5.4	chr8	+	SVA_D	117690229	117691095	866	uc011lhz.1	EIF3H	-	117670487	117768062	-77833	uc003yoc.3	UTP23	+	117778741	117786921	87646
5730	6.5	5.5	5.8	chr12	C	SVA_D	131481901	131482770	869	uc010tbm.2	GPR133	+	131438451	131626008	-144107	uc001uiu.1	AX748157	-	131510105	131512357	27335
5493	7.5	4.1	5.2	chr8	+	SVA_D	52446038	52446907	869	uc003xqu.4	PXDNL	-	52232136	52722005	-275967	uc011ldm.2	PCMTD1	-	52730139	52746284	283232
2657	8.4	2.3	56.4	chr6	+	SVA_F	133985472	133986342	870	uc003qeg.1	BC041459	-	133823389	134210120	-224648	uc003qeh.2	MGC34034	+	134142284	134175130	155942
4783	9.3	3.4	48.6	chr1	+	SVA_A	45570686	45571558	872	uc001cnd.2	ZSWIM5	-	45482075	45672250	-101564	uc010olk.2	LOC400752	+	45769581	45771291	198023
6223	4.3	0.7	5.6	chr2	+	SVA_D	15681872	15682745	873	uc002rcd.2	NBAS	-	15307031	15701472	-19600	uc010yjq.2	DDX1	+	15731744	15768963	48999
5630	7.3	2.2	6.3	chr7	+	SVA_D	149250630	149251504	874	uc011kuq.1	ZNF767	-	149244244	149321881	-71251	uc022apf.1	TRNA_Cys	+	149253801	149253873	2297
6070	8.4	1.4	1.8	chr6	C	SVA_B	56585152	56586028	876	uc011dxl.1	DST	-	56503713	56716413	-131261	uc031soz.1	RNU6-71P	-	56615105	56615138	29077
5939	5.6	0.7	4.6	chr1	C	SVA_D	36708799	36709676	877	uc001cag.1	THRAP3	+	36704347	36755365	-46566	uc010oia.1	SH3D21	+	36771993	36787379	62317
1688	18.5	3.8	54	chr9	C	SVA_F	85045830	85046707	877	uc022bix.1	DQ588544	-	85045810	85045838	-8	uc022biy.1	Mir_1302	-	85202301	85202353	155594
5113	9.9	2	4.8	chr12	C	SVA_F	112161777	112162656	879	uc001tss.1	ACAD10	+	112153309	112194903	-33126	uc001tst.3	ALDH2	+	112204690	112247789	42034
6816	2.5	21.4	0.6	chr1	+	SVA_D	45963192	45964072	880	uc009vxu.2	CCDC163P	-	45959597	45965751	-2559	uc009vxv.3	MMACHC	+	45965855	45976739	1783
5665	6.7	2.4	5.1	chr22	+	SVA_E	43376472	43377353	881	uc003bdg.4	PACSIN2	-	43265771	43411184	-34712	uc031rxu.1	BC039353	+	43434590	43448371	57237
5960	6.4	2	5.3	chr14	C	SVA_D	42143958	42144843	885	uc001wvm.3	LRFN5	+	42076763	42373752	-229794	uc010ana.3	LRFN5	+	42168629	42373752	23786
5739	6.8	2	5.6	chr1	C	SVA_F	213325737	213326623	886	uc001hke.3	RPS6KC1	+	213246211	213446808	-121071	uc031psa.1	AK092251	-	213992977	214139607	666354
6018	5.4	2.1	5.5	chr10	+	SVA_F	104887802	104888688	886	uc001kwp.3	NT5C2	-	104847773	104953063	-65261	uc001kwr.3	BC040734	-	104958488	105036751	69800
5606	6.2	2	5.6	chr7	+	SVA_F	73249520	73250406	886	uc003tzj.2	WBSCR27	-	73248920	73256855	-7335	uc011kfd.1	WBSCR27	-	73253910	73256855	3504
5721	7.5	2.6	6.1	chr1	+	SVA_F	25125118	25126005	887	uc001bjp.1	CLIC4	+	25071877	25169078	-43960	uc021ojh.3	Z24745	+	25169384	25170807	43379
5927	6.9	2.2	5.2	chr2	+	SVA_E	208474495	208475382	887	uc002vcg.3	METTL21A	-	208473838	208490065	-15570	uc021vvp.1	Y_RNA	+	208552683	208552783	77301
5971	6.7	2.1	5.6	chr3	+	SVA_F	48096672	48097559	887	uc003csg.3	MAP4	-	48014568	48130769	-34097	uc003csh.1	CDC25A	-	48198667	48229801	101108
6272	3.9	0.1	8.3	chr15	C	SVA_D	69152540	69153429	889	uc021spl.1	MIR548H4	+	69116302	69489862	-337322	uc002arn.2	SPESP1	+	69222838	69239150	69409
5547	7	2.7	5.5	chr3	C	SVA_D	58276260	58277150	890	uc003djt.4	ABHD6	+	58223258	58280461	-4201	uc010hnh.3	RPP14	+	58291971	58305920	14821
6257	6.1	2.1	3.5	chr7	C	SVA_D	90373323	90374218	895	uc011khl.1	CDK14	+	90339175	90839904	-466581	uc003ula.3	FZD1	+	90893782	90898132	519564
5691	7.2	2	7.2	chr15	C	SVA_F	40186576	40187476	900	uc001zkj.2	GPR176	-	40091222	40213093	-26517	uc001zkl.3	EIF2AK4	+	40226346	40267625	38870
5441	7.9	2	5.9	chr7	+	SVA_D	140061313	140062213	900	uc011krb.1	SLC37A3	-	140051072	140098311	-36998	uc022amt.1	5S_rRNA	+	140070240	140070345	8027
6733	5.4	0.6	3.2	chr7	C	SVA_D	140462407	140463309	902	uc003vwc.4	BRAF	-	140433812	140624564	-162157	uc003vwd.4	MRPS33	-	140705960	140714479	242651
5670	6.6	2.1	7.7	chr2	C	SVA_F	42833354	42834257	903	uc002rsq.3	MTA3	+	42795670	42936353	-102999	uc021vgm.1	MTA3	+	42922904	42936353	88647
7325	2.4	10.3	0.3	chr5	C	SVA_F	177944894	177945797	903	uc021yiz.1	COL23A1	-	177664616	178017556	-72662	uc003mjf.1	CLK4	-	178029664	178054054	83867
5637	8.2	2	6.2	chrX	+	SVA_D	55774262	55775165	903	uc004duq.3	RRAGB	+	55744109	55785207	-10945	uc010nkg.2	KLF8	+	56258821	56295922	483656
5785	7	2	6.3	chr1	+	SVA_D	63938105	63939009	904	uc009wak.1	ITGB3BP	-	63919111	63988812	-50707	uc001dbf.3	EFCAB7	+	63989012	64038364	50003
6679	5.5	1.4	3.2	chrX	+	SVA_D	41070821	41071728	907	uc004dfc.3	USP9X	+	40944887	41095832	-25011	uc022bvb.1	5S_rRNA	+	41152050	41152169	80322
6691	4.1	0.3	4	chr17	C	SVA_F	78575362	78576273	911	uc010wug.1	RPTOR	+	78518624	78940173	-364811	uc002jyu.1	RPTOR	+	78923235	78940173	346962
7126	5.9	0.4	2.1	chr7	+	SVA_D	130276379	130277290	911	uc003vqh.1	COPG2	-	130146079	130353598	-77219	uc003vqi.3	TSGA13	-	130353485	130371406	76195
3375	8.9	1.9	55.9	chr6	C	SVA_E	21851300	21852212	912	uc003ndk.1	LINC00340	+	21845773	21981012	-129712	uc003ndl.3	LINC00340	+	21898950	22214734	46738
5460	6.8	1.4	6.6	chr9	C	SVA_D	128542937	128543849	912	uc011lzw.2	PBX3	+	128510477	128729655	-186718	uc011lzx.2	PBX3	+	128605991	128729655	62142
3913	10.5	14	46	chr20	+	SVA_A	3104862	3105778	916	uc002whx.4	UBOX5	-	3088218	3140556	-35694	uc002whz.4	FASTKD5	-	3127164	3140556	21386
7318	5.1	0.5	2.1	chr18	C	SVA_D	12979067	12979984	917	uc002krr.3	SEH1L	+	12947982	12987536	-8469	uc002krs.1	CEP192	+	12991360	13059311	11376
6297	1.5	44.8	1.1	chr9	C	SVA_F	128090474	128091391	917	uc010mwy.1	GAPVD1	+	128064261	128104578	-14104	uc004bpt.3	GAPVD1	+	128108168	128127290	16777
2650	8.9	2	58.5	chr8	+	SVA_F	65597786	65598710	924	uc003xvj.2	CYP7B1	-	65508528	65711348	-113562	uc022ave.1	LINC00251	-	66073379	66092575	474669
5552	4.5	0.1	12.3	chr2	+	SVA_D	132977958	132978887	929	uc002ttj.3	ANKRD30BL	-	132905163	133015542	-37584	uc021vpu.1	MIR663B	-	133014538	133014653	35651
6703	6.7	1.1	2.3	chr2	C	SVA_C	38190461	38191390	929	uc002rqn.2	RMDN2	+	38177595	38294285	-103824	uc002rqo.2	CYP1B1	-	38294745	38303323	103355
4373	4.7	0.3	31.4	chr1	+	SVA_D	8560455	8561387	932	uc001aph.1	RERE	-	8525029	8813897	-253442	uc001api.2	ENO1	-	8921058	8931635	359671
6674	8.7	2.9	1	chr10	C	SVA_B	97568478	97569411	933	uc009xva.3	ENTPD1	+	97515672	97637023	-68545	uc010qoo.2	C10orf131	+	97667721	97698415	98310
5678	6	2.2	19.6	chr1	+	SVA_E	21141297	21142234	937	uc001bee.3	EIF4G3	-	21132784	21503381	-362084	uc001beg.3	EIF4G3	-	21267737	21377487	125503
6642	7.8	3.5	2.6	chr2	C	SVA_A	86775311	86776254	943	uc010ytl.2	RNF103-CHMP3	-	86730552	86948245	-172934	uc002srm.3	RNF103	-	86830515	86841821	54261
6353	8.8	3	2.2	chr11	+	SVA_A	78590571	78591515	944	uc001ozl.4	TENM4	-	78364327	79151695	-561124	uc021qnz.1	TENM4	-	78600829	78781054	9314
5413	3.9	3.6	12.3	chr3	+	SVA_D	130586141	130587085	944	uc011bli.2	ATP2C1	+	130569368	130735555	-149414	uc003enk.3	ATP2C1	+	130612834	130722046	25749
6310	8.9	3.3	3	chr2	C	SVA_A	25756872	25757817	945	uc010ykq.2	DTNB	-	25650403	25896516	-139644	uc021ver.1	Y_RNA	-	25919944	25920057	162127
7681	3.3	9.9	0.1	chr3	C	SVA_B	97199076	97200021	945	uc010hox.2	EPHA6	+	97158436	97466416	-267340	uc003drv.3	ARL6	+	97483594	97517373	283573
6750	6.6	4	3.4	chr5	+	SVA_A	63521560	63522505	945	uc003jti.3	RNF180	+	63461670	63668696	-147136	uc003jtj.4	RGS7BP	+	63801773	63908121	279268
6400	4.7	1.8	6.5	chr11	C	SVA_D	117121328	117122276	948	uc001pqu.3	RNF214	+	117103451	117156404	-35076	uc010rxg.2	BACE1	-	117156401	117166386	34125
5528	3.1	0.1	16.5	chr1	C	SVA_E	25160341	25161290	949	uc001bjp.1	CLIC4	+	25071877	25169078	-8737	uc021ojh.1	Z24749	+	25169384	25170807	8094
6735	4.9	4.4	4.3	chr10	+	SVA_F	99036419	99037371	952	uc009xvk.3	ARHGAP19	-	98981929	99052430	-16011	uc001knc.1	FRAT1	+	99079021	99081672	41650
6935	6.1	2.7	2.6	chr15	+	SVA_D	75796866	75797818	952	uc002bal.10	PTPN16	-	75759461	75871625	-74759	uc002bam.4	BC016143	+	75797278	75797797	-540
6541	5.4	4.1	4.1	chr10	C	SVA_F	72446038	72446991	953	uc001jrh.3	ADAMTS14	+	72432558	72522195	-76157	uc010qjl.1	DL490555	+	72489042	72489133	42051
7000	6.3	1.7	2.5	chr2	C	SVA_D	135790190	135791143	953	uc010fne.1	MAP3K19	-	135748910	135805038	-14848	uc010fnf.3	RAB3GAP1	+	135809834	135928279	18691
6506	5.4	2.3	4.8	chr8	+	SVA_E	52447318	52448271	953	uc003xqu.4	PXDNL	-	52232136	52722005	-274687	uc011ldm.2	PCMTD1	-	52730139	52746284	281868
6429	7	1.5	4.2	chr2	+	SVA_D	144749139	144750095	956	uc010fno.3	GTDC1	-	144703580	145090083	-340944	uc002tvt.2	GTDC1	-	144763317	145090083	13222
6137	6	1.7	4.7	chr12	C	SVA_D	112160213	112161172	959	uc001tss.1	ACAD10	+	112153309	112194903	-34690	uc001tst.3	ALDH2	+	112204690	112247789	43518
6673	6.3	1.4	4.5	chr22	C	SVA_D	24712269	24713228	959	uc021wne.1	SPECC1L	+	24666789	24838325	-126056	uc021wnf.1	SPECC1L	+	24738075	24813708	24847
6687	6.5	1.7	3.5	chr8	+	SVA_E	117692111	117693071	960	uc011lhz.1	EIF3H	-	117670487	117768062	-75951	uc003yoc.3	UTP23	+	117778741	117786921	85670
6583	6.5	0.2	3.7	chr22	C	SVA_F	31986976	31987939	963	uc010gwi.4	SFI1	+	31969043	32014537	-27561	uc003ali.4	SFI1	+	32010152	32014537	22213
6348	4.6	5	6	chr12	C	SVA_F	104716578	104717542	964	uc009zun.4	TXNRD1	+	104703622	104744085	-27507	uc001tkz.3	CHST11	+	104850691	105155792	133149
7094	5.7	0.2	3.8	chr9	+	SVA_F	114403918	114404883	965	uc004bfn.3	DNAJC25-GNG10	+	114393631	114432526	-28608	uc004bfp.3	GNG10	+	114423850	114432526	18967
5787	5.7	2.3	27.2	chr3	+	SVA_F	128672487	128673454	967	uc003elh.1	AK125726	-	128651611	128690276	-17789	uc003eli.4	KIAA1257	-	128689781	128710740	16327
6524	6.8	0.7	4.5	chr1	C	SVA_D	213323679	213324647	968	uc001hke.3	RPS6KC1	+	213246211	213446808	-123129	uc031psa.1	AK092251	-	213992977	214139607	668330
6622	5.5	3.4	4.8	chr2	+	SVA_F	43524788	43525756	968	uc002rsy.4	THADA	-	43457974	43823185	-298397	uc010fas.1	THADA	-	43565025	43802166	39269
6476	5.1	0.6	7.3	chr2	C	SVA_E	15359446	15360416	970	uc002rcd.2	NBAS	-	15307031	15701472	-342026	uc010yjq.2	DDX1	+	15731744	15768963	371328
6438	5.3	3.3	5	chr3	+	SVA_F	178838918	178839888	970	uc003fjj.3	BC032034	-	178819154	178865761	-26843	uc003fjk.3	PIK3CA	+	178866310	178952497	26422
6584	6.9	1.8	3.7	chr2	+	SVA_E	132979453	132980425	972	uc002ttj.3	ANKRD30BL	-	132905163	133015542	-36089	uc021vpu.1	MIR663B	-	133014538	133014653	34113
6471	6.3	1.9	3.8	chr5	C	SVA_E	43086628	43087600	972	uc010ivk.4	LOC100506639	+	43067124	43093660	-7032	uc010ivl.1	ZNF131	+	43120984	43162033	33384
6342	6.9	1.8	3.7	chr7	+	SVA_E	140062538	140063510	972	uc011krb.1	SLC37A3	-	140051072	140098311	-35773	uc022amt.1	5S_rRNA	+	140070240	140070345	6730
6728	5.9	1.8	3.7	chr7	+	SVA_F	2308196	2309168	972	uc003slw.3	SNX8	-	2291404	2354099	-45903	uc003slx.3	EIF3B	+	2394473	2420377	85305
6605	5.9	1.9	3.8	chr7	+	SVA_F	73250659	73251631	972	uc003tzj.2	WBSCR27	-	73248920	73256855	-6196	uc011kfd.1	WBSCR27	-	73253910	73256855	2279
3227	10.1	2.6	46.6	chrX	+	SVA_D	1353940	1354912	972	uc022brt.1	CRLF2	-	1314886	1656037	-302097	uc011mhb.1	CSF2RA	+	1387692	1424711	32780
3227	10.1	2.6	46.6	chrY	+	SVA_D	1303940	1304912	972	uc022cir.1	CRLF2	-	1264886	1606037	-302097	uc011nai.1	CSF2RA	+	1337692	1374711	32780
6685	6.4	1.1	4.3	chr9	C	SVA_D	95592357	95593330	973	uc004asr.4	ANKRD19P	+	95571892	95650975	-58618	uc022bka.1	BC016143	-	95592365	95592884	-965
6215	6.1	4.3	6.5	chr12	+	SVA_F	96341954	96342928	974	uc009zth.2	AMDHD1	+	96337070	96362370	-20416	uc001tem.2	HAL	-	96366439	96390143	23511
6089	4	0.9	12.5	chr6	C	SVA_D	21797669	21798643	974	uc011djk.2	LINC00340	+	21668877	22194616	-396947	uc003ndk.1	LINC00340	+	21845773	21981012	47130
5915	6.3	1.8	14.4	chr7	C	SVA_E	65859128	65860103	975	uc003tux.4	LINC00174	-	65841030	65865395	-6267	uc010lac.3	LOC493754	-	65993454	66057371	133351
6500	6.1	2.2	4.6	chr1	+	SVA_E	63939604	63940580	976	uc009wak.1	ITGB3BP	-	63919111	63988812	-49208	uc001dbf.3	EFCAB7	+	63989012	64038364	48432
6079	6.2	2.7	5.8	chr10	+	SVA_D	102037602	102038579	977	uc031pxb.1	BLOC1S2	-	102033034	102046469	-8867	uc009xwm.1	PKD2L1	-	102047902	102090243	9323
6879	6.8	0.6	3.4	chr12	C	SVA_D	100687309	100688286	977	uc001thn.3	SCYL2	+	100661548	100733914	-46605	uc010svi.2	SLC17A8	+	100750856	100815837	62570
6468	7.2	1.7	4.2	chr6	C	SVA_D	21796367	21797344	977	uc011djk.2	LINC00340	+	21668877	22194616	-398249	uc003ndk.1	LINC00340	+	21845773	21981012	48429
6588	6.6	1.8	4.7	chr1	C	SVA_D	202708604	202709583	979	uc001gyg.1	KDM5B	-	202698834	202776427	-67823	uc031prp.1	KDM5B-AS1	+	202780073	202781041	70490
6721	5.7	1.2	3.9	chr3	C	SVA_F	38122304	38123283	979	uc003chq.1	DLEC1	+	38104071	38137437	-15133	uc003chr.1	DLEC1	+	38135095	38164228	11812
6615	6.2	1.8	4.5	chr3	C	SVA_E	121031306	121032285	979	uc011bji.2	STXBP5L	+	120627049	121143608	-112302	uc003eed.3	POLQ	-	121150272	121209706	117987
7148	6.2	0.6	3.6	chr20	C	SVA_D	47551635	47552615	980	uc002xtx.4	ARFGEF2	+	47538274	47653230	-101595	uc010ghw.2	FKSG56	+	47551777	47552227	-838
6276	6.9	1.3	4.4	chr6	+	SVA_D	74311192	74312172	980	uc011dyo.2	SLC17A6	-	74310073	74363737	-52545	uc003pho.1	AK124950	-	74403625	74405743	91453
6644	6.4	1.5	4.4	chr11	+	SVA_D	85822205	85823186	981	uc021qoj.1	BC016143	+	85822164	85823166	-961	uc010rtm.2	EED	+	85955805	85988577	132619
6666	5.7	0.6	5.5	chr14	+	SVA_E	20974788	20975769	981	uc001vxp.2	RNASE10	+	20973695	20979314	-4526	uc010tlj.2	RNASE10	+	20978630	20979281	2861
7104	5.6	0.8	3.7	chr15	+	SVA_F	72393867	72394848	981	uc002ato.4	MYO9A	-	72250853	72410440	-16573	uc021spq.1	SENP8	+	72406598	72433311	11750
5110	7.2	38.9	0	chr17	+	SVA_A	19588126	19589107	981	uc010cqs.1	SLC47A2	-	19583264	19620043	-31917	uc010cqt.1	SLC47A2	-	19606404	19618191	17297
6326	8.5	0.7	4	chr4	C	SVA_D	175215198	175216179	981	uc003its.2	CEP44	+	175205054	175254531	-39333	uc021xul.1	MIR4276	+	175344945	175345015	128766
6548	6.4	1.7	4.7	chr15	C	SVA_D	68426075	68427057	982	uc002aqz.3	PIAS1	+	68346571	68480404	-54329	uc002arb.3	CALML4	-	68483042	68498448	55985
6845	7.1	1.1	4.1	chr20	C	SVA_D	30057249	30058231	982	uc002wvz.1	DEFB124	-	30053308	30060816	-3567	uc021wbr.1	BC016143	-	30057268	30057864	-963
6904	5.3	1.6	4.6	chr22	C	SVA_F	40896396	40897378	982	uc003ayy.1	MKL1	-	40859224	41032690	-136294	uc003ayz.3	MCHR1	+	41075181	41078818	177803
6255	7.5	1.4	4.4	chr3	C	SVA_D	174848942	174849924	982	uc010hwy.2	NAALADL2	+	174842195	175373351	-524409	uc010hwz.1	NAALADL2	+	174974199	175205437	124275
7247	5.8	0.8	3.8	chr6	+	SVA_F	35352449	35353431	982	uc011dtc.2	PPARD	+	35310334	35395968	-43519	uc010jvv.1	PPARD	+	35378763	35391925	25332
6484	6.9	1.4	4.4	chr8	C	SVA_D	61459455	61460437	982	uc011lef.2	RAB2A	+	61429468	61536203	-76748	uc003xue.3	CHD7	+	61591323	61780586	130886
7084	5.8	0.6	3.6	chr9	C	SVA_D	128541535	128542517	982	uc011lzw.2	PBX3	+	128510477	128729655	-188120	uc011lzx.2	PBX3	+	128605991	128729655	63474
7229	4.7	0.6	3.7	chr8	C	SVA_F	9514127	9515110	983	uc011kww.2	TNKS	+	9432557	9639856	-125729	uc010lrs.1	TNKS	+	9577883	9588545	62773
7431	4.8	0.5	3.6	chr2	+	SVA_F	33094635	33095619	984	uc002rop.1	LINC00486	+	33066079	33162270	-67635	uc002roq.2	LINC00486	+	33107765	33151756	12146
7054	5	1.5	4.7	chr22	+	SVA_F	40933607	40934591	984	uc003ayy.1	MKL1	-	40859224	41032690	-99083	uc003ayz.3	MCHR1	+	41075181	41078818	140590
7188	4.9	0.3	3.5	chr7	C	SVA_F	100337920	100338904	984	uc010lhi.3	ZAN	+	100331248	100395419	-57499	uc011kkd.1	ZAN	+	100359837	100371116	20933
5361	5.9	0.7	14.4	chrX	C	SVA_D	16983278	16984262	984	uc004cxw.1	REPS2	+	16964813	17171403	-188125	uc011miw.1	REPS2	+	16996666	17171403	12404
6933	4.9	0.2	4.1	chr1	+	SVA_F	155670504	155671489	985	uc001flq.3	DAP3	+	155658884	155708800	-38296	uc010pgn.2	MSTO2P	+	155715558	155717687	44069
6923	5.5	1.5	4.8	chr10	C	SVA_F	77092230	77093215	985	uc021pts.1	ZNF503-AS1	+	77056140	77121436	-29206	uc001jxg.3	ZNF503	-	77157602	77161513	64387
6850	5.3	0.5	3.8	chr2	C	SVA_F	42831720	42832705	985	uc002rsq.3	MTA3	+	42795670	42936353	-104633	uc021vgm.1	MTA3	+	42922904	42936353	90199
7417	4.6	0.5	3.8	chr3	+	SVA_F	42839814	42840799	985	uc003cmb.4	HIGD1A	-	42824399	42846027	-6213	uc003cmc.1	CCBP2	+	42846245	42877265	5446
7011	4.6	0.5	3.8	chr5	+	SVA_F	176389183	176390168	985	uc003mff.1	UIMC1	-	176346170	176396707	-7524	uc021yio.1	UIMC1	-	176396601	176433780	6433
7136	4.6	0.6	3.9	chr6	+	SVA_F	133986356	133987341	985	uc003qeg.1	BC041459	-	133823389	134210120	-223764	uc003qeh.2	MGC34034	+	134142284	134175130	154943
6776	5.8	1.7	5	chrX	C	SVA_E	44898755	44899740	985	uc022bvk.1	KDM6A	+	44732422	44971845	-73090	uc011mld.2	KDM6A	+	44918250	44971845	18510
6230	7.6	1.6	5	chr11	+	SVA_D	60390155	60391141	986	uc001npu.3	LINC00301	+	60383223	60454621	-64466	uc009yne.1	MS4A8	+	60467046	60476692	75905
6669	5.7	1.6	5	chr12	+	SVA_F	66528875	66529861	986	uc010ssx.3	LLPH	-	66516848	66563807	-34932	uc001stc.3	TMBIM4	-	66530716	66563807	855
7056	6.4	0.6	4	chr15	C	SVA_F	40185299	40186285	986	uc001zkj.2	GPR176	-	40091222	40213093	-27794	uc001zkl.3	EIF2AK4	+	40226346	40267625	40061
6563	6.3	0.9	4.8	chr20	+	SVA_D	35629185	35630171	986	uc002xgi.3	RBL1	-	35626177	35724410	-95225	uc021wda.1	FKSG51	-	35629595	35630032	-576
7110	4.5	1.4	4.8	chr6	C	SVA_F	43547641	43548627	986	uc003ovq.4	POLH	+	43543877	43588260	-40619	uc003ovr.4	POLH	+	43554524	43582458	5897
7058	4.8	0.1	3.7	chr1	C	SVA_F	55026775	55027762	987	uc001cxm.2	ACOT11	+	55013806	55100417	-73642	uc001cxn.3	FAM151A	-	55074849	55089200	47087
7119	5.5	0.4	3.9	chr10	+	SVA_F	104889343	104890330	987	uc001kwp.3	NT5C2	-	104847773	104953063	-63720	uc001kwr.3	BC040734	-	104958488	105036751	68158
6513	4.5	1.1	5.4	chr20	+	SVA_F	33741871	33742858	987	uc010zuv.2	EDEM2	-	33705827	33865960	-124089	uc002xbt.3	PROCR	+	33759773	33765165	16915
7495	4.7	0.4	3.9	chr3	+	SVA_F	128674050	128675037	987	uc003elh.1	AK125726	-	128651611	128690276	-16226	uc003eli.4	KIAA1257	-	128689781	128710740	14744
6798	5	1.4	4.9	chr3	+	SVA_F	67495075	67496062	987	uc003dna.4	SUCLG2	-	67425140	67705038	-209963	uc003dnb.3	BC038210	+	67705120	67797534	209058
6769	5.1	1.5	5	chr6	+	SVA_F	89657861	89658848	987	uc003pmt.2	RNGTT	-	89387712	89673348	-15487	uc003pmv.3	PNRC1	+	89790428	89794879	131580
6550	5.4	1.4	4.9	chr6	+	SVA_F	34365936	34366923	987	uc021yyt.1	RPS10-NUDT3	-	34254972	34393902	-27966	uc003ojm.3	RPS10	-	34385230	34393818	18307
6392	6.2	1.9	5.4	chr7	C	SVA_D	6709867	6710854	987	uc003sqr.1	AK123300	+	6703604	6714110	-4243	uc011jxa.1	ZNF12	-	6728063	6744854	17209
6849	6.5	1	4.5	chr1	C	SVA_D	212493291	212494279	988	uc010ptd.2	PPP2R5A	+	212475147	212535205	-41914	uc009xdf.1	SNORA16B	+	212526159	212526292	31880
6689	5.8	1.2	4.8	chr10	+	SVA_F	24946011	24946999	988	uc001isd.1	ARHGAP21	-	24917942	25011208	-65197	uc001ise.1	PRTFDC1	-	25137553	25241533	190554
7456	3.8	0.6	4.2	chr11	+	SVA_F	47118888	47119876	988	uc001nds.4	C11orf49	+	46958239	47185931	-67043	uc010rha.2	ARFGAP2	-	47185848	47195391	65972
6729	5.2	1	4.5	chr12	+	SVA_F	114310516	114311504	988	uc001tvm.3	RBM19	-	114259858	114404176	-93660	uc021rec.1	TRNA_Pseudo	-	114386544	114386617	75040
7175	4.2	0.6	4.2	chr4	C	SVA_F	48364773	48365761	988	uc003gya.4	SLAIN2	+	48343612	48428215	-63442	uc003gyb.1	SLAIN2	+	48384527	48387681	18766
6898	5	1.5	5.1	chr5	+	SVA_F	75467901	75468889	988	uc003kei.1	SV2C	+	75379304	75621416	-153515	uc003kek.3	IQGAP2	+	75699148	76003957	230259
5849	4.4	0.3	26.3	chr6	C	SVA_D	31943827	31944815	988	uc010jtn.1	STK19	+	31940078	31950696	-6869	uc011doy.2	C4B_2	+	31949833	31970458	5018
6623	5.3	1.6	5.2	chr8	+	SVA_E	28739007	28739995	988	uc010lvc.3	INTS9	-	28625174	28747698	-8691	uc010lvd.3	HMBOX1	+	28747910	28906838	7915
7011	4.9	1.4	5	chrX	C	SVA_F	100226715	100227703	988	uc010nng.3	ARL13A	+	100224696	100245820	-19105	uc004egt.3	TRMT2B	-	100264333	100307105	36630
6941	5.4	0.5	4.1	chr15	+	SVA_F	35948804	35949793	989	uc001zjc.3	DPH6-AS1	+	35838395	36151202	-202398	uc021sja.1	MIR4510	+	36219056	36219124	269263
6688	5.6	1.1	4.8	chr4	C	SVA_F	1829012	1830002	990	uc003gdv.3	LETM1	-	1813205	1857974	-28962	uc010icc.3	LETM1	-	1834810	1841069	4808
7459	4.1	0.5	4.2	chr5	+	SVA_F	167287078	167288068	990	uc003lzr.5	TENM2	+	167181992	167691162	-404084	uc021yhj.1	SNORA40	-	167460095	167460210	172027
7156	4.8	0.4	4.2	chr13	+	SVA_F	49952862	49953853	991	uc010adf.3	CAB39L	-	49882785	50018221	-65359	uc010adg.2	SETDB2	+	50018428	50055252	64575
7016	4.8	0.8	4.6	chr3	+	SVA_F	101158443	101159435	992	uc003dux.3	SENP7	-	101043117	101232085	-73642	uc003duy.1	FAM172BP	+	101237710	101242731	78275
6688	5.8	1.5	5.5	chr8	+	SVA_F	128329157	128330149	992	uc003yse.2	LOC727677	-	128301928	128494384	-165227	uc003ysf.3	POU5F1B	+	128427856	128429441	97707
7004	4.9	1.4	5.4	chr12	+	SVA_F	42622240	42623233	993	uc010skp.2	YAF2	-	42550906	42632154	-9914	uc001rmx.2	YAF2	-	42625025	42632154	1792
6818	4.9	0.9	4.8	chr8	+	SVA_F	65598711	65599704	993	uc003xvj.2	CYP7B1	-	65508528	65711348	-112637	uc022ave.1	LINC00251	-	66073379	66092575	473675
5747	4.7	0.2	13.1	chrX	C	SVA_D	44900563	44901556	993	uc022bvk.1	KDM6A	+	44732422	44971845	-71282	uc011mld.2	KDM6A	+	44918250	44971845	16694
6769	6.5	0.9	5	chr17	+	SVA_E	2351060	2352054	994	uc010vqy.1	METTL16	-	2321881	2415200	-64140	uc021tnq.1	DD413682	-	2489695	2489717	137641
6676	5.6	1.1	5.2	chr2	C	SVA_E	223760197	223761191	994	uc002vnj.3	ACSL3	+	223725731	223808119	-47922	uc002vnl.5	KCNE4	+	223916647	223920357	155456
6839	4.7	0.8	4.9	chr17	C	SVA_F	18791156	18792151	995	uc010vyk.2	PRPSAP2	+	18768781	18834599	-43443	uc002guq.2	PRPSAP2	+	18831580	18834599	39429
6025	5.7	2.1	27.3	chr3	+	SVA_F	42838415	42839410	995	uc003cmb.4	HIGD1A	-	42824399	42846027	-7612	uc003cmc.1	CCBP2	+	42846245	42877265	6835
6972	5.2	0.8	5	chr9	+	SVA_F	123258714	123259710	996	uc004bki.3	CDK5RAP2	-	123168424	123298804	-40090	uc022bms.1	MEGF9	-	123363195	123476765	103485
6959	5	0.7	4.9	chr9	+	SVA_F	115277188	115278184	996	uc011lwx.1	KIAA1958	+	115249247	115422706	-145518	uc004bgg.3	INIP	-	115448790	115480387	170606
7040	5.9	0.6	4.9	chrX	+	SVA_D	55775504	55776500	996	uc004duq.3	RRAGB	+	55744109	55785207	-9703	uc010nkg.2	KLF8	+	56258821	56295922	482321
7059	5.1	0.5	4.9	chr3	+	SVA_F	48098118	48099115	997	uc003csg.3	MAP4	-	48014568	48130769	-32651	uc003csh.1	CDC25A	-	48198667	48229801	99552
6698	5.5	0.9	5.5	chr3	C	SVA_D	142765164	142766161	997	uc003evl.1	U2SURP	+	142744623	142772636	-7472	uc003evm.3	CHST2	+	142838617	142842856	72456
7229	4.5	0.7	5.1	chr17	+	SVA_F	15540585	15541583	998	uc002goy.3	TRIM16	-	15531279	15587613	-47028	uc002goz.4	ZNF286A	+	15602890	15622454	61307
7088	4.8	0.5	5.1	chr1	+	SVA_F	113612775	113613774	999	uc001ede.1	BC037540	-	113554308	113615724	-2949	uc001edf.1	LRIG2	+	113615830	113667342	2056
6704	6.2	0.7	5.4	chr1	+	SVA_D	212952862	212953862	1000	uc010pti.2	NSL1	-	212899494	212965139	-12277	uc001hjo.2	TATDN3	+	212965169	212990167	11307
6654	5.9	0.8	5.5	chr6	C	SVA_F	87718776	87719776	1000	uc003pli.3	HTR1E	+	87647023	87726397	-7621	uc021zcg.1	HTR1E	+	87725052	87726150	5276
5976	3.2	0	13.6	chr7	+	SVA_D	132668780	132669780	1000	uc011kpn.1	CHCHD3	-	132658358	132766828	-98048	uc003vri.3	EXOC4	+	132937822	133165805	268042
6448	5.3	0.7	5.6	chr13	+	SVA_F	20353964	20354965	1001	uc021rgx.1	PSPC1	-	20277008	20357159	-3195	uc001umm.1	ZMYM5	-	20397623	20426330	42658
1207	9.8	2.2	75.3	chr1	C	SVA_F	213324705	213325707	1002	uc001hke.3	RPS6KC1	+	213246211	213446808	-122103	uc031psa.1	AK092251	-	213992977	214139607	667270
6350	6.5	1.6	6.7	chr14	C	SVA_D	73650003	73651007	1004	uc001xnu.3	PSEN1	+	73614674	73690399	-40396	uc010ttv.2	BC016143	-	73650022	73650578	-985
6144	7.1	1.3	6.6	chrX	+	SVA_D	1354930	1355935	1005	uc022brt.1	CRLF2	-	1314886	1656037	-301107	uc011mhb.1	CSF2RA	+	1387692	1424711	31757
6144	7.1	1.3	6.6	chrY	+	SVA_D	1304930	1305935	1005	uc022cir.1	CRLF2	-	1264886	1606037	-301107	uc011nai.1	CSF2RA	+	1337692	1374711	31757
6746	5.3	1.9	43.2	chr1	+	SVA_E	43216227	43217233	1006	uc001chx.4	LEPRE1	-	43212005	43232755	-16528	uc001chy.4	LEPRE1	-	43225670	43232755	8437
6371	6.4	1.4	6.8	chr9	C	SVA_F	36614431	36615438	1007	uc011lpm.3	MELK	+	36572858	36677680	-63249	uc022bgr.1	MIR4475	-	36823535	36823596	208097
6657	5.2	0.7	6.2	chr1	C	SVA_F	117971419	117972428	1009	uc001ehd.1	MAN1A2	+	117910084	118068320	-96901	uc001ehe.3	FAM46C	+	118148603	118171011	176175
6599	6.1	0.6	6.1	chr11	C	SVA_F	129960153	129961162	1009	uc021qsg.1	APLP2	+	129940462	130014706	-54553	uc001qfv.3	APLP2	+	129979323	130014706	18161
2664	9.5	2.3	66.3	chr15	+	SVA_F	35947794	35948803	1009	uc001zjc.3	DPH6-AS1	+	35838395	36151202	-203408	uc021sja.1	MIR4510	+	36219056	36219124	270253
7026	3.9	0.8	6.6	chr15	+	SVA_F	72061266	72062275	1009	uc002atg.1	THSD4	+	72050171	72063547	-2281	uc002ath.1	NR2E3	+	72102893	72107270	40618
6729	5.7	3.9	6.3	chr12	C	SVA_A	102482489	102483505	1016	uc009zub.1	NUP37	-	102470770	102513869	-31380	uc001tjd.3	PARPBP	+	102513955	102542785	30450
5969	6.6	2.3	18.4	chr14	C	SVA_D	103143562	103144580	1018	uc001ymb.4	RCOR1	+	103058995	103196913	-53351	uc001ymc.2	TRAF3	+	103243815	103377837	99235
5896	6.3	1.9	30.4	chr12	+	SVA_F	96340433	96341452	1019	uc009zth.2	AMDHD1	+	96337070	96362370	-21937	uc001tem.2	HAL	-	96366439	96390143	24987
5550	4.5	0.2	29.2	chr2	C	SVA_E	223761607	223762628	1021	uc002vnj.3	ACSL3	+	223725731	223808119	-46512	uc002vnl.5	KCNE4	+	223916647	223920357	154019
5684	6.3	2.2	25.7	chr13	+	SVA_F	20352495	20353517	1022	uc021rgx.1	PSPC1	-	20277008	20357159	-4664	uc001umm.1	ZMYM5	-	20397623	20426330	44106
5737	6.6	2.1	25.9	chr7	C	SVA_F	100339501	100340523	1022	uc010lhi.3	ZAN	+	100331248	100395419	-55918	uc011kkd.1	ZAN	+	100359837	100371116	19314
8027	4.4	1.3	0.9	chr1	C	SVA_D	109719229	109720253	1024	uc009wey.3	KIAA1324	+	109656584	109749403	-30174	uc031pnl.1	KIAA1324	+	109729170	109749403	8917
6745	5.6	2.9	29.8	chr2	C	SVA_D	152731535	152732559	1024	uc002tyb.2	CACNB4	-	152722300	152830485	-98950	uc021vrf.1	Mir_584	-	152802866	152802963	70307
6959	5.9	0.6	7.6	chr1	+	SVA_F	25126549	25127574	1025	uc001bjp.1	CLIC4	+	25071877	25169078	-42529	uc021ojh.1	Z24747	+	25169384	25170807	41810
6672	6.8	0.5	9.3	chr17	C	SVA_D	15882320	15883347	1027	uc002gpg.3	ZSWIM7	-	15879878	15902984	-20664	uc002gph.3	TTC19	+	15902693	15932723	19346
6439	5.8	0.7	8	chr12	+	SVA_E	26938374	26939402	1028	uc001rhi.1	ITPR2	-	26874219	26986131	-47757	uc001rhj.4	ASUN	-	27058111	27070666	118709
5833	6.4	2.1	26	chr5	+	SVA_F	176387610	176388638	1028	uc003mff.1	UIMC1	-	176346170	176396707	-9097	uc021yio.1	UIMC1	-	176396601	176433780	7963
7325	1.9	35.5	1.3	chr22	C	SVA_D	24460981	24462011	1030	uc002zzl.2	CABIN1	+	24407819	24574596	-113615	uc002zzm.1	CABIN1	+	24551971	24564518	89960
6481	5.4	0.4	8	chrX	+	SVA_F	71901763	71902794	1031	uc011mqi.2	PHKA1	-	71798663	71934029	-32266	uc022byy.1	LINC00684	-	72001688	72002484	98894
5835	6.7	1.8	22.2	chr15	+	SVA_D	56401218	56402251	1033	uc010bfn.3	RFX7	-	56382730	56535483	-134265	uc002adp.2	TEX8	+	56657643	56738072	255392
6556	5.9	0.7	8.4	chrX	+	SVA_D	73386950	73387983	1033	uc010nlq.1	FTX	-	73247970	73513409	-126459	uc004ebq.1	AK125301	-	73421436	73461983	33453
6446	5.4	1	42.9	chr2	C	SVA_D	202427257	202428295	1038	uc021vvc.1	ALS2CR11	-	202399042	202483905	-56648	uc010zho.1	TMEM237	-	202484906	202496946	56611
7231	2.2	30.6	0.8	chr12	C	SVA_D	122071619	122072660	1041	uc021rff.1	ORAI1	+	122064454	122079946	-8327	uc001uax.3	MORN3	-	122089292	122107560	16632
8363	5.6	0.8	1.1	chr8	C	SVA_C	922620	923663	1043	uc003wpk.3	ERICH1-AS1	+	833197	982931	-60311	uc022aqn.1	LOC286083	-	1244293	1250827	320630
7545	3.8	12	1.2	chr17	C	SVA_D	4481333	4482377	1044	uc021tny.1	AB062083	-	4481332	4481583	-250	uc002fye.2	SMTNL2	+	4487275	4511614	4898
5728	7.1	2.1	20.4	chr7	+	SVA_D	130274487	130275531	1044	uc003vqh.1	COPG2	-	130146079	130353598	-79111	uc003vqi.3	TSGA13	-	130353485	130371406	77954
6744	5.4	0.4	9.3	chr9	+	SVA_F	128386499	128387545	1046	uc010mxc.1	MAPKAP1	-	128321911	128420078	-33579	uc004bqb.3	PBX3	+	128509616	128729655	122071
7129	5.5	0.6	33.3	chr20	C	SVA_D	36346009	36347056	1047	uc021wdj.1	CTNNBL1	+	36322433	36500520	-154511	uc002xhh.3	CTNNBL1	+	36373046	36500520	25990
6692	7.4	3.5	11.7	chr5	C	SVA_A	37518789	37519839	1050	uc003jkv.3	WDR70	+	37379411	37752774	-233985	uc011cpd.2	GDNF	-	37812778	37834924	292939
6230	6.2	0.6	11.3	chr11	C	SVA_D	47058944	47060004	1060	uc001nds.4	C11orf49	+	46958239	47185931	-126987	uc010rha.2	ARFGAP2	-	47185848	47195391	125844
7395	6.6	0.6	4.3	chr6	C	SVA_C	29863164	29864226	1062	uc021yty.1	HLA-J	+	29857104	29977733	-114569	uc003nog.1	AK097625	-	29867167	29911213	2941
6728	4.2	31.1	1	chr1	+	SVA_D	245937968	245939032	1064	uc001ibl.3	SMYD3	-	245912641	246670644	-732676	uc021plx.1	LOC255654	-	246679340	246687589	740308
6775	6.1	0.8	37.8	chr11	+	SVA_D	64469228	64470293	1065	uc001oas.3	NRXN2	-	64373645	64490660	-21432	uc001oat.3	RASGRP2	-	64494382	64508355	24089
7194	3.8	31.2	1.5	chr9	+	SVA_B	27342424	27343489	1065	uc003zqn.3	MOB3B	-	27325206	27529850	-187426	uc003zqo.2	AK172755	-	27374228	27378942	30739
6193	3.4	1.6	28.4	chr15	+	SVA_E	60658026	60659097	1071	uc010bgj.3	ANXA2	-	60647626	60690185	-32159	uc021sng.1	DJ439575	+	60674555	60674578	15458
7700	2.4	30.2	1.5	chr1	+	SVA_D	45546939	45548015	1076	uc001cnd.2	ZSWIM5	-	45482075	45672250	-125311	uc010olk.2	LOC400752	+	45769581	45771291	221566
5435	8.5	3.7	29.1	chr15	C	SVA_D	68427848	68428927	1079	uc002aqz.3	PIAS1	+	68346571	68480404	-52556	uc002arb.3	CALML4	-	68483042	68498448	54115
5575	4.3	0.4	28.1	chr5	C	SVA_E	43088188	43089267	1079	uc010ivk.4	LOC100506639	+	43067124	43093660	-5472	uc010ivl.1	ZNF131	+	43120984	43162033	31717
7424	3.3	27.2	1	chr2	C	SVA_B	203304472	203305553	1081	uc010ftr.3	BMPR2	+	203241049	203432474	-128002	uc010zhw.2	FAM117B	+	203499900	203589955	194347
5887	5.6	1.9	24.5	chr6	+	SVA_F	89656345	89657429	1084	uc003pmt.2	RNGTT	-	89387712	89673348	-17003	uc003pmv.3	PNRC1	+	89790428	89794879	132999
6738	5.4	1.9	36.3	chrX	C	SVA_D	16982168	16983260	1092	uc004cxw.1	REPS2	+	16964813	17171403	-189235	uc011miw.1	REPS2	+	16996666	17171403	13406
5700	5.8	0.6	13.4	chr2	C	SVA_F	48781866	48782960	1094	uc010fbm.3	STON1	+	48757307	48825654	-43788	uc002rwp.2	STON1-GTF2A1L	+	48796158	48906749	13198
5699	6.3	2.1	24.1	chr4	C	SVA_F	48365830	48366925	1095	uc003gya.4	SLAIN2	+	48343612	48428215	-62385	uc003gyb.1	SLAIN2	+	48384527	48387681	17602
5780	5	0.7	13.9	chr9	+	SVA_F	84325743	84326839	1096	uc004amd.3	BC036431	+	84304627	84391814	-66071	uc011lst.2	SPATA31D5P	+	84528351	84534842	201512
6303	6.2	4.1	37.8	chr12	C	SVA_E	12566043	12567140	1097	uc009zhu.2	LOH12CR1	+	12510019	12619838	-53795	uc001ran.2	DUSP16	-	12626215	12674397	59075
6134	5.4	0.6	13.8	chr3	+	SVA_F	133503979	133505076	1097	uc003epx.2	SRPRB	+	133502876	133540336	-36357	uc003epy.3	RAB6B	-	133543079	133614691	38003
8741	2	21.6	0.3	chr11	C	SVA_D	129717303	129718401	1098	uc001qfe.1	TMEM45B	+	129685740	129729898	-12595	uc001qff.1	TMEM45B	+	129720067	129729898	1666
5992	6.7	1.9	35.2	chr9	+	SVA_D	125628646	125629747	1101	uc004bne.4	RC3H2	-	125616023	125667562	-38916	uc011lzf.1	RC3H1	-	125636064	125643080	6317
6698	4.9	2.1	36	chr22	+	SVA_E	43377793	43378895	1102	uc003bdg.4	PACSIN2	-	43265771	43411184	-33391	uc031rxu.1	BC039353	+	43434590	43448371	55695
6401	5.5	1	40.6	chr6	+	SVA_D	108274579	108275684	1105	uc003psc.4	SEC63	-	108188959	108279482	-4903	uc003psd.3	OSTM1	-	108362612	108395941	86928
3382	10.1	1.2	44.5	chr14	C	SVA_D	42142257	42143363	1106	uc001wvm.3	LRFN5	+	42076763	42373752	-231495	uc010ana.3	LRFN5	+	42168629	42373752	25266
5658	6.9	1.8	32.5	chr13	+	SVA_F	35114009	35115116	1107	uc031qld.1	LINC00457	-	35009590	35214822	-100813	uc021ric.1	NBEA	+	35516423	36246874	401307
8180	2.7	22.7	0.6	chrX	+	SVA_B	54241616	54242725	1109	uc004dtd.2	WNK3	-	54219255	54384438	-142822	uc004dte.3	TSR2	+	54466852	54471731	224127
6430	5.9	4	36.4	chr15	+	SVA_D	35238606	35239716	1110	uc001ziv.3	AQR	-	35148551	35261995	-23389	uc001ziw.3	ZNF770	-	35270541	35280497	30825
5890	7.3	1.9	26.8	chr1	+	SVA_D	212951732	212952844	1112	uc010pti.2	NSL1	-	212899494	212965139	-13407	uc001hjo.2	TATDN3	+	212965169	212990167	12325
6680	6.4	1.4	32.4	chr20	C	SVA_D	2998887	3000000	1113	uc002who.3	PTPRA	+	2967410	3019315	-20428	uc002whp.1	GNRH2	+	3024267	3026391	24267
8314	2	0	11.6	chr12	C	SVA_F	3204031	3205155	1124	uc021qtd.1	TSPAN9	+	3186520	3395730	-191699	uc001qlq.1	AK056228	-	3405367	3409390	200212
5572	7	1.7	32.1	chr2	C	SVA_F	128546113	128547239	1126	uc002tpi.2	WDR33	-	128520059	128568761	-22648	uc002tpj.3	POLR2D	-	128603839	128615729	56600
5469	3.8	0.9	30.1	chr3	C	SVA_E	121032303	121033431	1128	uc011bji.2	STXBP5L	+	120627049	121143608	-111305	uc003eed.3	POLQ	-	121150272	121209706	116841
6619	4.9	1.7	39.6	chrX	C	SVA_E	29350782	29351914	1132	uc004dby.2	IL1RAPL1	+	28605680	29974017	-623235	uc022bue.1	U2	+	29769566	29769659	417652
5346	7.9	2.7	35	chr12	+	SVA_F	66527741	66528874	1133	uc010ssx.2	LLPH	-	66516848	66563807	-36066	uc001stc.3	TMBIM4	-	66530716	66563807	1842
2580	8.9	2.2	75.2	chr6	+	SVA_F	34364801	34365935	1134	uc021yyt.1	RPS10-NUDT3	-	34254972	34393902	-29101	uc003ojm.3	RPS10	-	34385230	34393818	19295
1507	9.7	3.2	100.9	chr2	C	SVA_F	48783127	48784264	1137	uc010fbm.3	STON1	+	48757307	48825654	-42527	uc002rwp.2	STON1-GTF2A1L	+	48796158	48906749	11894
1748	17.5	4.9	71	chr2	C	SVA_F	68754150	68755290	1140	uc002sep.3	APLF	+	68694690	68807294	-53144	uc002seq.1	APLF	+	68756772	68857856	1482
7295	4.8	1.1	10	chr22	+	SVA_B	43003126	43004270	1144	uc011apr.2	POLDIP3	-	42979726	43010962	-7836	uc021wqm.1	RNU12	+	43011250	43011399	6980
6118	7.9	3	34.6	chr9	+	SVA_F	114402184	114403331	1147	uc004bfn.3	DNAJC25-GNG10	+	114393631	114432526	-30342	uc004bfp.3	GNG10	+	114423850	114432526	20519
8256	5.9	19.2	0.1	chr1	C	SVA_A	167740244	167741395	1151	uc031prf.1	MPZL1	+	167734294	167761156	-20912	uc009wvj.3	ADCY10	-	167778624	167803315	37229
5491	8.5	3.4	38.2	chr9	+	SVA_D	80375135	80376289	1154	uc004akw.3	GNAQ	-	80335190	80646219	-271084	uc004akx.2	CEP78	+	80850990	80881619	474701
7723	5	21	1.6	chr3	C	SVA_B	2957883	2959039	1156	uc003bpf.3	CNTN4	+	2933898	3099645	-141762	uc003bpg.3	CNTN4	+	3081307	3099645	122268
7074	5.4	0.4	10.8	chr4	C	SVA_B	174104643	174105804	1161	uc003isz.4	GALNT7	+	174089903	174245118	-140475	uc011ckb.2	GALNT7	+	174213258	174245118	107454
5868	5.3	2.8	35.9	chr15	C	SVA_D	62982094	62983259	1165	uc002alb.4	TLN2	+	62939509	63136829	-154735	uc002alc.4	TLN2	+	63032643	63136829	49384
5837	6.6	1.6	28.6	chr12	C	SVA_D	100688365	100689535	1170	uc001thn.3	SCYL2	+	100661548	100733914	-45549	uc010svi.2	SLC17A8	+	100750856	100815837	61321
6498	5.7	0.9	38.4	chr6	C	SVA_D	152219536	152220711	1175	uc011eex.2	ESR1	+	152201789	152424408	-204872	uc010kit.1	ESR1	+	152265307	152382259	44596
6648	5.9	1.7	38.7	chr1	+	SVA_E	8561970	8563147	1177	uc001aph.1	RERE	-	8525029	8813897	-251927	uc001api.2	ENO1	-	8921058	8931635	357911
8787	4.1	18	0.8	chr13	C	SVA_B	113332229	113333407	1178	uc001vsh.1	C13orf35	+	113301357	113338811	-6582	uc001vsi.4	ATP11A	+	113344642	113541482	11235
8834	4.4	15.1	0.1	chr1	+	SVA_B	212187884	212189065	1181	uc010pta.2	INTS7	-	212113740	212209002	-21118	uc009xdc.3	DTL	+	212208918	212278187	19853
6855	6.2	1.9	34	chr3	+	SVA_E	130587104	130588286	1182	uc011bli.2	ATP2C1	+	130569368	130735555	-148451	uc003enk.3	ATP2C1	+	130612834	130722046	24548
6886	5.9	1.4	27.5	chr14	C	SVA_D	102638248	102639433	1185	uc001yle.3	WDR20	+	102606188	102690010	-51762	uc021sdy.1	AK130824	+	102678573	102681339	39140
6203	8	4.8	24.9	chr17	C	SVA_B	26985275	26986461	1186	uc002hbx.3	SDF2	-	26975373	26989207	-3932	uc010crs.2	SDF2	-	26987505	26989190	1044
8539	5.2	14.3	0.2	chr21	C	SVA_A	45316838	45318036	1198	uc002zdv.3	AGPAT3	+	45285115	45407475	-89439	uc002zdw.3	AGPAT3	+	45345278	45407475	27242
9229	5.3	10.8	0.1	chr13	+	SVA_B	33815701	33816900	1199	uc010abh.1	STARD13	-	33701509	33924767	-109066	uc031qlc.1	STARD13-AS	+	33851690	33855471	34790
6579	6.7	2.7	36.5	chr10	C	SVA_D	72166874	72168074	1200	uc001jrb.3	EIF4EBP2	+	72163860	72188374	-21500	uc031pvu.1	CR627373	+	72183685	72188375	15611
7056	6.5	0.4	13.4	chr19	+	SVA_C	12472500	12473700	1200	uc010xmk.1	ZNF442	-	12460184	12476475	-3975	uc002mts.4	ZNF799	-	12490002	12512088	16302
8283	5.8	13.9	0.6	chr1	+	SVA_B	109616014	109617217	1203	uc001dwm.1	TAF13	-	109606997	109618624	-2610	uc001dwn.3	TMEM167B	+	109633402	109639554	16185
9265	3.7	10.1	0.3	chr3	C	SVA_C	47350265	47351468	1203	uc011bav.2	KLHL18	+	47324329	47388306	-38041	uc010hjq.2	KLHL18	+	47371440	47378287	19972
9856	3.9	10.8	0.2	chr9	C	SVA_D	112859255	112860461	1206	uc010mtw.1	AKAP2	+	112852476	112900819	-41564	uc011lwj.2	AKAP2	+	112887780	112934791	27319
7423	5.4	0.2	14.2	chr14	C	SVA_B	32596378	32597593	1215	uc001wrp.3	ARHGAP5	+	32546494	32628934	-32556	uc021rsd.1	Mir_684	+	32770782	32770861	173189
5762	7.8	2.8	34	chr7	C	SVA_D	6710872	6712087	1215	uc003sqr.1	AK123300	+	6703604	6714110	-3238	uc011jxa.1	ZNF12	-	6728063	6744854	15976
9594	3	14.3	1.2	chr7	+	SVA_C	138785547	138786765	1218	uc003vup.3	ZC3HAV1	-	138745083	138794465	-8918	uc003vuq.2	TTC26	+	138818489	138846089	31724
8822	5.7	14.1	0.7	chr11	+	SVA_B	77644234	77645453	1219	uc001oyu.1	INTS4	-	77635487	77705717	-61483	uc001oyv.1	INTS4	-	77688952	77705717	43499
7308	7.2	0.8	23.2	chr20	+	SVA_D	13740821	13742043	1222	uc002wok.2	ESF1	-	13694968	13765579	-24758	uc002woo.3	NDUFAF5	+	13765671	13799067	23628
8502	5.4	0.6	7.2	chr6	C	SVA_C	129409040	129410267	1227	uc021zfb.1	LAMA2	+	129204285	129837710	-428670	uc021zfc.1	U6	-	129758019	129758125	347752
9638	4.3	9.4	0.5	chr16	C	SVA_D	14626033	14627262	1229	uc010uzf.2	PARN	-	14529556	14724128	-98095	uc010uzg.2	PARN	-	14693760	14724128	66498
9979	4.2	11	0.3	chr3	+	SVA_F	120132624	120133858	1234	uc010hrb.2	FSTL1	-	120128803	120169918	-37294	uc003edu.3	NDUFB4	+	120315127	120321258	181269
8418	4.3	14.1	3.1	chr1	C	SVA_B	236591282	236592518	1236	uc001hxv.1	EDARADD	+	236558715	236648008	-56726	uc001hxw.2	LGALS8	+	236681513	236716279	88995
7436	3.9	1.4	15.6	chr5	+	SVA_B	40722309	40723546	1237	uc010ivg.3	TTC33	-	40711677	40756072	-33763	uc003jmb.3	PRKAA1	-	40759480	40798297	35934
9016	5.2	12.4	1.3	chr10	C	SVA_B	127658200	127659439	1239	uc009yan.3	FANK1	+	127585107	127698161	-39961	uc031pxo.1	FANK1-AS1	-	127660756	127661842	1317
5510	8.3	2.8	38.4	chr2	C	SVA_F	120601568	120602807	1239	uc002tmf.2	PTPN4	+	120517206	120742474	-140906	uc010flj.2	PTPN4	+	120639672	120742474	36865
6215	7	1	34.4	chr4	C	SVA_D	152135017	152136257	1240	uc010ipm.2	SH3D19	-	152041432	152149182	-14165	uc011cif.2	PRSS48	+	152198324	152212605	62067
6597	6.3	1.9	37.8	chr1	C	SVA_E	48847377	48848619	1242	uc010omv.2	SPATA6	-	48761043	48937876	-90499	uc001cru.2	AGBL4	-	48998526	50489626	149907
10128	3.2	11	0.2	chr3	+	SVA_B	113177033	113178275	1242	uc003eah.1	SPICE1	-	113167681	113212989	-35956	uc011bie.1	SPICE1	-	113216576	113233689	38301
7992	3.3	0.1	15.3	chr11	+	SVA_D	59352410	59353656	1246	uc009ymr.1	OSBP	-	59344277	59368346	-15936	uc021qjy.1	MIR3162	-	59362549	59362631	8893
6707	9.2	4	26.5	chr9	+	SVA_A	5434088	5435334	1246	uc003zjd.3	PLGRKT	-	5357966	5630071	-195983	uc011lmb.2	CD274	+	5450502	5466014	15168
5824	6.5	0.4	38	chr7	+	SVA_F	2306935	2308182	1247	uc003slw.3	SNX8	-	2291404	2354099	-47164	uc003slx.3	EIF3B	+	2394473	2420377	86291
5452	6.8	1.9	46.7	chr9	+	SVA_F	84324495	84325742	1247	uc004amd.3	BC036431	+	84304627	84391814	-67319	uc011lst.2	SPATA31D5P	+	84528351	84534842	202609
7278	5.7	0.2	15.2	chrX	+	SVA_B	74626814	74628061	1247	uc011mqo.1	ZDHHC15	-	74598954	74743337	-116523	uc004eci.2	ZDHHC15	-	74670154	74743337	42093
9111	3.8	0.4	10	chr22	+	SVA_C	22795696	22796946	1250	uc021wmm.1	DKFZp667J0810	+	22786692	23248968	-453272	uc002zwc.1	ZNF280B	-	22838771	22863505	41825
9553	4.5	11.1	0.8	chr5	+	SVA_B	118334155	118335407	1252	uc003ksb.3	BC036311	-	118332002	118373361	-39206	uc003ksc.1	DMXL1	+	118406899	118469873	71492
10102	4.8	7.7	0.2	chr5	+	SVA_B	111695978	111697232	1254	uc003kpw.1	EPB41L4A	-	111599122	111755010	-59032	uc003kpx.2	FLJ11235	+	111755279	111756677	58047
6912	6	0.6	50.9	chr9	+	SVA_D	80376778	80378032	1254	uc004akw.3	GNAQ	-	80335190	80646219	-269441	uc004akx.2	CEP78	+	80850990	80881619	472958
5075	11.6	5.3	37.1	chr2	C	SVA_A	86776295	86777550	1255	uc010ytl.2	RNF103-CHMP3	-	86730552	86948245	-171950	uc002srm.3	RNF103	-	86830515	86841821	52965
9204	6.4	10.8	0.6	chr5	+	SVA_A	77056220	77057475	1255	uc003kfi.1	TBCA	-	76987073	77072185	-15965	uc021yas.1	Mir_584	-	77066265	77066384	8790
7657	3.1	0.2	15.4	chr22	+	SVA_D	36686484	36687742	1258	uc003apg.3	MYH9	-	36677322	36784063	-97579	uc003aph.1	MYH9	-	36696172	36737848	8430
7621	4.4	0.7	12	chr1	+	SVA_B	160998735	160999997	1262	uc001fxf.4	F11R	-	160965000	161008774	-10039	uc010pjx.2	TSTD1	-	161007421	161008774	7424
10372	3.5	5.7	0.1	chr5	C	SVA_D	179261431	179262696	1265	uc003mkx.3	SQSTM1	+	179249484	179265077	-3646	uc003mky.2	C5orf45	-	179263633	179285840	937
5437	8.3	3.6	36.1	chr2	C	SVA_D	135791161	135792427	1266	uc010fne.1	MAP3K19	-	135748910	135805038	-13877	uc010fnf.3	RAB3GAP1	+	135809834	135928279	17407
6793	7.8	1.3	27	chr9	+	SVA_D	125629748	125631014	1266	uc004bne.4	RC3H2	-	125616023	125667562	-37814	uc011lzf.2	RC3H2	-	125636064	125643080	5050
9872	5.1	8	0.3	chr13	C	SVA_B	96497437	96498704	1267	uc001vmt.3	UGGT2	-	96453835	96705736	-208299	uc001vmu.1	UGGT2	-	96529155	96547558	30451
10114	4.2	10.6	1.7	chr10	C	SVA_B	85939636	85940905	1269	uc001kcu.3	C10orf99	+	85933553	85945050	-5414	uc001kcv.3	CDHR1	+	85954411	85977121	13506
6118	7.5	2.7	35.4	chrX	+	SVA_D	73385515	73386784	1269	uc010nlq.1	FTX	-	73247970	73513409	-127894	uc004ebq.1	AK125301	-	73421436	73461983	34652
6617	6.2	2.1	36.8	chr5	+	SVA_E	137022578	137023848	1270	uc011cye.2	MYOT	+	137022409	137223540	-200962	uc003lbt.3	HNRNPA0	-	137087072	137090039	63224
6551	6.3	0.6	67.6	chr2	C	SVA_D	47659570	47660841	1271	uc010fbg.3	MSH2	+	47637232	47710367	-50797	uc010fbh.1	MSH2	+	47672686	47693947	11845
6821	6.8	1.3	35.6	chr15	C	SVA_D	69151248	69152521	1273	uc021spl.1	MIR548H4	+	69116302	69489862	-338614	uc002arn.2	SPESP1	+	69222838	69239150	70317
1567	18.5	4.3	73	chr13	C	SVA_F	78234138	78235414	1276	uc021rku.1	DQ588544	-	78234118	78234146	-8	uc001vkk.3	SLAIN1	+	78271988	78338377	36574
10721	3.3	7.9	0.2	chr13	+	SVA_C	50139128	50140405	1277	uc001vde.1	RCBTB1	-	50106081	50159719	-20591	uc001vdf.2	ARL11	+	50202434	50208008	62029
6367	7.6	1.6	35.4	chr3	C	SVA_D	58274961	58276245	1284	uc003djt.4	ABHD6	+	58223258	58280461	-5500	uc010hnh.3	RPP14	+	58291971	58305920	15726
10205	5.7	4.9	0.7	chr4	+	SVA_B	110524267	110525556	1289	uc011cfs.2	CCDC109B	+	110481354	110608872	-84605	uc003hzn.1	CASP6	-	110609784	110624629	84228
6590	3.5	0.1	19.6	chr20	+	SVA_C	31976390	31977688	1298	uc010gen.4	CDK5RAP1	-	31973399	31989375	-12985	uc002wzd.1	SNTA1	-	31995762	32031698	18074
9972	4.1	7.4	0.8	chr10	C	SVA_D	135227419	135228718	1299	uc031pxs.1	MTG1	+	135214832	135234174	-6755	uc001lnf.4	SPRN	-	135234169	135238121	5451
10260	5.1	5.8	0.1	chr2	+	SVA_B	50638165	50639464	1299	uc002rxc.1	NRXN1	-	50426274	50883552	-245387	uc021vhk.1	NRXN1	-	51149795	51259674	510331
5394	5.8	0.4	43	chr10	+	SVA_D	102036283	102037584	1301	uc031pxb.1	BLOC1S2	-	102033034	102046469	-10186	uc009xwm.1	PKD2L1	-	102047902	102090243	10318
10638	3.3	7.4	1.3	chr7	+	SVA_D	64037208	64038509	1301	uc003ttc.1	LOC100128885	+	64035072	64078967	-41759	uc022afb.1	LOC641746	+	64042987	64044129	4478
6294	6.2	0.5	30.2	chr13	C	SVA_D	99893987	99895292	1305	uc021rly.1	MIR548AN	-	99868261	100058554	-164567	uc001voe.4	GPR18	-	99906966	99910840	11674
7670	2.3	0	19.3	chr17	+	SVA_D	35925449	35926755	1306	uc010cvd.1	SYNRG	-	35913216	35939530	-14081	uc002hog.1	SYNRG	-	35926950	35961035	195
10083	5.2	4.7	1.1	chr10	+	SVA_B	52115034	52116342	1308	uc009xou.1	SGMS1	-	52103251	52382747	-267713	uc021pqs.1	RNase_MRP	-	52345309	52345463	228967
10954	3.5	5.3	0.5	chr2	C	SVA_C	42848273	42849581	1308	uc002rsq.3	MTA3	+	42795670	42936353	-88080	uc021vgm.1	MTA3	+	42922904	42936353	73323
10654	4.9	5	0.3	chr17	+	SVA_B	63832915	63834224	1309	uc010dep.2	CEP112	-	63632028	64187987	-355072	uc002jfn.4	APOH	-	64208146	64225556	373922
10622	5.7	3.9	0.1	chr3	C	SVA_B	42950562	42951872	1310	uc003cmj.2	ZNF662	+	42947657	42960825	-10263	uc003cmm.4	KRBOX1	+	42977833	42984283	25961
5720	8.8	1.9	41.3	chr1	C	SVA_F	117972495	117973809	1314	uc001ehd.1	MAN1A2	+	117910084	118068320	-95825	uc001ehe.3	FAM46C	+	118148603	118171011	174794
11088	5	1.4	0.5	chr17	+	SVA_B	37489427	37490741	1314	uc010cvu.3	FBXL20	-	37408896	37557909	-68482	uc002hrv.4	MED1	-	37560537	37607527	69796
10293	4.7	6	1	chrY	C	SVA_D	59239946	59241262	1316	uc011ncb.2	VAMP7	+	59213948	59276439	-36493	uc010nxr.2	IL9R	+	59330251	59340490	88989
11113	3.3	4.8	0.8	chr14	+	SVA_C	70369316	70370636	1320	uc001xls.2	SMOC1	+	70346113	70499083	-129767	uc001xlv.3	SLC8A3	-	70510933	70546923	140297
10923	3.1	4.5	0.5	chr12	+	SVA_D	1926628	1927951	1323	uc009zdt.1	CACNA2D4	-	1918544	2027870	-101242	uc001qjt.2	LRTM2	+	1929432	1945918	1481
8316	3.1	0.1	15.3	chr3	+	SVA_D	47992806	47994129	1323	uc003csf.3	MAP4	-	47952552	48130769	-137963	uc003csg.3	MAP4	-	48014568	48130769	20439
6672	6.9	1.7	35	chr1	+	SVA_E	156527607	156528931	1324	uc009wsb.1	IQGAP3	-	156521496	156542396	-14789	uc021pbf.1	TTC24	+	156549518	156556562	20587
10774	3.5	4.6	0.7	chr1	+	SVA_B	225802716	225804045	1329	uc001hpd.1	ENAH	-	225674533	225840845	-38129	uc001hpe.1	AK124056	+	225888305	225939945	84260
10620	5.6	3.8	0.2	chr21	C	SVA_B	37764223	37765552	1329	uc002yvj.3	CHAF1B	+	37757688	37789125	-23573	uc002yvk.2	CLDN14	-	37832919	37838739	67367
7470	7.4	3	33.3	chr4	C	SVA_F	146614176	146615507	1331	uc003ikk.3	C4orf51	+	146601355	146653948	-39772	uc003ikl.3	ZNF827	-	146681887	146744677	66380
10571	5.3	3.8	0.8	chr3	+	SVA_C	48102671	48104004	1333	uc003csg.3	MAP4	-	48014568	48130769	-28098	uc003csh.1	CDC25A	-	48198667	48229801	94663
6505	9	5.8	33.8	chr1	+	SVA_A	45571560	45572897	1337	uc001cnd.2	ZSWIM5	-	45482075	45672250	-100690	uc010olk.2	LOC400752	+	45769581	45771291	196684
9142	2.6	0	14.3	chr9	C	SVA_D	94989087	94990425	1338	uc010mqt.2	IARS	-	94984801	95056038	-66951	uc031tek.1	IARS	-	95002676	95005510	12251
8334	8.3	5.4	2.5	chr10	+	SVA_B	88214112	88215453	1341	uc009xsw.3	WAPAL	-	88195012	88281541	-67429	uc010qmh.1	WAPAL	-	88277327	88281157	61874
6662	8.5	1	38.2	chr11	C	SVA_D	4158002	4159343	1341	uc009yej.3	RRM1	+	4137307	4223883	-65881	uc031pyq.1	LOC100506082	+	4208381	4223883	49038
6722	7.3	1.7	34.5	chr2	+	SVA_E	208475415	208476760	1345	uc002vcg.3	METTL21A	-	208473838	208490065	-14650	uc021vvp.1	Y_RNA	+	208552683	208552783	75923
10552	5.3	1	0.7	chr22	C	SVA_C	22030658	22032006	1348	uc011aij.2	PPIL2	+	22020272	22052202	-21544	uc002zvk.4	PPIL2	+	22039926	22052202	7920
11010	6.5	1.4	0.4	chr2	C	SVA_B	70493597	70494947	1350	uc010yqu.2	PCYOX1	+	70485230	70508317	-14720	uc002sgo.3	SNRPG	-	70508505	70520564	13558
5888	2.8	0	27	chr1	C	SVA_F	52176717	52178073	1356	uc001csw.3	OSBPL9	+	52082545	52254891	-78174	uc001cta.3	OSBPL9	+	52195485	52254891	17412
11321	4.4	2.8	0.7	chr6	+	SVA_D	108123914	108125270	1356	uc011eam.1	SCML4	-	108040158	108145521	-21607	uc003psb.4	SEC63	-	108188959	108243113	63689
10728	3	2	3.1	chr9	+	SVA_D	6622269	6623631	1362	uc003zkc.3	GLDC	-	6532463	6645692	-23423	uc003zkd.3	KDM4C	+	6716494	6724014	92863
10922	5.1	2.9	1.6	chr9	C	SVA_D	6798253	6799617	1364	uc011lmk.2	KDM4C	+	6757640	7175648	-377395	uc022bdg.1	DQ580140	+	6834701	6835011	35084
10408	5.4	1.5	1.2	chr13	+	SVA_B	88213317	88214683	1366	uc001vlm.2	MIR4500HG	-	88096241	88323218	-109901	uc021rlb.1	MIR4500	-	88270919	88270995	56236
6229	7.8	2.6	35.6	chr7	C	SVA_E	65857742	65859109	1367	uc003tux.4	LINC00174	-	65841030	65865395	-7653	uc010lac.3	LOC493754	-	65993454	66057371	134345
6410	7.1	1.5	35	chr4	+	SVA_E	15792696	15794064	1368	uc021xmk.1	CD38	+	15779930	15850706	-58010	uc003gom.3	FGFBP1	-	15937192	15940363	143128
10439	6.5	1.6	0.7	chr6	C	SVA_B	144790840	144792208	1368	uc003qkt.3	UTRN	+	144612872	145174170	-383330	uc021zgm.1	TRNA_Gln	+	145503858	145503930	711650
11078	6.2	1.6	0.7	chr19	+	SVA_B	19880273	19881642	1369	uc002nof.4	LINC00663	-	19867180	19887222	-6949	uc021urk.1	ZNF506	-	19896650	19932560	15008
6967	6.1	0.5	19.3	chr2	C	SVA_A	27816662	27818031	1369	uc010yly.2	ZNF512	+	27805835	27858101	-41439	uc002rld.3	CCDC121	-	27848505	27851745	30474
11003	5.8	1.4	0.8	chr14	C	SVA_B	51933687	51935057	1370	uc031qon.1	FRMD6-AS2	-	51921229	52066670	-132983	uc001wzb.4	FRMD6	+	51955838	52197444	20781
5923	4.1	0.4	26.6	chr5	+	SVA_D	39333725	39335097	1372	uc003jlv.4	C9	-	39284377	39364655	-30930	uc003jlx.3	DAB2	-	39371775	39425335	36678
9289	3.5	1.3	12.2	chr3	+	SVA_C	128491565	128492938	1373	uc010hsv.1	RAB7A	+	128444978	128533641	-42076	uc003eku.2	DQ583119	+	128561599	128561627	68661
10516	5.5	2.1	1.5	chr3	C	SVA_D	184720945	184722318	1373	uc010hye.1	VPS8	+	184603756	184770402	-49457	uc003fpd.3	C3orf70	-	184795837	184870802	73519
10775	4.7	1.7	1	chr8	C	SVA_D	21569195	21570568	1373	uc003wzx.1	DOK2	-	21563901	21771205	-202010	uc003wzy.1	DOK2	-	21766383	21771205	195815
11643	4.2	1.2	0.7	chr3	C	SVA_B	38105503	38106877	1374	uc003chq.1	DLEC1	+	38104071	38137437	-31934	uc003chr.1	DLEC1	+	38135095	38164228	28218
10688	5.5	1.4	2	chr8	+	SVA_B	117309244	117310620	1376	uc031tcc.1	LINC00536	-	116962735	117337297	-28053	uc003yoa.3	EIF3H	-	117657054	117768062	346434
10977	3.6	1.9	3.3	chr9	C	SVA_C	6948490	6949866	1376	uc011lml.2	KDM4C	+	6925500	7175648	-227158	uc022bdh.1	Mir_584	-	7167235	7167357	217369
10455	4.7	1.2	2.8	chr17	C	SVA_B	66111758	66113137	1379	uc002jgq.3	LINC00674	+	66097695	66132070	-20312	uc010wqn.2	LOC440461	+	66194800	66196443	81663
10370	5.5	1.2	3.3	chr10	+	SVA_B	34641257	34642637	1380	uc001ixu.2	PARD3	-	34606034	35104253	-462996	uc010qer.2	CUL2	-	35297478	35363258	654841
6547	7	1.2	44.7	chr7	+	SVA_D	132669796	132671176	1380	uc011kpn.1	CHCHD3	-	132658358	132766828	-97032	uc003vri.3	EXOC4	+	132937822	133165805	266646
10955	5.5	1.1	2.5	chr5	+	SVA_B	156366959	156368344	1385	uc010jii.2	TIMD4	-	156346292	156390266	-23307	uc011ddl.1	HAVCR1	-	156456530	156479665	88186
10819	4.7	1.3	2.7	chr5	C	SVA_B	43665345	43666731	1386	uc003jof.3	NNT	+	43603228	43705668	-40323	uc003jog.1	FGF10	-	44305096	44388784	638365
10668	5.1	1.3	3.5	chr10	+	SVA_B	122557456	122558843	1387	uc001lfb.1	WDR11-AS1	-	122521323	122610691	-53235	uc010qte.2	WDR11	+	122610686	122666367	51843
10748	5.4	0.9	1.1	chr13	+	SVA_C	46736400	46737787	1387	uc001vba.4	LCP1	-	46700057	46756459	-20059	uc001vbc.3	LRRC63	+	46786082	46841076	48295
8627	4	6	10.4	chr17	+	SVA_D	28849853	28851242	1389	uc002hff.3	GOSR1	+	28804425	28853832	-3979	uc002hfg.1	DQ584119	-	28882883	28882913	31641
10303	6.6	1.1	3.6	chr3	+	SVA_B	196111875	196113264	1389	uc010iae.3	UBXN7	-	196080368	196159345	-47470	uc010iaf.3	UBXN7	-	196126999	196159345	13735
6653	8.6	4	34.5	chr20	+	SVA_A	3105779	3107170	1391	uc002whx.4	UBOX5	-	3088218	3140556	-34777	uc002whz.4	FASTKD5	-	3127164	3140556	19994
11266	4.1	0.6	1.1	chr3	C	SVA_D	9981016	9982408	1392	uc003bug.3	CRELD1	+	9975524	9987097	-6081	uc003bul.2	PRRT3	-	9987225	9994078	4817
9282	7.4	3	4.9	chr3	+	SVA_A	57372028	57373421	1393	uc003dit.2	DNAH12	-	57327726	57530071	-158043	uc003diu.2	DNAH12	-	57483730	57530071	110309
10587	5.5	1.2	2.9	chr3	+	SVA_B	72836852	72838245	1393	uc010hod.3	SHQ1	-	72798427	72897598	-60746	uc003dpg.3	GXYLT2	+	72937384	73024522	99139
10509	5.3	1.2	3.1	chr4	+	SVA_B	119712665	119714060	1395	uc010imz.1	SEC24D	-	119673851	119759827	-47162	uc011cgg.1	SEC24D	-	119718837	119759827	4777
10544	4.1	1.4	6.2	chr2	+	SVA_D	65565456	65566852	1396	uc010fcx.1	SPRED2	-	65559120	65659656	-94200	uc010fcy.1	FLJ16124	+	65663844	66299751	96992
9621	6	0.3	6.2	chr22	+	SVA_B	43367120	43368518	1398	uc003bdg.4	PACSIN2	-	43265771	43411184	-44064	uc031rxu.1	BC039353	+	43434590	43448371	66072
11617	3.3	1.1	3.2	chr12	+	SVA_C	25078502	25079902	1400	uc001rge.4	BCAT1	-	24962957	25102393	-23891	uc001rgf.3	C12orf77	-	25146364	25150373	66462
11447	4.3	0.3	3	chr1	C	SVA_C	100322018	100323420	1402	uc001dsm.1	AGL	+	100316530	100389579	-67561	uc001dsn.1	AGL	+	100326765	100389579	3345
7264	5.2	0.6	17	chr20	+	SVA_B	35778650	35780053	1403	uc002xgn.2	MROH8	-	35757223	35807974	-29324	uc010gfw.2	RPN2	+	35807455	35857711	27402
10374	6	1.1	3.3	chr9	+	SVA_B	77467377	77468780	1403	uc004ajn.1	TRPM6	-	77442615	77503010	-35633	uc022bid.1	TRNA_Asp	-	77517989	77518061	49209
10771	5.4	1.1	3	chr4	C	SVA_B	6838275	6839679	1404	uc003gjq.4	KIAA0232	+	6784458	6885899	-47624	uc011bwg.2	TBC1D14	+	6911170	7034845	71491
10440	4.7	1	5.7	chr7	+	SVA_B	64013979	64015384	1405	uc003ttb.2	ZNF680	-	63985033	64023505	-9526	uc003ttc.1	LOC100128885	+	64035072	64078967	19688
6555	8.2	1.7	33.3	chr1	C	SVA_E	212471160	212472566	1406	uc001hjb.3	PPP2R5A	+	212458878	212535205	-64045	uc010ptd.2	PPP2R5A	+	212475147	212535205	2581
6597	7.2	2.5	35.7	chr15	+	SVA_E	60659098	60660504	1406	uc010bgj.3	ANXA2	-	60647626	60690185	-31087	uc021sng.1	DJ439575	+	60674555	60674578	14051
10950	4.5	1	2.5	chr5	C	SVA_D	77686476	77687882	1406	uc011ctd.2	SCAMP1	+	77656338	77776562	-90086	uc003kfm.3	SCAMP1	+	77717624	77776562	29742
10035	6.4	1.5	3.8	chr7	C	SVA_A	129302608	129304014	1406	uc003vpb.3	NRF1	+	129269918	129396922	-94314	uc031szc.1	RNA5SP244	+	129396105	129396216	92091
7448	3	0.5	20.9	chr5	C	SVA_D	138146243	138147651	1408	uc003ldj.3	CTNNA1	+	138117611	138270723	-124480	uc011cyz.1	LRRTM2	-	138205078	138211057	57427
11315	2.9	0.8	5.2	chr20	+	SVA_C	25292805	25294214	1409	uc002wus.2	ABHD12	-	25280833	25371618	-78813	uc002wuv.1	GINS1	+	25388322	25429191	94108
11127	4.6	1.3	3.4	chr9	+	SVA_D	88187987	88189399	1412	uc011lte.2	AGTPBP1	-	88161453	88356944	-168957	uc004aog.2	LOC389765	+	88420916	88457794	231517
11073	4.7	1.1	3.5	chr12	C	SVA_B	12770603	12772018	1415	uc001rap.1	CREBL2	+	12764830	12798041	-27438	uc009zhv.1	CREBL2	+	12790496	12798041	18478
9514	3.2	0.1	11.5	chr2	+	SVA_D	204071105	204072520	1415	uc021vvj.1	NBEAL1	+	204000399	204082073	-10968	uc002uzu.3	NBEAL1	+	204073359	204091101	839
10291	5.2	2.2	4.8	chr5	C	SVA_D	122248430	122249846	1416	uc010jcy.3	SNX24	+	122181159	122344902	-96472	uc003kth.3	PPIC	-	122359077	122372425	109231
6453	8.6	1.9	34.9	chr7	+	SVA_D	149251524	149252940	1416	uc011kuq.1	ZNF767	-	149244244	149321881	-70357	uc022apf.1	TRNA_Cys	+	149253801	149253873	861
10750	5.3	0.8	3.4	chr15	C	SVA_B	52177487	52178904	1417	uc010bfc.1	TMOD3	+	52167222	52221651	-44164	uc021smo.1	AF188711	+	52201630	52204339	22726
11859	3.3	0.8	3	chr3	C	SVA_D	51345649	51347066	1417	uc011bds.2	DOCK3	+	50712671	51421629	-75980	uc003dbc.3	MANF	+	51422691	51426828	75625
10148	3.7	0.3	7.8	chr18	C	SVA_D	2867371	2868789	1418	uc002kln.3	EMILIN2	+	2847027	2914090	-46719	uc002klo.3	LPIN2	-	2916991	3011945	48202
4226	8	1.6	75.9	chr18	C	SVA_D	12980099	12981518	1419	uc002krr.3	SEH1L	+	12947982	12987536	-7437	uc002krs.1	CEP192	+	12991360	13059311	9842
10467	4.7	0.9	5.9	chr1	C	SVA_C	180679340	180680767	1427	uc009wxn.3	XPR1	+	180601145	180859415	-180075	uc001gok.2	KIAA1614	+	180882312	180915239	201545
9681	5.9	1.5	7.9	chr22	+	SVA_B	22201313	22202740	1427	uc010gtk.1	MAPK1	-	22123483	22221970	-20657	uc011aik.2	PPM1F	-	22273791	22292934	71051
8203	5.4	8.5	12.1	chr4	C	SVA_B	99251084	99252511	1427	uc003hua.4	RAP1GDS1	+	99182526	99365012	-113928	uc011cdz.2	TSPAN5	-	99391517	99578800	139006
10881	4.7	0.9	5.2	chr4	+	SVA_B	151874499	151875927	1428	uc010ipk.1	LRBA	-	151814203	151895536	-21037	uc003ilx.2	LRBA	-	151933980	151936419	58053
6374	7.9	1.8	34.5	chr5	C	SVA_D	54991098	54992526	1428	uc010ivy.3	SLC38A9	-	54921672	55008554	-17456	uc003jqg.4	DDX4	+	55033844	55112974	41318
11229	4.9	0.1	3.9	chr3	+	SVA_D	47297211	47298640	1429	uc011bau.1	KIF9	-	47287686	47324337	-27126	uc003cra.4	KIF9	-	47316717	47324337	18077
10689	3.8	1.3	7.1	chr5	C	SVA_B	179957567	179959000	1433	uc010jle.3	CNOT6	+	179921574	180005353	-47786	uc003mly.3	SCGB3A1	-	180017104	180018487	58104
6861	8.7	4.5	46.7	chr15	C	SVA_A	55737239	55738673	1434	uc002add.3	DYX1C1	-	55722505	55800432	-63193	uc002ade.1	AK055370	-	55831081	55834829	92408
10193	4.2	0.1	8.1	chr17	+	SVA_F	8453041	8454476	1435	uc010cny.1	MYH10	-	8451961	8479987	-26946	uc002gln.3	CCDC42	-	8633245	8648154	178769
10415	4.9	0.2	7.6	chr10	C	SVA_B	32788531	32789968	1437	uc009xlx.1	CCDC7	+	32740519	32807433	-18902	uc001iwl.0	C10orf67	+	32856597	33165508	66629
10676	5	1	5.8	chr4	C	SVA_B	25250433	25251871	1438	uc003grk.2	PI4K2B	+	25235652	25280831	-30398	uc003grl.4	ZCCHC4	+	25314395	25372005	62524
10416	3.9	0.5	8.7	chr1	C	SVA_B	203810286	203811726	1440	uc001hag.1	ZC3H11A	+	203776484	203819154	-8868	uc010pqn.3	SNRPE	+	203830726	203840280	19000
9927	4.2	1	7.8	chr9	C	SVA_B	861060	862502	1442	uc003zgv.3	DMRT1	+	841689	969090	-108030	uc003zgw.2	DMRT3	+	976967	991732	114465
6680	2.5	0	26.7	chr15	C	SVA_D	27248371	27249814	1443	uc001zbg.2	GABRG3	+	27216428	27778373	-530002	uc001zbh.4	OCA2	-	28000022	28344458	750208
9774	3.4	2.1	10.9	chr6	+	SVA_E	51846172	51847615	1443	uc003pai.3	PKHD1	-	51585646	51952423	-106251	uc003paj.1	MIR206	+	52009146	52009232	161531
10565	4.3	0.8	5.5	chr12	C	SVA_C	70152772	70154216	1444	uc001svs.3	RAB3IP	+	70133179	70216984	-64212	uc001svt.3	RAB3IP	+	70172753	70216984	18537
9941	5.3	0.3	8.4	chr17	C	SVA_B	67191701	67193146	1445	uc010dfb.1	ABCA10	-	67178293	67210992	-19291	uc010dfc.1	ABCA10	-	67193204	67225001	58
7420	2.8	0.7	23.3	chrX	C	SVA_D	69591098	69592548	1450	uc010nkw.3	KIF4A	+	69509932	69640774	-49676	uc010nkx.2	GDPD2	+	69642880	69649564	50332
9760	3.1	1.6	10.3	chr10	C	SVA_D	6247938	6249389	1451	uc001ijf.3	PFKFB3	+	6244839	6277507	-29569	uc001ijg.3	PFKFB3	+	6266111	6277507	16722
5915	8.3	1.9	49.6	chr11	C	SVA_F	129961176	129962628	1452	uc021qsg.1	APLP2	+	129940462	130014706	-53530	uc001qfv.3	APLP2	+	129979323	130014706	16695
6604	3.3	0.2	26.1	chr12	+	SVA_D	52038296	52039749	1453	uc010snl.3	SCN8A	+	51985019	52206648	-168352	uc001ryx.1	SCN8A	+	52080151	52139819	40402
6142	2.3	1.1	27.9	chr13	C	SVA_D	42455523	42456979	1456	uc001uyk.3	VWA8	-	42293472	42535221	-79698	uc021riw.1	Mir_684	-	42482786	42482874	25807
11423	3.1	0.8	6	chr3	+	SVA_C	38094248	38095704	1456	uc010hgv.1	DLEC1	+	38080695	38164228	-69980	uc010hgw.1	DLEC1	+	38104071	38127868	8367
8056	3.2	0	19.7	chr4	C	SVA_D	13762309	13763765	1456	uc003gna.1	AK091889	+	13656802	13932852	-170543	uc003gnb.3	LOC152742	+	14113591	14141676	349826
10627	4.8	0.8	7.8	chr10	+	SVA_B	61503423	61504880	1457	uc001jkr.3	LINC00948	-	61496747	61513203	-9780	uc001jks.4	CCDC6	-	61548505	61666414	43625
10678	4.7	0.8	6.1	chr21	C	SVA_C	27067288	27068746	1458	uc011acf.2	JAM2	+	27011593	27089874	-21128	uc002ylw.3	ATP5J	-	27096790	27107965	28044
10708	4.8	1.4	6.6	chr11	C	SVA_D	76644326	76645786	1460	uc010rsj.1	ACER3	+	76571982	76734850	-90524	uc021qnp.1	B3GNT6	+	76745434	76753005	99648
11010	3.9	1	6.2	chr1	+	SVA_D	45341423	45342884	1461	uc001cmw.4	EIF2B3	-	45340200	45452394	-110971	uc001cmx.4	HECTD3	-	45468219	45471260	125335
10217	3.6	0.7	8	chr1	C	SVA_C	113605577	113607040	1463	uc001ede.1	BC037540	-	113554308	113615724	-10147	uc001edf.1	LRIG2	+	113615830	113667342	8790
10726	2.8	0.8	8.1	chr6	C	SVA_C	105438438	105439902	1464	uc010kda.2	LIN28B	+	105405973	105531207	-92769	uc003pqw.3	BVES	-	105544698	105584221	104796
10280	3.8	0.2	10.6	chr1	C	SVA_C	99543519	99544985	1466	uc001dsd.1	LOC100129620	+	99469831	99614408	-70889	uc001dse.3	LPPR4	+	99729847	99775138	184862
9937	4.4	1.1	7.4	chr1	C	SVA_C	151741143	151742610	1467	uc010pdm.2	OAZ3	+	151739130	151743806	-2663	uc001eyy.2	TDRKH	-	151742582	151763010	-28
10060	4.6	0.3	10.8	chr14	+	SVA_B	78213289	78214757	1468	uc010tvn.1	SNW1	-	78184295	78227497	-14208	uc021rwv.1	C14orf178	+	78227172	78236085	12415
6382	7.6	2.5	34.9	chr3	C	SVA_F	11528305	11529773	1468	uc011aum.2	ATG7	+	11314009	11599139	-70834	uc003bwe.1	AX748267	+	11577722	11580151	47949
10024	6.2	0.7	7.2	chr4	+	SVA_B	124605461	124606930	1469	uc011cgn.1	LOC285419	+	124573941	124851518	-246057	uc003ifd.3	LOC285419	+	124695418	124786730	88488
10205	4.6	0.3	10.1	chr1	C	SVA_B	91753936	91755406	1470	uc010osv.1	HFM1	-	91733301	91870426	-116490	uc001doc.1	HFM1	-	91842999	91866666	87593
6001	8.3	1.6	31.2	chr14	C	SVA_D	31905965	31907436	1471	uc001wri.3	BC041327	+	31889963	31922089	-16124	uc001wrj.3	DTD2	-	31915242	31926680	7806
9818	4.4	0.4	10.7	chr3	+	SVA_B	178749820	178751291	1471	uc003fjg.3	ZMAT3	-	178735010	178789656	-39836	uc003fjj.3	BC032034	-	178819154	178865761	67863
9959	3.3	0.7	10.3	chr2	C	SVA_C	11304662	11306135	1473	uc010yjk.2	PQLC3	+	11295539	11318998	-14336	uc002rbd.1	ROCK2	-	11321777	11484711	15642
9763	3.9	1.4	10.9	chr7	+	SVA_D	36236045	36237518	1473	uc003tfa.3	EEPD1	+	36192835	36341152	-105107	uc003tfc.2	KIAA0895	-	36363758	36406782	126240
10309	4.9	0.2	8.1	chr6	C	SVA_C	74964238	74965712	1474	uc003phr.3	AF086303	+	74779166	75400443	-436205	uc021zbv.1	COL12A1	-	75794041	75912543	828329
10486	4.1	0.3	10.2	chr2	C	SVA_B	170711860	170713335	1475	uc010zdi.2	UBR3	+	170684017	170940639	-228779	uc002ufr.4	UBR3	+	170789421	170940639	76086
10870	4.3	0.3	6.5	chr3	C	SVA_D	121919847	121921322	1475	uc003eew.4	CASR	+	121903180	122005344	-85497	uc021xda.1	SNORD112	+	121964612	121964684	43290
8347	7.2	0.7	12.4	chr20	+	SVA_B	37035521	37036997	1476	uc002xid.1	AX746690	-	37034659	37045444	-9923	uc002xie.3	SNHG17	-	37049238	37057973	12241
10498	3.2	0	11	chr3	C	SVA_D	177608887	177610363	1476	uc003fiz.1	AK056252	+	177534652	177617012	-8125	uc021xhs.1	U6	-	177725459	177725567	115096
10447	4	2.2	8.6	chr8	+	SVA_B	54997528	54999004	1476	uc031tbd.1	LYPLA1	-	54967012	55014577	-17049	uc003xsa.2	MRPL15	+	55047780	55061074	48776
9984	3.4	0.3	11.1	chr13	+	SVA_F	43539958	43541435	1477	uc001uyx.2	EPSTI1	-	43460523	43566407	-26449	uc001uyy.3	DNAJC15	+	43597361	43683306	55926
9920	5.1	0.5	10.3	chr3	C	SVA_B	120908903	120910380	1477	uc011bji.2	STXBP5L	+	120627049	121143608	-234705	uc003eed.3	POLQ	-	121150272	121209706	239892
6487	7	2.2	44.7	chr1	+	SVA_D	113182380	113183859	1479	uc001ecj.1	CAPZA1	+	113162074	113214241	-31861	uc001ecl.2	MOV10	+	113217047	113243357	33188
8500	2.6	0	20.1	chr3	C	SVA_D	118436596	118438075	1479	uc011biu.1	EU250752	-	118227372	118529680	-93084	uc003ebw.3	IGSF11	-	118619478	118753676	181403
10095	3.5	2	8.8	chr1	C	SVA_C	12067824	12069304	1480	uc009vni.3	MFN2	+	12040237	12073572	-5748	uc001ato.2	MIIP	+	12079298	12092106	9994
10723	3.8	0.2	10.4	chr2	C	SVA_C	71769505	71770985	1480	uc010fek.3	DYSF	+	71693831	71913893	-144388	uc010yqy.2	DYSF	+	71803392	71913893	32407
10573	3.9	0.5	8.4	chr14	C	SVA_C	35621141	35622622	1481	uc031qof.1	KIAA0391	+	35591757	35743497	-122356	uc001wtd.3	PSMA6	+	35761573	35786682	138951
10727	2.7	0.3	10.7	chr19	C	SVA_D	20286141	20287623	1482	uc002nou.3	ZNF486	+	20278022	20311299	-25158	uc002now.2	ZNF826P	-	20451077	20607771	163454
9538	7.3	0.5	8.5	chr20	C	SVA_A	9365447	9366935	1488	uc002wnh.3	PLCB4	+	9351580	9461462	-96015	uc002wni.2	LAMP5	+	9495004	9511171	128069
10479	3.5	0.7	8.5	chr7	+	SVA_B	107895592	107897080	1488	uc003vfc.3	NRCAM	-	107788070	108096841	-201249	uc031syz.1	PNPLA8	-	108110865	108156018	213785
10957	4.2	0.7	8	chr16	+	SVA_C	23594105	23595595	1490	uc002dlw.3	NDUFAB1	-	23592334	23607639	-13534	uc002dlx.1	PALB2	-	23614482	23652678	18887
10699	3.3	0.4	10.2	chr8	+	SVA_C	66528374	66529865	1491	uc011leo.2	ARMC1	-	66514690	66546452	-18078	uc011lep.2	MTFR1	+	66556887	66620573	27022
10878	4.4	0.4	7.7	chrX	+	SVA_B	108913830	108915321	1491	uc010npp.1	ACSL4	-	108906439	108976621	-62791	uc004eon.2	TMEM164	+	109245862	109421016	330541
11121	3.8	0.1	7.4	chr8	+	SVA_D	66574290	66575782	1492	uc003xvm.2	MTFR1	+	66556887	66622798	-48508	uc003xvn.2	MTFR1	+	66582107	66622798	6325
11097	3	0.5	8.2	chr5	C	SVA_C	37483204	37484697	1493	uc003jkv.3	WDR70	+	37379411	37752774	-269570	uc011cpd.2	GDNF	-	37812778	37834924	328081
7566	8.2	4	12.2	chr1	C	SVA_B	45580319	45581813	1494	uc001cnd.2	ZSWIM5	-	45482075	45672250	-91931	uc010olk.2	LOC400752	+	45769581	45771291	187768
7009	4.4	0.1	24.2	chr8	C	SVA_B	39195957	39197453	1496	uc003xnc.3	ADAM5	+	39172181	39274897	-78940	uc010lwu.1	ADAM5	+	39239022	39260375	41569
10384	4.2	0.3	7.9	chr15	C	SVA_B	71163292	71164789	1497	uc002asu.3	LRRC49	+	71145617	71342436	-179144	uc002asv.3	THAP10	-	71173680	71184772	8891
9585	8.3	0.5	7.9	chr6	C	SVA_A	69830898	69832395	1497	uc010kak.3	BAI3	+	69345631	70099403	-268505	uc021zbo.1	TRNA_Leu	+	69914377	69914460	81982
9518	4	2.3	12.5	chr12	C	SVA_B	69768196	69769694	1498	uc001sux.3	YEATS4	+	69753531	69784576	-16380	uc001suy.3	FRS2	+	69864128	69973562	94434
10655	2.9	0.9	8.8	chr2	C	SVA_D	38982396	38983894	1498	uc002rrb.3	GEMIN6	+	38978675	39009106	-26710	uc002rrc.3	GEMIN6	+	39005257	39009106	21363
10314	4.6	0.9	9.8	chr2	C	SVA_B	38203996	38205494	1498	uc002rqn.2	RMDN2	+	38177595	38294285	-90289	uc002rqo.2	CYP1B1	-	38294745	38303323	89251
10186	3.9	0.5	9.9	chr7	+	SVA_B	2200739	2202237	1498	uc010ksj.3	MAD1L1	-	1937324	2272583	-71844	uc003slm.3	FTSJ2	-	2273925	2281833	71688
10868	3.9	0.4	8.3	chr17	+	SVA_B	8276459	8277959	1500	uc002glg.1	KRBA2	-	8271972	8280029	-3570	uc002glh.1	RPL26	-	8280833	8286565	2874
10606	3.9	0.8	9.4	chr10	+	SVA_C	103795137	103796643	1506	uc001kui.3	C10orf76	-	103789205	103815932	-20795	uc001kuj.3	HPS6	+	103825123	103827795	28480
11342	3.5	0.1	8.2	chr16	C	SVA_D	2449312	2450819	1507	uc002cqc.1	ABCA17P	+	2390922	2476700	-27388	uc002cqd.1	CCNF	+	2479394	2508859	28575
6851	7	1.6	45.6	chr7	+	SVA_E	23676846	23678353	1507	uc003swn.3	CCDC126	+	23637779	23684327	-7481	uc003swo.4	FAM221A	+	23719748	23742269	41395
9823	5.4	0.2	8.6	chr11	+	SVA_C	16908903	16910411	1508	uc001mmo.3	PLEKHA7	-	16809206	17035963	-127060	uc021qeh.1	OR7E14P	+	17073432	17074591	163021
10951	3.5	0.4	8.6	chr3	+	SVA_D	121407005	121408513	1508	uc021xcy.2	GOLGB1	-	121382045	121468614	-61609	uc011bjm.1	GOLGB1	-	121412587	121448864	4074
10084	4.6	0.6	10.1	chr1	C	SVA_C	87428839	87430348	1509	uc010osk.2	HS2ST1	+	87380334	87575681	-146842	uc001dme.2	LOC339524	+	87458689	87634886	28341
9659	7	0.3	9.2	chr2	+	SVA_B	201906659	201908168	1509	uc002uww.1	FAM126B	-	201860772	201936392	-29733	uc031rqp.1	NDUFB3	+	201936461	201950473	28293
10152	5	0.6	10.7	chr10	C	SVA_B	12267760	12269270	1510	uc001ill.3	CDC123	+	12237960	12292589	-24829	uc001iln.3	CAMK1D	+	12391582	12868137	122312
10861	2.5	0.4	8.9	chr3	C	SVA_D	197328597	197330107	1510	uc011bug.2	LOC220729	-	197319985	197354752	-26155	uc003fxy.3	LOC220729	-	197340897	197354752	10790
10621	3.2	0.1	11.2	chr14	+	SVA_D	67807386	67808898	1512	uc001xjf.3	ATP6V1D	-	67804580	67826720	-19334	uc001xjg.3	EIF2S1	+	67827033	67853233	18135
9835	4.2	0.2	11.5	chr17	+	SVA_F	76461029	76462541	1512	uc010dhp.2	DNAH17	-	76419777	76573476	-112447	uc031reo.1	DNAH17-AS1	+	76480991	76499138	18450
11263	2.5	0.1	8.5	chr1	+	SVA_D	246525727	246527240	1513	uc001ibl.3	SMYD3	-	245912641	246670644	-144917	uc021plx.1	LOC255654	-	246679340	246687589	152100
6639	8.2	1.9	45.8	chr1	+	SVA_E	21142235	21143749	1514	uc001bee.3	EIF4G3	-	21132784	21503381	-361146	uc001beg.3	EIF4G3	-	21267737	21377487	123988
10881	3.4	0.3	8.9	chr1	C	SVA_D	7660546	7662062	1516	uc001aoi.3	CAMTA1	+	6845383	7829766	-169220	uc010nzv.1	CAMTA1	+	7732053	7805082	69991
10269	3.2	2.1	12.9	chr5	C	SVA_D	43577742	43579259	1517	uc031sjh.1	LOC100652772	-	43573286	43603332	-25590	uc003joe.3	NNT	+	43602790	43705668	23531
10444	5.2	0.1	9.8	chr15	C	SVA_B	52751359	52752877	1518	uc010uge.1	MYO5A	-	52659227	52821247	-69888	uc002acd.1	ARPP19	-	52839431	52861213	86554
11176	2.9	0.4	9.3	chr17	+	SVA_D	40031660	40033178	1518	uc010wfy.2	ACLY	-	40023178	40075272	-43612	uc021txp.1	TTC25	+	40086887	40101480	53709
10156	2.7	0.3	11.1	chr2	C	SVA_C	11899334	11900853	1519	uc002rbt.4	LPIN1	+	11886721	11967533	-68199	uc010yjo.2	LPIN1	+	11927199	11967533	26346
7327	4.9	0.5	22	chr11	C	SVA_C	49819281	49820801	1520	uc009ymb.3	LOC440040	+	49582474	49831969	-12688	uc010rhz.2	OR4C13	+	49973942	49974971	153141
9782	6.6	0.5	9.7	chr3	+	SVA_B	138239622	138241142	1520	uc003esm.3	CEP70	-	138218725	138313129	-73507	uc003esn.3	CEP70	-	138255760	138310798	14618
9822	3.9	0.5	13.5	chr4	+	SVA_B	107241932	107243452	1520	uc003hyh.3	AIMP1	+	107237663	107270381	-28449	uc021xqm.1	GIMD1	-	107279339	107288592	35887
10251	3.3	1.4	10.5	chr17	+	SVA_C	18240858	18242380	1522	uc002gtd.1	SHMT1	-	18236479	18266856	-25998	uc010vxu.1	SHMT1	-	18243718	18266856	1338
10595	1.8	0.1	13.5	chr3	C	SVA_F	196488024	196489546	1522	uc003fwy.4	PAK2	+	196466727	196559518	-71494	uc003fwz.4	SENP5	+	196594726	196661584	105180
10254	2	0	13.4	chr16	C	SVA_F	2851338	2852861	1523	uc010uwi.2	PRSS41	+	2848485	2855133	-3795	uc031qus.1	PRSS21	+	2867163	2871723	14302
10522	3.3	0.5	11.2	chr2	C	SVA_C	209241608	209243131	1523	uc010zjb.2	PTH2R	+	209224568	209359231	-117623	uc002vdb.4	PTH2R	+	209271554	209359231	28423
6951	7.9	1.1	47.2	chr9	C	SVA_F	78678245	78679768	1523	uc004akc.2	PCSK5	+	78505559	78977255	-299010	uc004akb.3	PCSK5	+	78796313	78808346	116545
10024	3.9	0.3	10.9	chr12	C	SVA_B	57888290	57889814	1524	uc001sog.3	MARS	+	57881719	57910438	-22148	uc001soh.1	MARS	+	57906533	57910430	16719
9912	4.6	1.1	10.8	chr4	C	SVA_B	170599575	170601099	1524	uc003isj.2	CLCN3	+	170581212	170644338	-44763	uc003isl.4	C4orf27	-	170650618	170679093	49519
10746	3.2	0	10.5	chr2	C	SVA_F	178709271	178710798	1527	uc002ulu.1	PDE11A	-	178494126	178787564	-78293	uc002ulv.3	RBM45	+	178977181	178994382	266383
10020	4	1.1	12.9	chr8	C	SVA_B	42773567	42775096	1529	uc003xpr.3	HOOK3	+	42752032	42885682	-112115	uc003xps.3	FNTA	+	42911441	42940932	136345
9477	6	0.6	10.1	chr9	+	SVA_A	101225886	101227416	1530	uc004ays.3	GABBR2	-	101050363	101471479	-245593	uc004ayv.2	ANKS6	-	101493610	101539736	266194
11296	2.8	0.3	10.4	chr10	C	SVA_D	121019924	121021456	1532	uc010qta.1	GRK5	+	120967934	121196353	-176429	uc021pzq.1	MIR4681	+	121137483	121137555	116027
9883	4.5	1	11.5	chr11	C	SVA_C	20884155	20885687	1532	uc010rdp.2	NELL1	+	20691116	21597229	-713074	uc001mqg.3	NELL1	+	21305206	21525745	419519
10479	2.7	0.3	11	chr3	+	SVA_D	47004909	47006441	1532	uc011bar.2	CCDC12	-	46966409	47018333	-13424	uc003cqp.3	NBEAL2	+	47021172	47051194	14731
10516	3.9	0.2	11.8	chr7	+	SVA_D	112561994	112563526	1532	uc011kms.1	C7orf60	-	112459201	112579932	-17938	uc010ljv.2	GPR85	-	112720467	112726393	156941
10976	3	0.4	10.1	chr1	C	SVA_D	108702087	108703621	1534	uc001dvn.5	SLC25A24	-	108677343	108742980	-40893	uc009weo.2	NBPF4	-	108765962	108786703	62341
9785	4.3	0.3	12.4	chr11	+	SVA_B	8544341	8545876	1535	uc009yfp.3	STK33	-	8455406	8615775	-71434	uc021qdf.1	SCARNA20	+	8576562	8576693	30686
10786	4.1	0.3	10.4	chr1	C	SVA_B	33269340	33270876	1536	uc001bvy.1	YARS	-	33240839	33283633	-14293	uc001bvz.4	S100PBP	+	33283042	33324480	12166
9757	5.8	1.3	11.8	chr10	C	SVA_B	43941132	43942670	1538	uc010qfb.1	ZNF487P	+	43932573	43978007	-36875	uc001jaw.4	ZNF239	-	44051792	44063907	109122
10493	3.9	0.2	10.4	chrX	+	SVA_B	71778888	71780428	1540	uc022byv.1	HDAC8	-	71693265	71792953	-14065	uc022byw.1	HDAC8	-	71787431	71792953	7003
10071	5.3	0.5	10.8	chr12	+	SVA_C	89896856	89898398	1542	uc001tbc.3	POC1B	-	89813497	89920039	-23183	uc001tbd.3	GALNT4	-	89913189	89918583	14791
10548	2.8	0.3	12.6	chr2	C	SVA_D	204236653	204238195	1542	uc002vab.3	ABI2	+	204231603	204296892	-60239	uc010zik.2	ABI2	+	204244930	204296892	6735
9896	3.9	0.5	12.7	chr10	C	SVA_B	81038193	81039736	1543	uc001kah.1	ZMIZ1	+	81036937	81056692	-18499	uc010qlq.1	ZMIZ1	+	81065856	81076285	26120
10123	4	0	13.6	chr11	C	SVA_C	68242383	68243927	1544	uc010rqc.2	PPP6R3	+	68228185	68382801	-140418	uc010rqd.2	PPP6R3	+	68326033	68382801	82106
11323	2.5	0.1	10.4	chr12	C	SVA_D	49308894	49310439	1545	uc001rso.3	CCDC65	+	49297892	49315359	-6465	uc010sma.2	FKBP11	-	49315741	49318664	5302
10321	2.9	0.1	13.7	chr2	C	SVA_D	203579254	203580799	1545	uc010zhx.2	FAM117B	+	203499900	203634480	-55226	uc002uzh.1	ICA1L	-	203637872	203736371	57073
10612	2.9	0.4	10.9	chr2	C	SVA_D	191294931	191296476	1545	uc002urz.2	MFSD6	+	191273080	191367041	-72110	uc010zge.1	MFSD6	+	191334217	191367041	37741
10381	3.6	0.1	11.1	chr4	C	SVA_D	40142219	40143764	1545	uc010ifr.3	N4BP2	+	40103694	40159872	-17653	uc003guz.2	RHOH	+	40198526	40246281	54762
10414	4.2	0.3	10.9	chr5	C	SVA_B	75846178	75847723	1545	uc003kek.3	IQGAP2	+	75699148	76003957	-157779	uc010izv.2	IQGAP2	+	75904919	75967808	57196
10539	3.4	0	10.7	chr10	C	SVA_D	123962174	123963720	1546	uc010qtw.1	TACC2	+	123951962	123985996	-23822	uc001lgb.3	TACC2	+	123969556	124014057	5836
6792	7.5	1.4	58	chr12	C	SVA_D	131480305	131481851	1546	uc010tbm.2	GPR133	+	131438451	131626008	-145703	uc001uiu.1	AX748157	-	131510105	131512357	28254
6861	8.1	1.4	59.3	chr1	C	SVA_E	25158769	25160316	1547	uc001bjp.1	CLIC4	+	25071877	25169078	-10309	uc021ojh.0	Z24748	+	25169384	25170807	9068
9508	5.9	0.3	14	chr9	C	SVA_A	99892020	99893568	1548	uc004aww.1	AX747261	-	99883187	99893292	-1272	uc022bkq.1	DQ586768	-	99895161	99895190	1593
10915	3.3	0.1	10.7	chr2	C	SVA_D	135725429	135726978	1549	uc010zbg.1	MAP3K19	-	135722272	135782248	-56819	uc021vpz.1	MAP3K19	-	135737997	135739222	11019
11070	2.8	0.1	10.7	chr1	+	SVA_D	197374172	197375722	1550	uc010ppd.2	CRB1	+	197329443	197447585	-73413	uc001gub.1	CRB1	+	197382958	197413949	7236
10685	2.8	0	13	chrX	+	SVA_D	79967655	79969206	1551	uc004eeb.3	BRWD3	-	79924986	80065233	-97578	uc004eee.1	HMGN5	-	80369199	80457441	399993
10203	4.9	0.3	11.5	chr1	C	SVA_C	145669624	145671178	1554	uc001eoj.3	RNF115	+	145611035	145688776	-19152	uc001eol.1	CD160	-	145695797	145715565	24619
10790	2.1	0.6	13.4	chr17	+	SVA_D	79584690	79586244	1554	uc010wur.1	NPLOC4	-	79531109	79604138	-19448	uc002kav.1	TSPAN10	+	79604196	79606203	17952
8996	2.9	1.3	19.2	chr3	+	SVA_D	15783308	15784862	1554	uc003can.3	BC041363	+	15781726	15803697	-20389	uc003cao.3	ANKRD28	-	15788684	15798098	3822
10620	3.4	0.1	11.4	chr5	+	SVA_C	118300090	118301646	1556	uc003ksa.3	DTWD2	-	118172568	118324240	-24150	uc021ycv.1	MIR1244-2	+	118310280	118310362	8634
10258	4.1	0.4	13.2	chr14	C	SVA_C	64649127	64650685	1558	uc001xgq.3	SYNE2	+	64634212	64693167	-44040	uc001xgr.3	SYNE2	+	64676041	64693167	25356
10663	3.1	0.7	12.7	chr6	C	SVA_C	111337887	111339446	1559	uc003puo.3	RPF2	+	111303290	111346794	-8907	uc003puq.3	GSTM2P1	-	111367621	111368757	28175
10260	3.1	0.1	12.6	chr9	+	SVA_D	88926481	88928041	1560	uc004aos.3	ZCCHC6	-	88902647	88969402	-42921	uc004aov.3	ZCCHC6	-	88952241	88969402	24200
10353	2.7	0.2	12.9	chr11	C	SVA_D	73839613	73841174	1561	uc001ouv.2	C2CD3	-	73824245	73882064	-42451	uc009yty.4	PPME1	+	73882107	73965748	40933
10666	4.5	0	11.5	chr1	C	SVA_C	152116613	152118175	1562	uc009wne.1	TCHH	-	152078792	152117706	-1093	uc001ezs.1	RPTN	-	152126070	152131704	7895
10418	3.2	0.3	12.5	chr12	C	SVA_C	40746272	40747834	1562	uc001rmi.3	LRRK2	+	40696590	40763086	-16814	uc021qwm.1	MUC19	+	40787195	40813035	39361
9934	2.6	1.3	15.9	chr15	C	SVA_D	43458753	43460315	1562	uc010bda.3	TMEM62	+	43426454	43477341	-18588	uc021sjs.1	CCNDBP1	+	43477465	43483873	17150
9769	3.8	1.8	13.2	chr9	+	SVA_C	85886979	85888541	1562	uc004ams.2	FRMD3	-	85859538	86153348	-266369	uc004amt.2	IDNK	+	86237963	86259045	349422
10359	4.2	0.1	11.8	chr2	+	SVA_C	62856793	62858356	1563	uc002sbw.1	BC038779	-	62839006	62889763	-32970	uc010fcp.3	EHBP1	+	62900985	63273621	42629
10606	3.4	0.6	12.7	chr18	C	SVA_D	13097649	13099213	1564	uc002kry.3	CEP192	+	13089454	13125051	-27402	uc002krz.3	BC041855	-	13203772	13216366	104559
9345	3.6	0.7	15.1	chr9	+	SVA_C	34038298	34039862	1564	uc031tdo.1	UBAP2	-	33994478	34048885	-10587	uc003ztt.2	DCAF12	-	34086380	34126771	46518
10437	2.7	1.3	12.9	chr20	+	SVA_D	8624404	8625969	1565	uc002wnc.1	PLCB1	+	8581380	8769172	-144768	uc002wnd.1	PLCB1	+	8696508	8769172	70539
10113	3.5	0.5	13.7	chr4	+	SVA_C	68502085	68503653	1568	uc003hdh.1	UBA6	-	68500146	68515406	-13321	uc003hdi.3	UBA6	-	68527380	68566889	23727
9493	4.8	0.5	14.5	chr8	+	SVA_B	74756393	74757961	1568	uc003xzw.4	UBE2W	-	74698454	74791145	-34752	uc022avv.1	TCEB1	-	74857372	74884143	99411
10415	4.3	0.1	12.2	chrX	C	SVA_C	44769749	44771317	1568	uc022bvk.1	KDM6A	+	44732422	44971845	-202096	uc011mld.2	KDM6A	+	44918250	44971845	146933
10562	1.6	0.1	15.3	chr1	C	SVA_E	234402624	234404193	1569	uc001hwa.1	SLC35F3	+	234350016	234460262	-57638	uc021pkq.1	MIR4671	+	234442212	234442285	38019
10142	4.2	0.5	12.5	chr2	+	SVA_C	135862773	135864343	1570	uc010fnh.1	RAB3GAP1	+	135847223	135933964	-71191	uc002tuk.3	ZRANB3	-	135957573	136288182	93230
10383	3.8	0.6	12.8	chr7	+	SVA_B	28026250	28027823	1573	uc003szn.3	JAZF1	-	27870192	28220437	-194187	uc022aav.1	U6	-	28157731	28157838	129908
10939	2.5	0.3	12.8	chr17	C	SVA_D	17814966	17816540	1574	uc010vxb.2	TOM1L2	-	17772279	17875784	-60818	uc010vxe.2	LRRC48	+	17876126	17911142	59586
10848	3.4	0	12.3	chr2	+	SVA_D	54712295	54713871	1576	uc002rxv.1	SPTBN1	+	54684397	54856940	-144645	uc021vhp.1	BC067268	+	54752736	54755838	38865
9523	5.3	0.2	12.6	chr22	C	SVA_B	31579369	31580946	1577	uc003ake.3	RNF185	+	31556137	31603005	-23636	uc003akf.1	BC069815	-	31601248	31601602	20302
10598	3.3	0.1	12.6	chr5	C	SVA_D	59726369	59727946	1577	uc010iwj.2	PDE4D	-	59282227	59783925	-57556	uc003jsf.4	PART1	+	59783539	59787092	55593
10574	2.9	0.2	13.9	chr5	C	SVA_D	175678585	175680162	1577	uc003mds.4	SIMC1	+	175665369	175772990	-94405	uc003mdu.1	C5orf25	+	175715841	175717708	35679
10382	4.1	0.2	12.8	chr12	+	SVA_B	118168277	118169856	1579	uc001two.2	KSR2	-	117890816	118406028	-237751	uc010syx.2	RFC5	+	118454505	118470042	284649
10253	3.8	0.2	12.8	chr8	C	SVA_B	87401386	87402965	1579	uc010mai.3	WWP1	+	87392954	87460726	-59340	uc003ydu.3	RMDN1	-	87484577	87521009	81612
11040	2.5	0.2	12.6	chrX	C	SVA_D	77021172	77022752	1580	uc010nly.1	ATRX	-	76937011	77041719	-20547	uc004fof.3	MAGT1	-	77081861	77151065	59109
10227	2.6	0	13.7	chr10	C	SVA_D	73634922	73636503	1581	uc021psn.1	ANAPC16	+	73621146	73995618	-360696	uc001jsn.3	CHST3	+	73724119	73773322	87616
9684	4.7	0.1	13.8	chr4	+	SVA_C	44183221	44184802	1581	uc003gwu.3	KCTD8	-	44175919	44450824	-267603	uc021xnx.1	YIPF7	-	44624353	44653658	439551
10417	2.5	0	15.8	chr13	+	SVA_D	52653457	52655042	1585	uc001vge.3	NEK5	-	52638899	52703214	-49757	uc001vgh.3	NEK3	-	52706778	52731620	51736
10913	2.2	0.4	13.6	chrX	C	SVA_D	54154910	54156495	1585	uc011moh.2	FAM120C	-	54094756	54209714	-54804	uc004dta.2	FAM120C	-	54200221	54209714	43726
9724	2.9	0.1	16.8	chr1	C	SVA_F	151623072	151624660	1588	uc001eyp.3	SNX27	+	151611363	151666977	-43905	uc021oys.1	KIAA0488	+	151668703	151671551	44043
10112	3.5	0.4	13.8	chr14	+	SVA_C	70943657	70945245	1588	uc021rvr.1	ADAM20P1	-	70935595	70950473	-6816	uc001xme.3	ADAM20	-	70989077	71001732	43832
10734	2.6	0.3	13.8	chr19	+	SVA_D	12577936	12579524	1588	uc002mtx.4	ZNF709	-	12571997	12662356	-84420	uc002mty.3	ZNF564	-	12636183	12662356	56659
10380	3	0.4	14.2	chr17	+	SVA_D	37493199	37494788	1589	uc010cvu.3	FBXL20	-	37408896	37557909	-64710	uc002hrv.4	MED1	-	37560537	37607527	65749
10056	3.5	0.1	13.1	chr1	C	SVA_B	33774369	33775959	1590	uc031plq.1	A3GALT2	-	33772366	33786699	-12330	uc001bxe.1	PHC2	-	33789223	33815499	13264
10661	2.8	0.4	13.5	chr4	+	SVA_D	175612517	175614107	1590	uc003itz.1	GLRA3	-	175563197	175750465	-137948	uc003iua.1	AK093264	+	175750818	175791938	136711
10600	3.8	0.1	13	chr2	+	SVA_D	163326183	163327774	1591	uc002uci.3	KCNH7	-	163279756	163695257	-369074	uc021vrv.1	5S_rRNA	+	163353445	163353561	25671
9945	4.3	0.1	13.1	chr4	C	SVA_D	40148531	40150122	1591	uc010ifr.3	N4BP2	+	40103694	40159872	-11341	uc003guz.2	RHOH	+	40198526	40246281	48404
9331	3	0	18.8	chr1	+	SVA_D	172540263	172541856	1593	uc010pmo.3	SUCO	+	172502316	172580973	-40710	uc001gis.3	FASLG	+	172628184	172636012	86328
9723	3.8	0.6	13.6	chr10	C	SVA_D	12564196	12565789	1593	uc001ilo.3	CAMK1D	+	12391582	12871733	-307537	uc021pmz.1	MIR4480	+	12620751	12620822	54962
9632	3.7	0.4	13.9	chr1	C	SVA_D	161250637	161252231	1594	uc001gad.3	PCP4L1	+	161228516	161255240	-4603	uc001gaf.4	MPZ	-	161274524	161279762	22293
5580	8.2	3.1	67.2	chr10	C	SVA_F	72447005	72448599	1594	uc001jrh.3	ADAMTS14	+	72432558	72522195	-75190	uc010qjl.1	DL490555	+	72489042	72489133	40443
9862	4.2	0.2	15.4	chr9	+	SVA_B	86562428	86564023	1595	uc004anc.3	C9orf64	-	86553226	86571901	-9473	uc011lsw.2	HNRNPK	-	86582997	86590713	18974
6310	8	2.2	77.3	chr10	C	SVA_E	12560487	12562083	1596	uc001ilo.3	CAMK1D	+	12391582	12871733	-311246	uc021pmz.1	MIR4480	+	12620751	12620822	58668
9637	3.5	0.1	17.4	chr16	C	SVA_F	8826075	8827671	1596	uc010bui.3	ABAT	+	8814572	8878432	-52357	uc021tcs.1	ABAT	+	8875933	8878426	48262
10866	2.7	0	13.4	chr4	+	SVA_D	58038670	58040267	1597	uc003hco.3	LOC255130	+	57975927	58071465	-32795	uc003hcp.1	BC034799	+	58292037	58332152	251770
9319	3.5	1.9	16.1	chr5	+	SVA_D	87911038	87912636	1598	uc011cua.1	LINC00461	-	87836596	87980620	-69582	uc021ybe.1	LINC00461	-	87960262	87969146	47626
9664	3.9	0.7	14.8	chr12	C	SVA_B	42743215	42744817	1602	uc010sku.1	PPHLN1	+	42719946	42853517	-110302	uc001rnj.3	PPHLN1	+	42781191	42793227	36374
5678	10.3	2.3	51.8	chr3	C	SVA_D	174849942	174851544	1602	uc010hwy.2	NAALADL2	+	174842195	175373351	-523409	uc010hwz.1	NAALADL2	+	174974199	175205437	122655
10000	3.4	0.6	15.2	chrX	C	SVA_D	37565891	37567494	1603	uc004ddq.3	XK	+	37545132	37591383	-25492	uc011mke.1	CYBB	+	37639269	37663383	71775
10123	2.5	0.2	14.4	chr20	C	SVA_D	42235232	42236836	1604	uc002xkz.3	IFT52	+	42219583	42275862	-40630	uc002xlb.1	MYBL2	+	42295708	42345122	58872
10165	2.7	0	17.4	chr9	C	SVA_D	19433152	19434757	1605	uc003znz.1	ACER2	+	19408924	19452500	-19348	uc003zoa.2	SLC24A2	-	19507449	19787017	72692
9598	4.9	0.4	15.7	chrX	+	SVA_B	73317568	73319173	1605	uc010nlq.1	FTX	-	73247970	73513409	-195841	uc004ebq.1	AK125301	-	73421436	73461983	102263
10333	2.4	0.5	15.9	chr12	C	SVA_C	121169463	121171069	1606	uc001tza.4	ACADS	+	121163570	121177811	-8348	uc001tzc.3	SPPL3	-	121200312	121207941	29243
9713	2.5	0.7	18.7	chr12	C	SVA_D	96300624	96302230	1606	uc001tek.2	CCDC38	-	96260825	96336428	-35804	uc001tel.2	AMDHD1	+	96337070	96362370	34840
10284	3.8	0.1	14	chr4	+	SVA_C	159802561	159804167	1606	uc003iqe.4	FNIP2	+	159690181	159827954	-25393	uc003iqf.1	C4orf45	-	159814683	159956333	10516
9801	3.6	0.9	16.3	chr17	+	SVA_B	19853612	19855219	1607	uc010vze.2	AKAP10	-	19850719	19881169	-27557	uc002gwq.3	SPECC1	+	19912648	20218072	57429
9417	5	0.7	14.6	chr2	C	SVA_B	159166433	159168041	1608	uc010foj.2	CCDC148	-	159145099	159313265	-146832	uc002tzs.2	CCDC148	-	159195104	159313265	27063
9468	5.3	1	15	chr2	+	SVA_C	183250552	183252161	1609	uc002uov.1	PDE1A	-	183129027	183387465	-136913	uc002uow.2	DNAJC10	+	183580767	183644750	328606
10150	2.3	0.5	14.5	chr1	+	SVA_D	156297053	156298664	1611	uc010phl.2	CCT3	-	156278751	156308206	-11153	uc001foo.3	TSACC	+	156307104	156316785	8440
9717	2.7	0.2	15.7	chr1	+	SVA_D	24178935	24180547	1612	uc001bie.3	FUCA1	-	24171571	24194859	-15924	uc009vqt.2	FUCA1	-	24180849	24194859	302
9920	2.3	0.1	17.5	chr14	+	SVA_D	80752365	80753977	1612	uc001xuw.1	DIO2-AS1	+	80677761	80921810	-169445	uc010asz.3	CEP128	-	80943325	81302681	189348
9814	2.3	0.9	15.8	chr14	+	SVA_D	100810399	100812012	1613	uc001yhk.1	WARS	-	100800124	100842680	-32281	uc010twz.1	WARS	-	100820529	100841927	8517
6601	7.2	2.4	58.7	chr8	C	SVA_E	43033761	43035374	1613	uc003xpx.4	HGSNAT	+	42995591	43057970	-24209	uc003xpz.1	POTEA	+	43147584	43218328	112210
9898	3.5	0	15.5	chr8	C	SVA_C	87435473	87437087	1614	uc010mai.3	WWP1	+	87392954	87460726	-25253	uc003ydu.3	RMDN1	-	87484577	87521009	47490
9943	4.3	0.1	14.5	chr3	+	SVA_C	195970367	195971983	1616	uc003fwh.3	PCYT1A	-	195965252	196014584	-44217	uc003fwi.3	TCTEX1D2	-	196018089	196045165	46106
6505	4.1	0	28.7	chr5	C	SVA_D	70820461	70822079	1618	uc003kbq.1	BDP1	+	70818153	70863649	-43188	uc003kbr.1	BDP1	+	70828134	70863649	6055
9939	3.4	0.4	15.8	chr5	+	SVA_C	43510529	43512148	1619	uc011cpx.2	C5orf34	-	43505651	43515273	-4744	uc003joa.3	PAIP1	-	43526369	43557195	14221
6981	7.5	1.1	43.4	chr15	+	SVA_D	56402252	56403872	1620	uc010bfn.3	RFX7	-	56382730	56535483	-133231	uc002adp.3	TEX9	+	56657643	56738072	253771
10386	2.6	0.7	15.6	chr11	C	SVA_D	111897052	111898675	1623	uc021qqn.1	DLAT	+	111896131	111935002	-37950	uc009yyl.3	PIH1D2	-	111934733	111944895	36058
6402	7.2	1.7	58	chr3	C	SVA_D	122498377	122500000	1623	uc003efv.2	HSPBAP1	-	122474106	122512666	-14289	uc003efw.4	DIRC2	+	122513900	122599986	13900
10103	3.4	0.2	15.3	chr8	C	SVA_C	68078963	68080587	1624	uc010lyw.3	CSPP1	+	68076625	68108849	-29886	uc003xxl.1	ARFGEF1	-	68085746	68179677	5159
10083	2	0.1	15.6	chr10	+	SVA_F	101650907	101652532	1625	uc001kqj.2	DNMBP	-	101635333	101769676	-118769	uc001kqk.1	DNMBP-AS1	+	101686965	101718755	34433
8441	5	0.6	17.6	chr19	C	SVA_B	11787078	11788703	1625	uc021upi.1	ZNF833P	+	11784812	11797384	-10306	uc002msm.2	ZNF823	-	11832079	11849760	43376
9117	5.4	0.7	16.1	chr5	+	SVA_B	93321103	93322730	1627	uc003kkm.4	FAM172A	-	93217016	93447404	-126301	uc003kkn.3	KIAA0825	-	93486555	93732214	163825
9778	2.8	1.1	17.9	chr7	+	SVA_D	51275135	51276762	1627	uc003tpt.3	COBL	-	51138525	51384515	-109380	uc011kcm.2	DQ584971	-	51458325	51458373	181563
8545	7.2	0.9	16	chr12	+	SVA_A	62403917	62405545	1628	uc001sqy.3	FAM19A2	-	62102028	62653925	-250008	uc001sqz.1	AK128013	-	62636213	62653509	230668
10062	3.7	0.3	15.5	chr4	+	SVA_B	48187835	48189464	1629	uc003gxz.3	TEC	-	48137799	48271814	-83979	uc003gya.4	SLAIN2	+	48343612	48428215	154148
10307	2.9	0	15.3	chr1	+	SVA_C	150822719	150824352	1633	uc010pcl.2	ARNT	-	150795669	150849244	-26525	uc001evw.4	SETDB1	+	150898814	150917797	74462
10773	2.5	0.1	15.3	chr3	C	SVA_D	61656813	61658447	1634	uc003dlc.3	PTPRG	+	61547242	62280573	-623760	uc011bfi.2	PTPRG	+	62203256	62280573	544809
10590	2.2	0.1	15.3	chr4	C	SVA_D	113878170	113879804	1634	uc003ibd.4	ANK2	+	113739238	114304896	-426726	uc011cgb.1	ANK2	+	113970784	114280455	90980
10083	3.9	0.2	15.7	chr10	C	SVA_C	51263847	51265482	1635	uc021pqi.1	LOC728407	-	51253907	51371316	-107469	uc010qgz.1	PARG	-	51362800	51371344	97318
9948	3.5	0.4	17.8	chr19	+	SVA_C	9593347	9594983	1636	uc010dwr.1	ZNF560	-	9577030	9609279	-15932	uc010dws.3	ZNF426	-	9638680	9649266	43697
10530	2.9	0.2	15.6	chrX	C	SVA_D	70671330	70672966	1636	uc004dzw.1	TAF1	+	70642966	70750254	-78924	uc010nlg.1	TAF1	+	70679401	70752224	6435
9812	4	0.2	15.6	chr12	+	SVA_D	110610148	110611786	1638	uc001tqj.3	IFT81	+	110565164	110656600	-46452	uc001tql.4	ATP2A2	+	110719031	110788897	107245
9273	2.7	2.1	18.1	chr19	C	SVA_D	18115826	18117465	1639	uc002nhu.3	ARRDC2	+	18111943	18124911	-9085	uc002nhv.3	ARRDC2	+	18118976	18124911	1511
9466	3.9	0.2	17.7	chr7	+	SVA_C	139813972	139815612	1640	uc003vvm.3	JHDM1D	-	139784545	139876741	-62769	uc011kqy.2	LOC100134229	+	139877060	139879440	61448
8791	2.9	0	23.1	chr1	C	SVA_F	39699459	39701100	1641	uc010oit.1	MACF1	+	39670422	39748740	-49281	uc009vvq.1	MACF1	+	39765881	39790406	64781
8272	5.2	0.6	20.7	chr10	C	SVA_A	32794137	32795781	1644	uc009xlx.1	CCDC7	+	32740519	32807433	-13296	uc001iwl.1	C10orf68	+	32856597	33165508	60816
10232	2.8	0.1	16.1	chr12	C	SVA_D	32715349	32716995	1646	uc010ske.2	FGD4	+	32687257	32798984	-83635	uc001rlb.1	FGD4	+	32734893	32797685	17898
9130	3.5	1.8	17.9	chr17	+	SVA_D	18200736	18202384	1648	uc010vxs.1	TOP3A	-	18177234	18218321	-17585	uc010cqa.1	TOP3A	-	18202872	18218321	488
9921	4.5	0.4	16.5	chr4	+	SVA_C	152652237	152653886	1649	uc003imm.4	PET112	-	152624330	152682175	-29938	uc003imn.3	BC035179	+	152877142	152890533	223256
9830	2.7	0.2	18.3	chr5	+	SVA_D	37295139	37296790	1651	uc010iuz.1	NUP155	-	37291940	37371197	-76058	uc010iva.1	WDR70	+	37379411	37698009	82621
10003	3.5	0.1	16.4	chr17	+	SVA_D	63932898	63934550	1652	uc010dep.2	CEP112	-	63632028	64187987	-255089	uc002jfn.4	APOH	-	64208146	64225556	273596
8964	4.4	1.7	18.1	chr2	+	SVA_D	55877271	55878924	1653	uc002rzf.3	PNPT1	-	55861197	55921045	-43774	uc002rzi.3	EFEMP1	-	56093096	56151298	214172
9998	3.7	0.1	16.7	chr12	C	SVA_D	119797342	119798997	1655	uc001txe.3	CCDC60	+	119772516	119978852	-181510	uc001txf.3	AF086288	-	119825795	120032306	26798
6961	2.6	0.2	27.7	chr19	+	SVA_D	15473170	15474827	1657	uc010xog.2	AKAP8	-	15472283	15490612	-17442	uc002naw.1	AKAP8L	-	15490858	15529833	16031
9290	3.8	1.3	18.3	chr2	C	SVA_D	48841003	48842660	1657	uc010yol.2	STON1-GTF2A1L	+	48807725	48906749	-65746	uc002rws.2	GTF2A1L	+	48844936	48906749	2276
9145	4.4	0.2	16.9	chr7	C	SVA_C	129115405	129117062	1657	uc011koz.2	STRIP2	+	129098055	129128239	-12834	uc003voy.3	SMKR1	+	129142319	129152773	25257
9838	2.7	0	16.4	chr9	C	SVA_D	128220495	128222152	1657	uc010mxa.3	MAPKAP1	-	128199672	128469513	-249018	uc010mxb.1	MAPKAP1	-	128268222	128412740	46070
9881	3.3	0.3	18.1	chr20	+	SVA_F	35697236	35698894	1658	uc010gfv.1	RBL1	-	35684548	35724410	-27174	uc002xgk.3	MROH8	-	35729628	35787439	30734
9854	3.7	0	17.7	chr2	C	SVA_C	3662746	3664405	1659	uc010ewq.4	COLEC11	+	3653641	3692234	-29488	uc002qyd.1	BC113076	-	3664889	3665294	484
9056	2.8	0.1	20	chr21	+	SVA_D	47204381	47206040	1659	uc010gqb.3	PCBP3	+	47063682	47355618	-149578	uc002zho.2	LOC100129027	-	47247754	47256333	41714
9685	2.5	0.1	19.6	chr6	C	SVA_D	144753815	144755474	1659	uc003qkt.3	UTRN	+	144612872	145174170	-420355	uc021zgm.1	TRNA_Gln	+	145503858	145503930	748384
10110	2.6	0.2	17.9	chr11	+	SVA_D	73282258	73283918	1660	uc009ytp.1	FAM168A	-	73117027	73309228	-26970	uc001oua.3	PLEKHB1	+	73357222	73373864	73304
9395	2.9	0.5	18.8	chr15	+	SVA_D	41612455	41614115	1660	uc001znp.3	OIP5	-	41601465	41624819	-12364	uc001znr.4	NUSAP1	+	41624891	41673248	10776
9521	3.5	0.2	16.9	chr2	+	SVA_C	175972255	175973916	1661	uc002ujw.2	ATF2	-	175936977	176032934	-60679	uc002ujy.2	ATF2	-	175978970	176032934	5054
9384	2	0.7	19	chr5	C	SVA_D	134216900	134218561	1661	uc003lac.1	TXNDC15	+	134209459	134237323	-20423	uc010jdz.3	PCBD2	+	134240809	134298336	22248
6712	7.2	1.4	46.7	chrX	C	SVA_F	24726499	24728160	1661	uc004dbl.3	POLA1	+	24712063	25015102	-288603	uc004dbo.1	SCARNA23	+	24762557	24762687	34397
9393	3	1.7	18.5	chrX	+	SVA_D	69898785	69900446	1661	uc004dym.3	TEX11	-	69748789	70128567	-229782	uc004dyn.3	SLC7A3	-	70145429	70150975	244983
9593	3.6	0	17	chr1	C	SVA_D	53334918	53336580	1662	uc001cul.2	ZYG11A	+	53308182	53360247	-25329	uc001cun.3	ECHDC2	-	53361581	53387375	25001
6998	6.7	2.2	22.7	chr14	+	SVA_D	50287338	50289001	1663	uc010anq.1	NEMF	-	50286813	50319539	-32201	uc021rst.1	Metazoa_SRP	-	50329266	50329567	40265
8544	4	0.2	20.4	chr15	+	SVA_E	43368194	43369857	1663	uc010udk.1	UBR1	-	43307853	43398286	-30092	uc001zqr.3	TMEM62	+	43425721	43477341	55864
10185	2.6	0.7	17.4	chr18	+	SVA_D	7097822	7099486	1664	uc010wzj.2	LAMA1	-	6941742	7117813	-19991	uc010wzk.2	LRRC30	+	7231136	7232042	131650
9952	3.8	0	17.2	chr10	+	SVA_D	75448717	75450383	1666	uc001juu.4	AGAP5	-	75434032	75490272	-41555	uc001juv.3	BMS1P4	-	75458908	75490245	8525
9826	3	0	17.1	chr10	+	SVA_D	45886502	45888172	1670	uc021ppr.2	ALOX5	+	45869623	45941567	-55065	uc001jcf.3	DL492557	-	45950378	45952578	62206
9962	3.2	0	17.8	chr10	+	SVA_D	61455825	61457495	1670	uc010qig.1	SLC16A9	-	61410521	61469649	-13824	uc021pre.1	LINC00948	-	61496747	61513203	39252
9897	2.7	0.1	18	chr4	C	SVA_D	153787034	153788705	1671	uc011cij.2	ARFIP1	+	153701111	153833063	-46029	uc003ine.3	BC039551	-	153855667	153857989	66962
9800	2.5	0.1	18.2	chr1	+	SVA_F	21349733	21351405	1672	uc001beh.3	EIF4G3	-	21267737	21501251	-151518	uc001bej.2	ECE1	-	21543739	21606183	192334
10067	2.9	0.1	17.8	chr13	+	SVA_C	50335338	50337010	1672	uc001vdj.2	KPNA3	-	50273442	50367057	-31719	uc001vdk.2	CTAGE10P	+	50464544	50467516	127534
10118	2.5	0.2	17.5	chr1	C	SVA_D	179387125	179388800	1675	uc021pfj.1	AXDND1	+	179337934	179523870	-136745	uc009wxh.3	AXDND1	+	179460672	179523870	71872
10464	2.2	0	18	chr22	C	SVA_D	30039282	30040962	1680	uc003agj.4	NF2	+	29999544	30094589	-55307	uc010gvp.3	NF2	+	30060978	30079904	20016
7257	6.4	0.8	72.5	chr2	C	SVA_F	128544428	128546112	1684	uc002tpi.2	WDR33	-	128520059	128568761	-24333	uc002tpj.3	POLR2D	-	128603839	128615729	57727
9369	2.8	0.2	19.3	chr3	+	SVA_D	10111144	10112829	1685	uc010hcw.1	FANCD2	+	10091057	10143614	-32470	uc003buz.3	FANCD2OS	-	10123003	10149915	10174
8291	6.3	0.1	19.9	chr10	+	SVA_A	60003131	60004819	1688	uc001jkb.3	IPMK	-	59951277	60027694	-24563	uc001jkc.5	CISD1	+	60028861	60049019	24042
9215	5.1	0.2	18.4	chr4	+	SVA_B	151884302	151885990	1688	uc010ipk.1	LRBA	-	151814203	151895536	-11234	uc003ilx.2	LRBA	-	151933980	151936419	47990
9015	3.6	0.4	20.4	chr1	+	SVA_D	173581712	173583401	1689	uc001gja.1	ANKRD45	-	173577474	173639001	-57289	uc021pez.1	LOC730159	+	173604660	173606272	21259
9856	2.2	0	18.2	chr1	C	SVA_D	27614842	27616533	1691	uc001bnp.1	WDTC1	+	27587446	27634732	-19890	uc021ojt.1	TMEM222	+	27648635	27662891	32102
8832	2.8	2.2	20.3	chr22	C	SVA_D	42026497	42028188	1691	uc003bar.2	XRCC6	+	42017353	42060052	-33555	uc003bat.4	NHP2L1	-	42069936	42084913	41748
9877	2.5	0.2	20.4	chr12	C	SVA_D	7351803	7353495	1692	uc001qsv.3	PEX5	+	7342957	7364079	-12276	uc001qsx.1	ACSM4	+	7456927	7480969	103432
9355	2.4	0.9	19.2	chr20	C	SVA_D	34588676	34590368	1692	uc010gfp.1	CNBD2	+	34556528	34618622	-29946	uc002xet.3	LINC00657	-	34633539	34638882	43171
8763	5.2	0.3	19.8	chr3	C	SVA_B	50840517	50842211	1694	uc011bds.2	DOCK3	+	50712671	51421629	-581112	uc003dbc.3	MANF	+	51422691	51426828	580480
10146	2.1	0.3	19.1	chr9	+	SVA_D	134782584	134784278	1694	uc011mco.2	MED27	-	134759074	134955274	-172690	uc004cbg.4	MED27	-	134813314	134955274	29036
8433	5.3	1.3	19.6	chr9	+	SVA_A	103154467	103156164	1697	uc004bav.1	AK056351	+	103115342	103156151	-1684	uc022bkz.1	MSANTD3	+	103189494	103214016	33330
10186	2.5	0	18.9	chr2	+	SVA_D	198482776	198484476	1700	uc002uuo.4	RFTN2	-	198435526	198540584	-57808	uc002uup.3	BC021693	+	198557829	198639547	73353
8492	2.7	0.6	24.3	chr12	C	SVA_D	28353235	28354936	1701	uc001rio.3	CCDC91	+	28332209	28703099	-349864	uc009zjk.3	CCDC91	+	28408936	28703099	54000
9622	2.7	0	20.9	chr3	C	SVA_D	23912191	23913892	1701	uc021wua.1	UBE2E1	+	23851933	23933131	-20940	uc003ccj.3	NKIRAS1	-	23933571	23958537	19679
8729	2.6	0	22.7	chr11	+	SVA_F	2353016	2354721	1705	uc001lwe.3	BC019904	-	2349978	2399222	-46206	uc001lwf.1	CD81	+	2398546	2418649	43825
7124	8.7	4.1	50.9	chr6	C	SVA_A	158769208	158770914	1706	uc003qrg.3	TULP4	+	158733691	158932856	-163648	uc010kjr.1	TMEM181	+	158957467	159049522	186553
10035	2.2	0.1	19.6	chr2	C	SVA_F	234632173	234633880	1707	uc002vux.3	UGT1A4	+	234627437	234681951	-49778	uc010znb.1	UGT1A3	+	234637772	234678310	3892
8985	2.3	0	22	chr13	C	SVA_F	46058758	46060466	1708	uc010aci.3	COG3	+	46050335	46110833	-52075	uc001val.2	FAM194B	-	46115431	46189874	54965
9494	2.5	0.1	19.7	chr5	C	SVA_D	108327588	108329296	1708	uc031skp.1	FER	+	108260306	108523373	-195785	uc003kor.1	AK021888	+	108528055	108530759	198759
9727	2.5	0	18.9	chr10	+	SVA_D	105366218	105367927	1709	uc001kxj.1	SH3PXD2A	-	105353783	105615164	-248946	uc021pxo.1	Y_RNA	+	105432915	105433023	64988
9890	2.9	0.1	19.1	chrX	C	SVA_D	79651772	79653482	1710	uc004edl.1	FAM46D	+	79591002	79700810	-49038	uc004edm.2	FAM46D	+	79675945	79700810	22463
10217	2.3	0.1	19.8	chr17	+	SVA_F	41124316	41126028	1712	uc010whh.2	PTGES3L	-	41120104	41132545	-8229	uc021txw.1	L77588	+	41132581	41134008	6553
9445	4.6	0.4	19.7	chr12	+	SVA_C	109049128	109050841	1713	uc010sxf.3	CORO1C	-	109038884	109125326	-76198	uc001tnl.3	SSH1	-	109176465	109198960	125624
9147	3.5	0.1	20.9	chr14	C	SVA_C	39753955	39755668	1713	uc001wvj.4	CTAGE5	+	39745429	39820397	-66442	uc001wvk.3	FBXO33	-	39865576	39901704	109908
5556	7.6	1.8	79.1	chr3	C	SVA_F	98556155	98557868	1713	uc003dte.3	DCBLD2	-	98514813	98620533	-64378	uc003dtf.1	DCBLD2	-	98568231	98620533	10363
9628	2.7	0	19.7	chr9	+	SVA_D	15233322	15235035	1713	uc011lms.2	TTC39B	-	15190551	15307358	-74036	uc011lmt.1	SNAPC3	+	15422781	15453203	187746
9939	3.2	0	19.4	chr13	C	SVA_D	26053631	26055345	1714	uc010tdj.2	ATP8A2	+	26043114	26595420	-541789	uc010aaj.1	ATP8A2	+	26141270	26501421	85925
9574	2.9	0	20.5	chr4	+	SVA_D	170490609	170492323	1714	uc003isg.1	NEK1	-	170475193	170520348	-29739	uc003ish.3	CLCN3	+	170541671	170644338	49348
9754	3	0.3	20.5	chr5	+	SVA_D	156845947	156847661	1714	uc003lww.3	ADAM19	-	156822541	157002831	-156884	uc003lwx.4	NIPAL4	+	156887026	156901730	39365
9908	2.9	0	19.4	chr1	+	SVA_D	52646720	52648436	1716	uc001ctp.4	ZFYVE9	+	52607765	52812358	-165638	uc001ctq.2	CC2D1B	-	52816264	52831877	167828
9161	4.3	0	19.4	chr18	C	SVA_D	6826686	6828405	1719	uc002knc.3	ARHGAP28	+	6788492	6898721	-72035	uc002kne.3	ARHGAP28	+	6834431	6915712	6026
9467	3.1	0.2	19.8	chr10	+	SVA_C	99911665	99913385	1720	uc001koz.4	R3HCC1L	+	99894380	100004654	-92989	uc001kpa.1	LOXL4	-	100007442	100028007	94057
9907	2.7	0	20.4	chr11	+	SVA_F	65006066	65007793	1727	uc001odi.4	SLC22A20	+	65003879	65010228	-4162	uc009yqf.1	POLA2	+	65029431	65047491	21638
9393	4	0.2	20.2	chr10	C	SVA_C	86106537	86108266	1729	uc010qmd.1	CCSER2	+	86088409	86278276	-171739	uc021pvn.1	DD413707	+	86150917	86150937	42651
8778	3.9	0.6	20.8	chr19	+	SVA_D	5701311	5703042	1731	uc002mcz.3	LONP1	-	5691844	5720463	-19152	uc010duj.1	CATSPERD	+	5720687	5772479	17645
9426	2.6	0.3	21.6	chr2	C	SVA_D	38159225	38160958	1733	uc021vga.1	RMDN2	+	38155901	38244884	-85659	uc031rob.1	RMDN2-AS1	-	38177476	38263484	16518
8361	3.5	0	25.1	chr3	C	SVA_D	44861847	44863581	1734	uc010hir.3	KIF15	+	44856402	44894748	-32901	uc021wwr.1	MIR564	+	44903379	44903473	39798
9702	2.7	0	20.2	chr3	+	SVA_D	131670366	131672102	1736	uc003eom.3	CPNE4	-	131253576	132004254	-333888	uc031sbt.1	MIR5704	-	131704698	131704775	32596
6201	6.3	2.2	51.4	chr2	C	SVA_D	74287652	74289390	1738	uc031roi.1	TET3	+	74273404	74335302	-47650	uc002skc.1	BOLA3	-	74362527	74375039	73137
9748	2.6	0.3	21.3	chrX	+	SVA_D	47974009	47975747	1738	uc022bvt.1	SSX6	+	47967366	47980068	-6059	uc004diy.3	SPACA5	+	47986602	47991997	10855
8356	4.3	0	23.6	chrX	+	SVA_D	99978130	99979868	1738	uc004egg.4	SYTL4	-	99939709	99987135	-9005	uc004egh.3	CSTF2	+	100075347	100095923	95479
9311	1.7	0	24.3	chr15	+	SVA_F	28314589	28316328	1739	uc010ayv.3	OCA2	-	28000022	28344458	-29869	uc001zbi.4	HERC2	-	28356182	28362697	39854
8196	5.8	0.1	22	chr5	C	SVA_A	50069672	50071412	1740	uc003jop.3	PARP8	+	49962771	50142356	-72684	uc021xyi.1	U6	-	50463374	50463481	391962
8993	3.7	0.6	21.8	chr5	C	SVA_D	70846941	70848682	1741	uc003kbr.1	BDP1	+	70828134	70863649	-16708	uc010iyv.1	MCCC2	+	70883114	70936948	34432
8793	3.5	0.3	22.3	chr9	C	SVA_F	75420455	75422200	1745	uc010mpa.1	TMC1	+	75242836	75451267	-30812	uc011lsg.2	ALDH1A1	-	75515577	75540528	93377
8864	2.1	1	22.3	chr20	+	SVA_D	35640259	35642008	1749	uc002xgj.1	RBL1	-	35631976	35724410	-84151	uc010gfv.1	RBL1	-	35684548	35724410	42540
9933	2.7	0	21	chr1	+	SVA_D	235471756	235473508	1752	uc001hwu.1	ARID4B	-	235391625	235491532	-19776	uc031psu.1	GGPS1	+	235490664	235507844	17156
9501	2.7	1.1	22.2	chr20	C	SVA_D	24606021	24607773	1752	uc002wtw.1	SYNDIG1	+	24449834	24647167	-41146	uc002wtx.2	CST7	+	24929865	24940564	322092
8835	1.7	0.1	24.9	chr6	C	SVA_F	47472763	47474516	1753	uc003oyw.3	CD2AP	+	47445524	47594996	-122233	uc010jzj.1	GPR111	+	47624221	47650420	149705
9449	2.3	0.3	21.5	chr14	C	SVA_D	64503852	64505606	1754	uc021ruh.1	SYNE2	+	64375815	64604719	-100867	uc010apw.1	SYNE2	+	64522645	64545324	17039
6327	8.1	2.7	74.7	chr1	C	SVA_F	174317619	174319374	1755	uc001gjz.3	RABGAP1L	+	174244252	174515050	-197431	uc001gka.1	GPR52	+	174417211	174418683	97837
9088	2.7	0.6	21.7	chr4	C	SVA_D	186160924	186162680	1756	uc003ixh.3	SNX25	+	186131283	186285120	-124196	uc010ish.3	SNX25	+	186216980	186285120	54300
9172	3.1	0.3	21.7	chr10	+	SVA_C	22125814	22127571	1757	uc001irc.3	DNAJC1	-	22045476	22292650	-166836	uc021pnz.1	DNAJC1	-	22208760	22292650	81189
8038	3.6	2.3	26.3	chr10	C	SVA_D	93082268	93084025	1757	uc010qnl.2	LOC100188947	-	93066718	93371217	-288949	uc001khk.2	HECTD2	+	93170095	93222967	86070
8732	3.8	0.7	22.1	chr15	+	SVA_B	43296543	43298302	1759	uc001zqq.3	UBR1	-	43235097	43398286	-101743	uc010udk.1	UBR1	-	43307853	43398286	9551
9215	3.1	0.1	23.6	chr8	C	SVA_D	64091779	64093543	1764	uc003xva.4	YTHDF3	+	64081561	64125346	-33567	uc003xvb.1	AK093370	-	64297396	64330488	203853
6495	6.6	0.9	77.5	chr10	C	SVA_F	101597224	101598992	1768	uc001kqf.2	ABCC2	+	101542462	101611662	-14438	uc010qpl.1	DNMBP	-	101635333	101658042	36341
7890	6.2	0	22.7	chr7	C	SVA_A	26215480	26217248	1768	uc003sxq.3	NFE2L3	+	26191846	26226756	-11276	uc003sxr.4	HNRNPA2B1	-	26229555	26240413	12307
8764	3.6	0.3	24.2	chr14	C	SVA_D	76390633	76392402	1769	uc001xsa.3	TTLL5	+	76249489	76421425	-30792	uc001xsc.2	TGFB3	-	76424441	76448092	32039
8357	3.9	1.3	23.8	chr17	+	SVA_D	15997860	15999635	1775	uc002gpr.3	NCOR1	-	15994883	16097953	-100093	uc002gps.2	NCOR1	-	16029395	16118874	29760
8477	2	0.6	24.5	chr1	+	SVA_F	54698260	54700037	1777	uc001cxg.4	SSBP3	-	54691103	54872068	-173808	uc001cxj.2	ACOT11	+	55007929	55076005	307892
8099	3.1	1.1	24.5	chr12	C	SVA_D	95628463	95630244	1781	uc009zta.1	VEZT	+	95625187	95663964	-35501	uc009ztb.2	VEZT	+	95668517	95694950	38273
5465	10.7	4.4	60.4	chr2	C	SVA_A	25757850	25759631	1781	uc010ykq.2	DTNB	-	25650403	25896516	-138666	uc021ver.1	Y_RNA	-	25919944	25920057	160313
9320	2.9	0	22.2	chr3	+	SVA_D	122465464	122467245	1781	uc003efu.2	HSPBAP1	-	122458843	122512666	-47202	uc003efv.2	HSPBAP1	-	122474106	122512666	6861
8967	4.1	0	22.6	chr3	C	SVA_B	51641123	51642906	1783	uc003dbh.3	RAD54L2	+	51575595	51697612	-56489	uc011bdu.2	RAD54L2	+	51663349	51697612	20443
9657	2	0.2	22.5	chr5	C	SVA_D	37414884	37416667	1783	uc003jkv.3	WDR70	+	37379411	37752774	-337890	uc011cpd.2	GDNF	-	37812778	37834924	396111
8804	1.7	0.3	26.4	chr9	+	SVA_F	6806927	6808710	1783	uc011lmk.2	KDM4C	+	6757640	7175648	-368721	uc022bdg.1	DQ580140	+	6834701	6835011	25991
8039	5	0.8	23.4	chr4	+	SVA_B	80165759	80167544	1785	uc003hls.3	LOC100505875	+	80116989	80220718	-54959	uc003hlt.4	NAA11	-	80238271	80247171	70727
9051	1	0	26.3	chr20	+	SVA_F	31310980	31312769	1789	uc002wyb.2	COMMD7	-	31290504	31331814	-20834	uc010ztx.1	DNMT3B	+	31350190	31386449	37421
9304	2.9	0.3	23.6	chr16	C	SVA_F	24119671	24121462	1791	uc002dme.3	PRKCB	+	23847299	24231932	-112261	uc002dmf.3	CACNG3	+	24266873	24373737	145411
8571	2	0.1	25.8	chr17	+	SVA_D	3367299	3369090	1791	uc010vrg.2	SPATA22	-	3343305	3417146	-49847	uc010ckg.3	ASPA	+	3377403	3402700	8313
8519	4.6	0.1	23.7	chr12	+	SVA_B	112394299	112396094	1795	uc001tti.2	TMEM116	-	112373623	112451023	-56724	uc001ttj.1	AX747754	-	112448229	112450989	52135
8447	2.3	0	26	chr21	+	SVA_F	46687927	46689722	1795	uc002zhd.3	POFUT2	-	46683842	46707811	-18089	uc011afp.1	POFUT2	-	46702076	46707811	12354
8403	2.9	1.2	25.3	chr6	C	SVA_D	53169267	53171062	1795	uc011dwy.1	ELOVL5	-	53160439	53212987	-43720	uc031sox.1	RPS16P5	-	53199257	53202415	28195
8043	2.4	0.2	26.6	chr10	C	SVA_D	43959831	43961629	1798	uc010qfb.1	ZNF487P	+	43932573	43978007	-18176	uc001jaw.4	ZNF239	-	44051792	44063907	90163
8854	3.3	0.3	23.7	chr15	+	SVA_D	43306052	43307851	1799	uc001zqq.3	UBR1	-	43235097	43398286	-92234	uc010udk.1	UBR1	-	43307853	43398286	2
8881	3.1	0.1	24	chr8	C	SVA_D	42793877	42795676	1799	uc003xpr.3	HOOK3	+	42752032	42885682	-91805	uc003xps.3	FNTA	+	42911441	42940932	115765
7824	5.2	0.8	25.4	chr11	+	SVA_A	72620085	72621885	1800	uc001oti.2	FCHSD2	-	72553998	72851173	-231088	uc001otk.4	P2RY2	+	72929342	72953472	307457
8419	2.2	0.3	26.2	chr10	+	SVA_D	46006864	46008669	1805	uc001jck.1	41341	-	45952816	46090354	-83490	uc001jcl.4	ZFAND4	-	46111038	46143982	102369
9142	2.8	0.3	24	chr2	+	SVA_D	153016223	153018028	1805	uc002tyd.3	STAM2	-	152988395	153032506	-16283	uc002tye.3	FMNL2	+	153191750	153506348	173722
9048	1.4	1.4	25.8	chr2	C	SVA_D	172722363	172724171	1808	uc010zdv.2	SLC25A12	-	172690472	172750816	-28453	uc010fqi.2	HAT1	+	172778934	172845768	54763
7761	7.2	0.3	23.6	chr3	+	SVA_A	41881837	41883645	1808	uc003ckw.2	ULK4	-	41830948	42003660	-121823	uc003ckx.1	ULK4	-	41923641	42003461	39996
9226	2.9	0	24	chr5	+	SVA_D	65235338	65237160	1822	uc011cqz.2	ERBB2IP	+	65222381	65376851	-141513	uc021xzj.1	LOC100303749	-	65240632	65241401	3472
8854	3.9	0.1	24.5	chr9	C	SVA_C	15441389	15443216	1827	uc003zlu.3	SNAPC3	+	15422781	15465831	-24442	uc003zlv.4	PSIP1	-	15464064	15511003	20848
8055	4.9	0.5	25.1	chr7	+	SVA_B	29302617	29304445	1828	uc011jzu.2	CHN2	+	29237356	29553944	-251327	uc022aaw.1	Mir_340	-	29413591	29413686	109146
8579	3.2	1.1	25.8	chr17	C	SVA_D	26930495	26932324	1829	uc010war.1	SGK494	-	26930487	26941211	-10716	uc010crq.2	SGK494	-	26934981	26941211	2657
7993	2.6	0.4	26.9	chr2	C	SVA_F	203399005	203400834	1829	uc010ftr.3	BMPR2	+	203241049	203432474	-33469	uc010zhw.2	FAM117B	+	203499900	203589955	99066
7092	5.4	1.9	27.1	chr4	C	SVA_A	110598973	110600803	1830	uc011cfs.2	CCDC109B	+	110481354	110608872	-9899	uc003hzn.1	CASP6	-	110609784	110624629	8981
7666	2.5	0.5	29.8	chr1	C	SVA_D	112149661	112151498	1837	uc001ebj.2	LOC100129269	-	112141628	112150940	-1279	uc001ebk.3	RAP1A	+	112162404	112256101	10906
8587	2.8	1.5	26.2	chr3	C	SVA_D	179444954	179446792	1838	uc003fkh.3	USP13	+	179370932	179507189	-62235	uc011bqd.2	PEX5L	-	179512746	179692008	65954
8939	1.8	0.3	25.1	chr1	C	SVA_D	6364454	6366296	1842	uc001amu.3	ACOT7	-	6324331	6453826	-89372	uc001amw.3	HES2	-	6472497	6484730	106201
8398	4	0	25	chr3	C	SVA_C	56617327	56619171	1844	uc003dhx.3	CCDC66	+	56591183	56655848	-38521	uc003dia.3	CCDC66	+	56649896	56655848	30725
8746	2.9	0.1	25.2	chr16	+	SVA_D	47214264	47216109	1845	uc010vgh.2	ITFG1	-	47189297	47495135	-280871	uc021thq.1	Y_RNA	-	47346937	47347032	130828
8556	2.8	0.3	25.6	chr4	C	SVA_D	129003969	129005815	1846	uc003iga.3	LARP1B	+	128982502	129132289	-128320	uc003igb.1	LARP1B	+	129028293	129099797	22478
8177	3.5	0	25	chr10	C	SVA_D	73628416	73630264	1848	uc021psn.1	ANAPC16	+	73621146	73995618	-367202	uc001jsn.3	CHST3	+	73724119	73773322	93855
8765	2.6	0.3	25.6	chr1	C	SVA_D	87364470	87366320	1850	uc021opi.1	41532	-	87328127	87380107	-15637	uc001dmc.4	HS2ST1	+	87380334	87564125	14014
8843	3.2	0	26	chr4	+	SVA_D	37669824	37671675	1851	uc010ifc.3	RELL1	-	37612255	37687999	-18175	uc021xng.1	Y_RNA	-	37701516	37701624	29841
8357	2.9	0.2	25.5	chr12	+	SVA_D	122841149	122843002	1853	uc010tae.2	CLIP1	-	122835574	122879991	-38842	uc021rfj.1	TRNA_Asp	+	122860923	122860994	17921
7377	2.4	1.1	29.6	chr2	C	SVA_D	65827106	65828965	1859	uc010fcy.1	FLJ16124	+	65663844	66299751	-472645	uc010fcz.2	BC038723	+	65953723	65982037	124758
8525	2.6	0	25.6	chr12	C	SVA_D	57900634	57902496	1862	uc001sog.3	MARS	+	57881719	57910438	-9804	uc001soh.1	MARS	+	57906533	57910430	4037
8522	3	0.3	26	chr20	C	SVA_D	32123477	32125339	1862	uc002wze.1	CBFA2T2	+	32077927	32237837	-114360	uc021wbz.1	CBFA2T2	+	32150170	32211773	24831
8224	1.4	0.1	28.8	chr3	C	SVA_F	58875277	58877139	1862	uc011bfg.1	C3orf67	-	58873071	59035758	-160481	uc003dkx.4	FHIT	-	59735035	61237133	857896
8605	3.4	0.2	25.8	chr5	C	SVA_D	138111733	138113595	1862	uc003ldi.3	CTNNA1	+	138089106	138270723	-158990	uc003ldj.3	CTNNA1	+	138117611	138270723	4016
7324	3	0.5	29.1	chr6	C	SVA_E	5037244	5039107	1863	uc003mwo.3	BC042032	+	5030205	5043683	-6439	uc011dia.1	PPP1R3G	+	5085719	5087455	46612
8571	2.6	0.3	26.7	chr4	C	SVA_D	84863981	84865850	1869	uc010ikd.2	BC005018	-	84717588	85205479	-341498	uc003hoz.1	AK095285	-	84889234	85220322	23384
7996	2.6	1.4	27.6	chr13	+	SVA_D	30843191	30845063	1872	uc001ust.4	KATNAL1	-	30776766	30881624	-38433	uc001usu.3	LINC00426	-	30914406	30948036	69343
8620	2.5	0	27.2	chr6	C	SVA_D	135684209	135686081	1872	uc003qgk.4	AHI1	-	135639571	135818903	-134694	uc003qgl.3	AHI1	-	135708921	135818903	22840
6612	7.2	1.3	51.6	chr5	C	SVA_F	170830007	170831881	1874	uc003mbj.3	NPM1	+	170814707	170837888	-7881	uc003mbk.3	FGF18	+	170846666	170884630	14785
8198	1.9	0.1	29.2	chr6	+	SVA_F	162759313	162761189	1876	uc010kke.1	PARK2	-	161966143	163148834	-389521	uc003qua.3	PACRG	+	163148163	163736524	386974
7765	3.9	0.3	26.9	chr12	+	SVA_D	49235222	49237100	1878	uc001rsm.3	DDX23	-	49223538	49245957	-10735	uc001rsn.3	RND1	-	49250915	49259653	13815
8595	2.7	0.5	27.6	chr7	+	SVA_D	2341725	2343603	1878	uc003slw.3	SNX8	-	2291404	2354099	-12374	uc003slx.3	EIF3B	+	2394473	2420377	50870
8150	3.1	0.5	27.5	chr8	C	SVA_D	87705691	87707570	1879	uc003ydx.3	CNGB3	-	87586162	87755903	-50212	uc003ydy.2	CNBD1	+	87878675	88394955	171105
7491	3.7	1.1	27.5	chr3	+	SVA_D	15102691	15104572	1881	uc011avm.1	MRPS25	-	15090718	15106816	-4125	uc003bzm.1	ZFYVE20	-	15111579	15140655	7007
6829	5.7	0.8	27.8	chr5	+	SVA_A	176410226	176412107	1881	uc011dfq.2	UIMC1	-	176396941	176433443	-23217	uc003mfi.3	ZNF346	+	176449696	176493745	37589
7860	2.6	0	29.3	chr2	+	SVA_D	25856057	25857939	1882	uc010ykq.2	DTNB	-	25650403	25896516	-40459	uc021ver.1	Y_RNA	-	25919944	25920057	62005
8690	2.1	0.3	26.9	chr15	C	SVA_D	69256015	69257899	1884	uc010bid.2	NOX5	+	69222838	69349501	-93486	uc002arr.2	NOX5	+	69307033	69349501	49134
8206	3	0	26.8	chr17	+	SVA_D	2409548	2411432	1884	uc010vqy.1	METTL16	-	2321881	2415200	-5652	uc021tnq.1	DD413682	-	2489695	2489717	78263
7349	4.3	0.9	28.3	chr5	C	SVA_D	81278385	81280269	1884	uc010jas.3	ATG10	+	81267843	81551216	-272831	uc003kht.2	ATG10	+	81283377	81284014	3108
8170	1.9	0.6	28.5	chr20	C	SVA_D	40183048	40184934	1886	uc002xkc.3	CHD6	-	40125448	40247133	-64085	uc021wdu.1	Mir_147	+	40190977	40191046	6043
7987	3.1	1	28.5	chr7	C	SVA_F	64268965	64270853	1888	uc031sxn.1	ZNF138	+	64254765	64314178	-45213	uc003ttk.1	AK097702	+	64330549	64350233	59696
8404	3	0.4	27.1	chr5	+	SVA_D	32141683	32143573	1890	uc003jhp.1	GOLPH3	-	32124823	32174425	-32742	uc003jhq.3	MTMR12	-	32227110	32313114	83537
8154	2.8	0.3	27.4	chr6	C	SVA_D	31899040	31900930	1890	uc011dor.2	CFB	+	31895265	31919861	-20821	uc003nyh.2	C2	+	31904742	31913449	3812
8270	2.4	0.5	27.3	chr1	C	SVA_D	97227295	97229186	1891	uc001dru.3	PTBP2	+	97188272	97280605	-53310	uc001drs.1	PTBP2	+	97250614	97279217	21428
8334	2.8	0	29.2	chr5	+	SVA_D	1585532	1587428	1896	uc011cme.2	SDHAP3	-	1572072	1594646	-9114	uc010itg.1	SDHAP3	-	1589336	1594646	1908
7280	6.1	0	27.3	chr10	+	SVA_A	43737944	43739850	1906	uc001jap.1	RASGEF1A	-	43689983	43762367	-24423	uc001jaq.1	FXYD4	+	43867091	43871783	127241
7986	1.7	0.1	31.2	chr13	+	SVA_F	22021460	22023374	1914	uc010tcs.2	ZDHHC20	-	21946709	22033508	-12048	uc010tct.2	MICU2	-	22066827	22088568	43453
8283	2.8	0	29.3	chr1	C	SVA_D	76577139	76579055	1916	uc010orh.1	ST6GALNAC3	+	76540388	77096669	-519530	uc001dhi.3	ST6GALNAC5	+	77333185	77529737	754130
8737	2.5	0.1	27.8	chr4	C	SVA_D	110517882	110519798	1916	uc011cfs.2	CCDC109B	+	110481354	110608872	-90990	uc003hzn.1	CASP6	-	110609784	110624629	89986
8151	2.3	0.8	29.1	chr2	C	SVA_D	157307178	157309095	1917	uc002tzd.4	GPD2	+	157292899	157442915	-135737	uc002tze.1	GPD2	+	157367307	157470247	58212
8038	2.3	0.1	30.4	chr18	C	SVA_D	19171628	19173550	1922	uc002kti.1	ESCO1	-	19109261	19180693	-9065	uc002ktj.1	SNRPD1	+	19192259	19210208	18709
8225	3.1	0.1	28.2	chr6	C	SVA_D	150106543	150108468	1925	uc003qnf.3	PCMT1	+	150070830	150132557	-26014	uc003qng.2	LRP11	-	150139893	150185480	31425
7885	1.9	0	30.7	chrX	+	SVA_D	41470976	41472901	1925	uc004dfn.4	CASK	-	41374188	41782287	-311311	uc004dfp.4	GPR34	+	41548225	41556530	75324
8317	3.5	0	28.2	chr6	C	SVA_D	15415046	15416973	1927	uc011diw.1	JARID2	+	15401088	15509585	-94539	uc003nbl.3	DTNBP1	-	15523031	15663289	106058
6931	4.5	0.4	28.9	chr15	+	SVA_A	68513549	68515479	1930	uc031qso.1	CLN6	-	68505594	68549549	-36000	uc002arg.3	FEM1B	+	68570140	68583640	54661
7343	3.1	1.9	30.4	chr4	+	SVA_D	46378755	46380686	1931	uc010igd.1	GABRA2	-	46370169	46391567	-12812	uc003gxf.3	COX7B2	-	46736846	46911252	356160
7435	3.5	0	30.9	chr4	C	SVA_D	123936339	123938270	1931	uc003iez.4	SPATA5	+	123844224	124240604	-304265	uc031sgy.1	SPRY1	+	124317949	124324915	379679
8601	2.5	0.2	28.5	chrX	+	SVA_D	53992634	53994567	1933	uc004dsy.3	PHF8	-	53969047	54069627	-76993	uc004dsz.4	FAM120C	-	54094756	54209714	100189
8204	3.2	0.4	28.7	chr11	C	SVA_D	73607343	73609277	1934	uc001ouk.2	PAAF1	+	73588013	73638781	-31438	uc001ouo.3	DNAJB13	+	73661363	73681332	52086
8394	2.5	0.6	29.1	chr7	C	SVA_D	55469239	55471173	1934	uc003tqp.3	LANCL2	+	55433140	55501435	-32196	uc003tqq.3	VOPP1	-	55538305	55605387	67132
8583	2.5	0.1	28.5	chrX	C	SVA_D	16985964	16987899	1935	uc004cxw.1	REPS2	+	16964813	17171403	-185439	uc011miw.1	REPS2	+	16996666	17171403	8767
8028	2.8	0.3	28.7	chrX	C	SVA_D	77186510	77188447	1937	uc004ecx.4	ATP7A	+	77166193	77305892	-119382	uc004ecy.1	PGAM4	-	77223457	77225135	35010
8532	2.5	0	28.6	chr9	+	SVA_D	125613737	125615676	1939	uc004bnd.1	RC3H2	-	125613601	125660389	-46652	uc004bne.4	RC3H2	-	125616023	125667562	347
8193	2.2	0.1	29.3	chr2	C	SVA_E	32671820	32673760	1940	uc010ezu.3	BIRC6	+	32582095	32843965	-172145	uc021vfr.1	MIR558	+	32757219	32757313	83459
8397	2.4	0	28.7	chr1	+	SVA_D	21379037	21380979	1942	uc001beh.3	EIF4G3	-	21267737	21501251	-122214	uc001bej.2	ECE1	-	21543739	21606183	162760
7464	3.3	1.6	30.5	chr1	C	SVA_D	179008867	179010815	1948	uc001gmc.3	FAM20B	+	178995073	179045702	-36835	uc001gmd.3	TOR3A	+	179051111	179065129	40296
7963	1	0	32.5	chr16	+	SVA_F	28427206	28429159	1953	uc010byc.3	EIF3C	-	28390899	28437775	-10569	uc010vct.2	NPIPL1	-	28467695	29415809	38536
7921	2.8	0.1	29.5	chr3	+	SVA_D	136441507	136443460	1953	uc003ere.3	STAG1	-	136236884	136471245	-29738	uc003erf.4	SLC35G2	+	136537860	136574734	94400
7766	3	0.1	29.7	chrX	+	SVA_E	67545680	67547637	1957	uc004dwx.3	OPHN1	-	67427879	67653299	-107619	uc010nku.1	OPHN1	-	67650426	67653299	102789
7713	2.5	0.1	29.7	chr20	+	SVA_D	35753585	35755544	1959	uc010zvu.2	MROH8	-	35729628	35807974	-54389	uc002xgm.2	MROH8	-	35757223	35807974	1679
8187	2.3	0.1	29.7	chr9	+	SVA_D	128338759	128340720	1961	uc010mxc.1	MAPKAP1	-	128321911	128420078	-81319	uc004bqb.3	PBX3	+	128509616	128729655	168896
7400	3.3	0.2	29.9	chr1	C	SVA_D	206276044	206278006	1962	uc001hdt.2	C1orf186	-	206238881	206288236	-12192	uc001hdu.3	CTSE	+	206317458	206332104	39452
7599	2	0.8	30.5	chr7	+	SVA_D	99023775	99025740	1965	uc011kiw.2	ATP5J2-PTCD1	-	99014361	99063824	-40049	uc003uqi.3	CPSF4	+	99036562	99054996	10822
7382	2.3	0	33.2	chr2	C	SVA_D	32518146	32520112	1966	uc002rok.3	YIPF4	+	32502957	32531658	-13512	uc010ezu.3	BIRC6	+	32582095	32843965	61983
7736	1.2	0	33.1	chr12	+	SVA_F	122430912	122432883	1971	uc009zxk.3	WDR66	+	122356462	122441832	-10920	uc021rfi.1	JB023063	-	122454125	122454146	21242
7271	1.8	0	33.2	chr1	C	SVA_F	182477818	182479792	1974	uc009wxx.2	RGSL1	+	182457419	182529732	-51914	uc009wxz.2	RNASEL	-	182542768	182558394	62976
7459	2.7	0.6	30.5	chr11	+	SVA_D	16927848	16929822	1974	uc001mmo.3	PLEKHA7	-	16809206	17035963	-108115	uc021qeh.1	OR7E14P	+	17073432	17074591	143610
7819	2.9	0.6	30.6	chr3	+	SVA_D	41346683	41348664	1981	uc003ckv.4	ULK4	-	41288089	42003660	-656977	uc003ckw.2	ULK4	-	41830948	42003660	482284
6436	10.2	6.3	58.8	chr13	C	SVA_A	19409928	19411913	1985	uc010tcj.1	ANKRD20A9P	-	19408542	19446109	-36181	uc001ulz.3	BC035261	+	19479578	19500881	67665
6859	3.3	1.4	31.9	chr12	+	SVA_D	8335972	8337964	1992	uc001qug.3	FAM66C	+	8332804	8368747	-32775	uc001qui.2	FAM90A1	-	8373855	8380214	35891
6791	6.6	1.4	40.7	chr3	+	SVA_D	51285725	51287717	1992	uc011bds.2	DOCK3	+	50712671	51421629	-135904	uc003dbc.3	MANF	+	51422691	51426828	134974
7229	2	0	33.8	chr6	+	SVA_F	109367325	109369317	1992	uc003psu.3	SESN1	-	109307639	109415708	-48383	uc003psw.4	CEP57L1	+	109416355	109477128	47038
6996	3	0.1	32	chr1	+	SVA_D	179103840	179105838	1998	uc009wxf.2	ABL2	-	179085982	179112224	-8384	uc021pfi.1	DD413682	+	179170962	179170982	65124
7254	4.4	0.1	31	chr7	+	SVA_A	91655619	91657622	2003	uc003uli.3	AKAP9	+	91630161	91739987	-84368	uc003ulj.3	AKAP9	+	91699343	91738365	41721
7295	2.2	0.2	32.3	chr2	C	SVA_D	198560178	198562182	2004	uc002uup.3	BC021693	+	198557829	198639547	-79369	uc002uuq.3	MARS2	+	198570027	198573114	7845
7920	3	0.5	31.5	chr1	+	SVA_D	145667059	145669064	2005	uc001eoj.3	RNF115	+	145611035	145688776	-21717	uc001eol.1	CD160	-	145695797	145715565	26733
6931	4.2	0.1	31.3	chr20	C	SVA_D	30709007	30711015	2008	uc002wxk.2	TM9SF4	+	30697538	30755061	-46054	uc002wxm.1	TSPY26P	-	30776948	30778163	65933
7028	1.9	0.1	34.5	chr12	+	SVA_F	10104813	10106824	2011	uc001qwq.3	CLEC12A	+	10103914	10138194	-33381	uc001qwr.4	CLEC12A	+	10124007	10138194	17183
7785	2.8	0.1	31.8	chr5	C	SVA_D	68810357	68812368	2011	uc021xzt.1	OCLN	+	68800003	68853931	-43574	uc003jww.1	GTF2H2C	+	68856031	68876221	43663
6335	2.3	1.5	35.9	chr8	C	SVA_E	100039972	100042000	2028	uc003yiw.4	VPS13B	+	100025493	100889814	-849842	uc003yix.1	VPS13B	+	100148892	100523740	106892
6875	3.7	1	33	chr5	C	SVA_D	61808435	61810466	2031	uc003jtd.1	IPO11	+	61800684	61876507	-68072	uc011cqs.1	LRRC70	+	61874561	61877275	64095
7065	2.8	0.5	32.8	chr7	+	SVA_E	20707326	20709366	2040	uc003suw.4	ABCB5	+	20686965	20796637	-89311	uc003sux.1	ABCB5	+	20762275	20768865	52909
7096	3.4	0.1	33	chr2	C	SVA_D	26592738	26594781	2043	uc010eyl.1	EPT1	+	26568953	26618759	-26021	uc010eym.1	DRC1	+	26624783	26667816	30002
6682	8.1	3.8	36.9	chr2	C	SVA_A	86771467	86773523	2056	uc010ytl.2	RNF103-CHMP3	-	86730552	86948245	-176778	uc002srm.3	RNF103	-	86830515	86841821	56992
7653	2.9	0	32.7	chr10	+	SVA_D	88839663	88841720	2057	uc001keh.3	GLUD1	-	88809958	88854776	-15113	uc001kei.4	FAM35A	+	88854952	88951222	13232
6840	3.4	0.3	33.5	chr5	C	SVA_D	118456987	118459044	2057	uc021ycw.1	DMXL1	+	118407083	118584822	-127835	uc010jcm.1	DMXL1	+	118560403	118584822	101359
7567	1.6	0.3	33.8	chr7	C	SVA_F	72697295	72699357	2062	uc003txt.3	BC018166	-	72693842	72698885	-1590	uc011keu.1	AK127026	+	72712965	72716800	13608
7218	3	0	33	chr11	C	SVA_D	75587894	75589957	2063	uc010rrw.2	UVRAG	+	75549988	75855282	-267388	uc009yuh.1	UVRAG	+	75641903	75728024	51946
6655	2.6	1	34.1	chr12	C	SVA_D	57176445	57178514	2069	uc001smg.1	HSD17B6	+	57157107	57181574	-5129	uc010sqw.2	SDR9C7	-	57316937	57328189	138423
6520	2.5	0.1	35.8	chr2	C	SVA_E	192261919	192263988	2069	uc002usu.2	MYO1B	+	192256833	192290115	-28196	uc021vuf.1	NABP1	+	192542797	192553248	278809
7431	3.2	0	33.4	chr18	+	SVA_D	12873245	12875325	2080	uc002krp.3	PTPN2	-	12792300	12884334	-11089	uc002krq.3	SEH1L	+	12947982	12987536	72657
7223	2.7	0	34.5	chr10	C	SVA_D	121553538	121555624	2086	uc001leo.3	INPP5F	+	121485558	121588662	-35124	uc001lep.3	INPP5F	+	121578768	121588662	23144
6560	3.7	0.2	34.2	chr5	C	SVA_D	38861220	38863315	2095	uc003jln.2	OSMR	+	38846100	38935743	-74523	uc011cpj.2	OSMR	+	38917647	38935743	54332
6100	3	1.2	35.3	chr2	+	SVA_D	233769786	233771888	2102	uc002vtt.2	NGEF	-	233759311	233792861	-23075	uc010zmn.2	NEU2	+	233897381	233899767	125493
6413	3	0.1	35.3	chr6	+	SVA_D	108254884	108256987	2103	uc003psc.4	SEC63	-	108188959	108279482	-24598	uc003psd.3	OSTM1	-	108362612	108395941	105625
6869	2.2	0	34.5	chr20	+	SVA_D	33245756	33247872	2116	uc010gev.1	PIGU	-	33173240	33265089	-19333	uc002xau.1	TP53INP2	+	33292147	33301237	44275
6900	2.7	0.3	35.1	chr13	C	SVA_D	26086029	26088146	2117	uc010tdj.2	ATP8A2	+	26043114	26595420	-509391	uc010aaj.1	ATP8A2	+	26141270	26501421	53124
6691	3.2	0	34.8	chr11	+	SVA_D	36165452	36167571	2119	uc010rfa.1	LDLRAD3	+	36119876	36252841	-87389	uc001mwn.4	COMMD9	-	36293841	36310999	126270
6435	2.2	0.8	36.4	chr10	+	SVA_D	94734302	94736426	2124	uc001kii.3	EXOC6	+	94707286	94819251	-84949	uc010qns.2	CYP26C1	+	94821020	94828454	84594
6952	2.2	0	36.1	chr1	+	SVA_E	46189629	46191758	2129	uc001cou.3	IPP	-	46164406	46216485	-26856	uc001cov.3	MAST2	+	46269284	46501796	77526
7136	7	1.2	57.9	chr13	C	SVA_D	96342239	96344368	2129	uc001vmq.3	DNAJC3	+	96329392	96447243	-105004	uc001vms.3	UGGT2	-	96453835	96508942	109467
6794	6.4	2.3	45.5	chr2	C	SVA_F	198786731	198788860	2129	uc002uuv.4	PLCL1	+	198669425	199014608	-227877	uc002uux.1	AK096499	-	199164086	199239273	375226
6660	3.2	0.2	35.4	chr5	C	SVA_D	37562549	37564679	2130	uc003jkv.3	WDR70	+	37379411	37752774	-190225	uc011cpd.2	GDNF	-	37812778	37834924	248099
6661	2.6	0.2	36	chr21	+	SVA_D	30382964	30385103	2139	uc002yms.3	RWDD2B	-	30378079	30391685	-6582	uc002ymy.3	USP16	+	30396937	30426807	11834
6361	3	0.2	36.6	chr5	C	SVA_D	139806124	139808266	2142	uc003lfs.2	ANKHD1-EIF4EBP3	+	139781398	139929163	-123039	uc003lft.1	ANKHD1	+	139838748	139903825	30482
6980	3.1	0	35.5	chr7	+	SVA_D	50526618	50528763	2145	uc003tpg.4	DDC	-	50526133	50633154	-106536	uc022adf.1	DDC	-	50560344	50628768	31581
6716	2.7	0	35.6	chr9	+	SVA_D	102829439	102831589	2150	uc010msy.3	ERP44	-	102741462	102861330	-31891	uc010mta.3	INVS	+	102861501	103046885	29912
6591	2.5	0.1	36.6	chr10	C	SVA_E	98700072	98702237	2165	uc001kmu.2	LCOR	+	98592711	98724198	-24126	uc021pwp.1	LCOR	+	98715075	98718663	12838
6232	2.7	0	36.2	chr11	C	SVA_D	57483054	57485225	2171	uc001nlf.2	TMX2-CTNND1	+	57479994	57586652	-103598	uc021qjj.1	C11orf31	+	57508721	57510883	23496
6572	3	0	36.4	chr2	C	SVA_D	15751006	15753178	2172	uc021vee.2	DDX1	+	15731744	15771235	-20229	uc002rcf.1	AK093525	+	15830905	15859085	77727
6915	2.5	0	36.2	chr20	+	SVA_D	30014070	30016242	2172	uc002wvx.1	DEFB122	-	30009241	30016983	-2913	uc002wvy.3	DEFB123	+	30028410	30038060	12168
6424	2.7	0.3	36.8	chr13	+	SVA_D	41528557	41530730	2173	uc001uxs.3	ELF1	-	41506054	41593508	-64951	uc021ris.1	TRNA_Glu	-	41634873	41634945	104143
6587	10	4.1	40.7	chr4	C	SVA_A	41492298	41494480	2182	uc003gvy.4	LIMCH1	+	41387819	41702061	-209763	uc003gwa.4	LIMCH1	+	41540190	41702061	45710
7123	8	3.4	40	chrX	C	SVA_A	69568203	69570389	2186	uc010nkw.3	KIF4A	+	69509932	69640774	-72571	uc010nkx.2	GDPD2	+	69642880	69649564	72491
6388	2.7	0.2	37.5	chr12	C	SVA_D	80700601	80702792	2191	uc001szd.3	OTOGL	+	80603232	80772870	-72269	uc021rba.1	OTOGL	+	80750133	80772870	47341
6600	7	1.9	42.7	chr11	C	SVA_D	83026662	83028894	2232	uc001pag.3	BC070093	+	82997170	83134559	-107897	uc010rsx.1	DLG2	-	83166055	83393468	137161
6606	6	1.2	60.5	chr11	C	SVA_F	76808516	76810754	2238	uc001oxy.3	CAPN5	+	76777991	76837198	-28682	uc010rsk.2	OMP	+	76813885	76814377	3131
6837	7.3	2	41.6	chr3	C	SVA_D	50121078	50123316	2238	uc010hle.2	RBM6	+	49977476	50137484	-16406	uc003cyf.3	RBM5	+	50126340	50139616	3024
6252	8	2.6	56.2	chr14	C	SVA_D	67011300	67013541	2241	uc010tst.2	GPHN	+	66974124	67648525	-637225	uc010tsu.2	GPHN	+	67289962	67648525	276421
5911	2.5	0.1	38.9	chr9	+	SVA_D	86418138	86420398	2260	uc011lsu.1	GKAP1	-	86383732	86444431	-26293	uc004ana.4	KIF27	-	86451614	86536380	31216
7077	9	4.1	48.2	chr9	C	SVA_A	35182469	35184754	2285	uc003zwr.3	UNC13B	+	35161988	35405332	-222863	uc010mkm.1	UNC13B	+	35353684	35366990	168930
6160	4.8	2.8	62.2	chr10	C	SVA_D	99287233	99289549	2316	uc001knv.1	UBTD1	+	99258767	99330960	-43727	uc001knw.3	ANKRD2	+	99332255	99343641	42706
7421	6.3	0.8	59.6	chr16	C	SVA_F	28708507	28710833	2326	uc010byi.3	EIF3C	+	28699878	28747053	-38546	uc002dqs.4	EIF3C	+	28722781	28747053	11948
6822	7.8	1.2	53.5	chr1	C	SVA_D	147420874	147423219	2345	uc010ozv.2	GPR89B	+	147401128	147465755	-44881	uc009wjm.3	GPR89C	+	147425566	147465755	2347
6738	7.2	1.3	42.6	chr5	C	SVA_D	89890303	89892658	2355	uc003kju.3	GPR98	+	89854616	90460033	-569730	uc010jba.2	GPR98	+	89968362	89972676	75704

## Sheet: Genome wout short
SW Score	% Div.	% Del.	% Ins.	Chr	Strand	Subfamily	Start	End	Length	(f) Gene Name	(f) Gene ID	(f) Strand	(f) Start	(f) End	(f) Distance	(l) Gene Name	(l) Gene ID	(l) Strand	(l) Start	(l) End	(l) Distance
1567	17.9	2.4	5.8	chr1	+	SVA_F	211284712	211285162	450	uc001hic.2	KCNH1	-	210851656	211307457	-22745	uc010psv.1	RCOR3	+	211432707	211486303	147545
1020	14	0.9	11.5	chr17	+	SVA_F	58628797	58629247	450	uc010ddl.1	APPBP2	-	58520519	58603580	25217	uc002iyt.2	PPM1D	+	58677543	58743640	48296
1551	12.4	1.8	5.5	chr4	C	SVA_F	184657502	184657952	450	uc021xve.1	U6	+	184627083	184627184	30318	uc003ivz.1	STOX2	+	184826508	184938875	168556
1068	14.2	0.7	11.5	chr5	+	SVA_F	75467449	75467900	451	uc003kei.1	SV2C	+	75379304	75621416	-153967	uc003kek.3	IQGAP2	+	75699148	76003957	231248
1213	11.6	4	9	chr11	+	SVA_F	60389684	60390137	453	uc001npu.3	LINC00301	+	60383223	60454621	-64937	uc009yne.1	MS4A8	+	60467046	60476692	76909
2135	8.3	4.4	10.1	chr6	+	SVA_F	74310675	74311129	454	uc011dyo.1	SLC17A5	-	74310073	74363737	-53062	uc003pho.1	AK124950	-	74403625	74405743	92496
1056	8.4	1.3	47.4	chr3	C	SVA_F	150538176	150538631	455	uc003eyi.3	SIAH2	-	150458909	150481263	56913	uc011bny.1	CLRN1-AS1	+	150570270	150797617	31639
3667	3.3	1.1	0.9	chr10	C	SVA_F	6097412	6097868	456	uc001ija.1	IL2RA	-	6061390	6067988	29424	uc001ijb.3	RBM17	+	6130948	6159422	33080
1615	10.8	1.8	7	chr12	+	SVA_F	8777876	8778333	457	uc001qur.2	AICDA	-	8754761	8765442	12434	uc001qut.1	MFAP5	-	8798539	8815433	20206
4145	1.3	0	1.1	chr12	C	SVA_F	74246989	74247446	457	uc001sxa.3	TRHDE	+	72666528	73059422	1187567	uc009zrx.3	LOC100507377	-	74526955	74686411	279509
1671	7.2	3.3	25.7	chr1	+	SVA_F	21714811	21715269	458	uc001beo.2	LOC100506801	+	21619782	21626362	88449	uc001bep.1	AK098438	-	21749600	21754300	34331
1394	13.1	1.7	7.4	chr12	+	SVA_F	70595831	70596290	459	uc010stn.1	C12orf28	+	70326292	70352503	243328	uc001svv.3	CNOT2	+	70636773	70748773	40483
1227	11.3	0.9	13.3	chr17	+	SVA_F	20888063	20888522	459	uc002gyk.2	BC043529	+	20841850	20885670	2393	uc002gym.4	USP22	-	20902905	20946352	14383
1327	11.8	2.4	8	chr7	C	SVA_F	152282956	152283415	459	uc011kvo.2	LOC100128822	+	152161208	152162630	120326	uc003wld.3	XRCC2	-	152343586	152373250	60171
1565	12.3	0.7	6.5	chr1	+	SVA_F	64880763	64881223	460	uc001dbn.1	UBE2U	+	64669489	64710027	170736	uc001dbo.1	CACHD1	+	64936475	65158741	55252
1663	11	1.1	6.9	chr14	C	SVA_F	103143084	103143544	460	uc001ymb.4	RCOR1	+	103058995	103196913	-53829	uc001ymc.2	TRAF3	+	103243815	103377837	100271
1533	12.6	1.5	7.2	chr5	+	SVA_F	175732244	175732704	460	uc003mdu.1	C5orf25	+	175715841	175717708	14536	uc003mdv.3	SIMC1	+	175740147	175772990	7443
1302	7.7	0.7	46.2	chr9	+	SVA_F	110539135	110539595	460	uc004bdh.3	KLF4	-	110247132	110252047	287088	uc022bll.1	5S_rRNA	-	110681146	110681259	141551
4066	2.4	0	0.2	chr10	+	SVA_E	43918125	43918586	461	uc010qfa.1	HNRPF	+	43882085	43883132	34993	uc010qfb.0	ZNF487P	+	43932573	43978007	13987
1790	10.3	1.3	7.4	chr11	+	SVA_F	41325607	41326068	461	uc021qgg.1	U6	-	41144456	41144562	181045	uc021qgh.1	LOC100507205	-	42209292	42275240	883224
1715	11.2	1.3	7.4	chr12	C	SVA_F	12567158	12567619	461	uc009zhu.2	LOH12CR1	+	12510019	12619838	-52680	uc001ran.2	DUSP16	-	12626215	12674397	58596
1904	10.2	0.9	6.9	chr20	+	SVA_F	30764282	30764743	461	uc002wxk.2	TM9SF4	+	30697538	30755061	9221	uc002wxm.1	TSPY26P	-	30776948	30778163	12205
1812	11	1.3	7.4	chr22	C	SVA_F	40897396	40897857	461	uc003ayy.1	MKL1	-	40859224	41032690	-135294	uc003ayz.3	MCHR1	+	41075181	41078818	177324
1779	9.8	1.3	7.4	chr5	C	SVA_F	76338848	76339309	461	uc003keu.1	AGGF1	+	76326313	76335544	3304	uc003kev.1	ZBED3	-	76372531	76383030	33222
1746	11.7	1.3	7.4	chr7	+	SVA_F	130275549	130276010	461	uc003vqh.1	COPG2	-	130146079	130353598	-78049	uc003vqi.3	TSGA13	-	130353485	130371406	77475
1403	12.3	2.2	8.4	chr1	C	SVA_F	48848644	48849106	462	uc010omv.2	SPATA6	-	48761043	48937876	-89232	uc001cru.2	AGBL4	-	48998526	50489626	149420
1266	11.5	3.2	9.5	chr17	C	SVA_F	31249514	31249976	462	uc010wcb.2	MYO1D	-	31086829	31203902	45612	uc002hhq.3	TMEM98	+	31254927	31268667	4951
1640	11.7	1.1	7.3	chr22	C	SVA_F	31988507	31988969	462	uc010gwi.4	SFI1	+	31969043	32014537	-26030	uc003ali.4	SFI1	+	32010152	32014537	21183
1296	12.7	3.2	9.5	chr5	+	SVA_F	81435544	81436006	462	uc003kht.2	ATG10	+	81283377	81284014	151530	uc003khu.3	RPS23	-	81569138	81574235	133132
1702	9.6	1.1	7.5	chr2	+	SVA_F	33093874	33094337	463	uc002rop.1	LINC00486	+	33066079	33162270	-68396	uc002roq.2	LINC00486	+	33107765	33151756	13428
1182	11.9	3	9.5	chr3	+	SVA_F	67494594	67495057	463	uc003dna.4	SUCLG2	-	67425140	67705038	-210444	uc003dnb.3	BC038210	+	67705120	67797534	210063
1527	10	1.1	7.5	chr9	+	SVA_F	110538657	110539120	463	uc004bdh.3	KLF4	-	110247132	110252047	286610	uc022bll.1	5S_rRNA	-	110681146	110681259	142026
1288	13.5	2.8	9.5	chr2	C	SVA_F	42832870	42833334	464	uc002rsq.3	MTA3	+	42795670	42936353	-103483	uc021vgm.1	MTA3	+	42922904	42936353	89570
1817	10.2	1.1	7.7	chr7	+	SVA_F	23676352	23676817	465	uc003swn.3	CCDC126	+	23637779	23684327	-7975	uc003swo.4	FAM221A	+	23719748	23742269	42931
1149	13.2	2.4	9.4	chr15	+	SVA_F	75795898	75796364	466	uc002bal.8	PTPN14	-	75759461	75871625	-75727	uc002bam.4	BC016143	+	75797278	75797797	914
1549	11.1	2.1	9.2	chr10	+	SVA_F	99035787	99036254	467	uc009xvk.3	ARHGAP19	-	98981929	99052430	-16643	uc001knc.1	FRAT1	+	99079021	99081672	42767
1651	10.1	1.9	9	chr6	+	SVA_F	35351916	35352383	467	uc011dtc.2	PPARD	+	35310334	35395968	-44052	uc010jvv.1	PPARD	+	35378763	35391925	26380
1354	12.1	1.3	8.7	chr4	+	SVA_F	160444784	160445253	469	uc003iqg.4	RAPGEF2	+	160188997	160281301	163483	uc003iqi.4	FSTL5	-	162305043	163085186	1859790
1358	12.1	1.3	8.7	chr9	+	SVA_F	80376290	80376759	469	uc004akw.3	GNAQ	-	80335190	80646219	-269929	uc004akx.2	CEP78	+	80850990	80881619	474231
1644	9.9	0.8	8.3	chr2	+	SVA_F	41974237	41974707	470	uc021vgh.1	Mir_584	-	41559792	41559915	414322	uc021vgi.1	Y_RNA	-	42084410	42084512	109703
1627	10.5	1.5	9.3	chr1	+	SVA_F	46706921	46707392	471	uc010oma.2	LURAP1	+	46669005	46686928	19993	uc009vye.2	RAD54L	+	46713366	46744145	5974
1520	12.3	1.1	8.9	chr1	+	SVA_F	27144662	27145133	471	uc010ofg.2	PIGV	+	27114678	27124894	19768	uc021ojq.1	BC016143	+	27145536	27392034	403
2291	11.2	3.8	7.6	chr2	C	SVA_F	144679931	144680402	471	uc002tvn.3	ARHGAP15	+	144193162	144525921	154010	uc002tvo.3	GTDC1	-	144703580	144969146	23178
1595	11	1.7	9.5	chr2	+	SVA_F	114152127	114152598	471	uc010fku.1	PAX8	-	113998654	114036498	115629	uc002tjt.2	CBWD2	+	114195267	114201594	42669
1529	11.4	1.1	8.9	chr3	+	SVA_F	48253128	48253599	471	uc021wxl.1	MIR4443	+	48238053	48238106	15022	uc003csj.3	CAMP	+	48264836	48266981	11237
1695	10.8	1.5	9.3	chr5	+	SVA_F	167286437	167286908	471	uc003lzr.5	TENM2	+	167181992	167691162	-404725	uc021yhj.1	SNORA40	-	167460095	167460210	173187
1489	11	1.3	9.3	chr1	+	SVA_F	113316076	113316548	472	uc010owl.2	FAM19A3	+	113263188	113269856	46220	uc001ecw.1	AX748125	-	113362795	113393265	46247
1463	10.5	1.5	9.7	chr1	+	SVA_F	156526877	156527349	472	uc009wsb.1	IQGAP3	-	156521496	156542396	-15519	uc021pbf.1	TTC24	+	156549518	156556562	22169
1506	11.4	1.1	9.1	chr1	+	SVA_F	28179631	28180103	472	uc021ojy.1	PPP1R8	+	28167524	28178179	1452	uc001bpc.4	THEMIS2	+	28199054	28213193	18951
4463	0.4	0	1.1	chr1	C	SVA_F	220046145	220046617	472	uc001hlu.1	SLC30A10	-	219858768	220131989	-85844	uc021pjd.1	RNU5F-1	+	220046618	220292777	1
4207	3.4	0.6	0	chr2	C	SVA_D	139629449	139629921	472	uc002tvi.3	NXPH2	-	139426726	139537811	91638	uc021vqc.1	YY1P2	+	139654893	139656744	24972
1328	8.9	1.9	10.5	chr2	+	SVA_F	178810882	178811357	475	uc002ulu.1	PDE11A	-	178494126	178787564	23318	uc002ulv.3	RBM45	+	178977181	178994382	165824
1328	13.5	1.3	9.9	chr4	+	SVA_F	53331142	53331617	475	uc011bzq.2	SPATA18	+	52917592	52963458	367684	uc003gzm.4	USP46	-	53457126	53522759	125509
1848	9.8	0.8	9.7	chr5	+	SVA_F	74566477	74566952	475	uc003kdo.2	ANKRD31	-	74364121	74532703	33774	uc011cst.2	HMGCR	+	74632153	74657926	65201
1148	13.2	1.5	10	chr9	C	SVA_F	95593349	95593826	477	uc022bka.1	BC016143	-	95592365	95592884	465	uc031tel.1	ZNF484	-	95607312	95640320	13486
1148	11.1	2.7	12.1	chr1	+	SVA_F	25126052	25126531	479	uc001bjp.1	CLIC4	+	25071877	25169078	-43026	uc021ojh.2	Z24746	+	25169384	25170807	42853
3125	5.3	0.8	6	chr14	+	SVA_D	57800712	57801192	480	uc010trj.2	AP5M1	+	57735605	57756797	43915	uc001xcx.4	NAA30	+	57857270	57879466	56078
3806	5.8	0.2	0.2	chr16	+	SVA_A	30170003	30170483	480	uc002dwv.4	MAPK3	-	30125425	30134630	35373	uc010vej.2	CORO1A	+	30194730	30198544	24247
1202	14.2	0.6	10.6	chr12	C	SVA_F	48726541	48727022	481	uc001rrm.3	H1FNT	+	48722762	48724062	2479	uc001rrn.2	ZNF641	-	48733792	48744674	6770
1169	13.2	1.4	11.6	chr13	+	SVA_F	49952363	49952844	481	uc010adf.3	CAB39L	-	49882785	50018221	-65858	uc010adg.2	SETDB2	+	50018428	50055252	65584
1316	11	1.2	11.2	chr14	C	SVA_F	42143421	42143902	481	uc001wvm.3	LRFN5	+	42076763	42373752	-230331	uc010ana.3	LRFN5	+	42168629	42373752	24727
1303	12.6	0.8	11	chr15	+	SVA_F	55595146	55595627	481	uc002acr.3	RAB27A	-	55495163	55582013	13133	uc021smt.1	HP06981	-	55609654	55611392	14027
1131	12.4	1.4	11.4	chr2	+	SVA_F	132978905	132979386	481	uc002ttj.3	ANKRD30BL	-	132905163	133015542	-36637	uc021vpu.1	MIR663B	-	133014538	133014653	35152
1342	13.4	0.6	10.4	chrX	+	SVA_F	30620480	30620961	481	uc022bui.1	CXorf21	-	30577566	30578472	42008	uc022buj.1	GK	+	30671475	30749577	50514
1323	11.7	1	11.2	chr11	+	SVA_F	62046315	62046797	482	uc009ynx.4	SCGB2A2	+	62037629	62040628	5687	uc001ntd.1	SCGB1D4	-	62063753	62066536	16956
1129	14.2	1.2	11.2	chr9	+	SVA_F	38242100	38242582	482	uc004aax.3	SHB	-	37915894	38069210	172890	uc004aay.3	ALDH1B1	+	38392660	38398662	150078
1089	11.5	1.9	12	chrX	C	SVA_F	44899758	44900240	482	uc022bvk.1	KDM6A	+	44732422	44971845	-72087	uc011mld.2	KDM6A	+	44918250	44971845	18010
1439	10.7	1.2	11.4	chr12	+	SVA_F	96341453	96341936	483	uc009zth.2	AMDHD1	+	96337070	96362370	-20917	uc001tem.2	HAL	-	96366439	96390143	24503
4602	0.4	0.6	0.4	chr12	+	SVA_F	106267100	106267583	483	uc031qji.1	C12orf75	+	105724413	105765296	501804	uc001tlj.1	NUAK1	-	106457124	106533811	189541
1148	14.2	0.6	10.9	chr3	+	SVA_F	48097617	48098100	483	uc003csg.3	MAP4	-	48014568	48130769	-33152	uc003csh.1	CDC25A	-	48198667	48229801	100567
1318	11.6	1	11.2	chr5	+	SVA_F	108677213	108677696	483	uc021ycd.1	JB023059	+	108674369	108674389	2824	uc003kot.1	MAN2A1	+	109025155	109034499	347459
1143	12.8	0.8	11.1	chr5	+	SVA_F	32208217	32208701	484	uc003jhp.1	GOLPH3	-	32124823	32174425	33792	uc003jhq.3	MTMR12	-	32227110	32313114	18409
1123	12.5	1.2	11.1	chr7	C	SVA_F	75581298	75581782	484	uc003udz.1	SNORA14A	+	75573100	75573234	8064	uc011kgb.2	POR	+	75597160	75609806	15378
1241	10.3	1.6	12.3	chr12	+	SVA_F	42621737	42622222	485	uc010skp.2	YAF2	-	42550906	42632154	-10417	uc001rmx.2	YAF2	-	42625025	42632154	2803
4677	0.4	0	0.6	chr10	+	SVA_F	106544873	106545359	486	uc001kyj.3	BC042079	-	106424365	106425958	118915	uc010qqz.1	SORCS3	+	106937524	107012664	392165
4351	3.5	0	0	chr11	+	SVA_A	48729138	48729624	486	uc010rhx.2	OR4A47	+	48510344	48511274	217864	uc021qix.1	TRIM49B	+	49053151	49059529	323527
1347	10.6	2.2	13.5	chr1	+	SVA_F	8561452	8561940	488	uc001aph.1	RERE	-	8525029	8813897	-252445	uc001api.2	ENO1	-	8921058	8931635	359118
4574	2	0.8	0	chr2	+	SVA_D	25763432	25763920	488	uc010ykq.2	DTNB	-	25650403	25896516	-133084	uc021ver.1	Y_RNA	-	25919944	25920057	156024
4541	2.5	0	0	chr12	+	SVA_D	68878224	68878713	489	uc010std.2	MDM1	-	68718784	68726161	152063	uc010ste.2	RAP1B	+	69004618	69051493	125905
4512	2	4.1	0	chr2	+	SVA_D	32425416	32425908	492	uc002roh.2	SLC30A6	+	32390909	32449181	-23765	uc002roi.3	NLRC4	-	32449517	32489949	23609
958	9.1	0.8	44.9	chr14	+	SVA_F	23106453	23106946	493	uc010tnb.2	ABHD4	+	23067146	23081265	25188	uc010tnc.2	OXA1L	+	23235730	23237831	128784
4407	3	0.2	0.2	chr3	C	SVA_D	6170824	6171318	494	uc021wsn.1	Metazoa_SRP	-	5294609	5294908	875916	uc003bqj.1	AF279782	+	6532165	6778421	360847
2645	10.5	3.8	3.6	chr8	+	SVA_D	124326630	124327125	495	uc022bam.1	U6	+	124275082	124275189	51441	uc011lii.2	ATAD2	-	124332090	124408619	4965
4411	1.8	0	0.4	chr21	C	SVA_D	32956216	32956712	496	uc002yoy.3	BC014150	+	32931557	32932601	24111	uc002yoz.1	BC041449	-	33026870	33031813	70158
1822	10.7	2.4	8.2	chr2	+	SVA_F	170184455	170184953	498	uc010zdg.2	BC016143	+	170183042	170183721	734	uc002uet.3	BBS5	+	170336005	170363165	151052
2689	9.5	3.8	9	chr5	+	SVA_F	75466929	75467427	498	uc003kei.1	SV2C	+	75379304	75621416	-154487	uc003kek.3	IQGAP2	+	75699148	76003957	231721
2675	9.7	3.8	9	chr12	C	SVA_F	48727041	48727540	499	uc001rrm.3	H1FNT	+	48722762	48724062	2979	uc001rrn.2	ZNF641	-	48733792	48744674	6252
2569	9.2	3.8	9	chr12	+	SVA_F	114309694	114310193	499	uc001tvm.3	RBM19	-	114259858	114404176	-94482	uc021rec.1	TRNA_Pseudo	-	114386544	114386617	76351
2550	9	3.8	9	chr14	C	SVA_F	105578527	105579026	499	uc010axe.1	GPR132	-	105521723	105531754	46773	uc001yqf.4	JAG2	-	105607317	105617740	28291
2760	8.6	3.8	9	chr14	+	SVA_F	35507780	35508279	499	uc010tpq.2	SRP54	+	35452103	35498773	9007	uc001wsp.3	FAM177A1	+	35514112	35552589	5833
2658	9.4	3.8	9	chr15	+	SVA_F	75773176	75773675	499	uc002bal.3	PTPN9	-	75759461	75871625	-98449	uc002bam.4	BC016143	+	75797278	75797797	23603
2589	9.4	3.8	9	chr17	+	SVA_F	42257414	42257913	499	uc021tyb.2	C17orf65	-	42253804	42255004	2410	uc002ifo.3	TMUB2	+	42264353	42269099	6440
2702	9.2	3.8	9	chr2	+	SVA_F	114151422	114151921	499	uc010fku.1	PAX8	-	113998654	114036498	114924	uc002tjt.2	CBWD2	+	114195267	114201594	43346
2617	8.6	3.8	9	chr4	C	SVA_F	158558401	158558900	499	uc003ipn.3	LOC340017	+	158493641	158497303	61098	uc003ipp.4	FAM198B	-	159045731	159093718	486831
2607	7.9	4	9.2	chr8	C	SVA_F	129838867	129839366	499	uc003yso.1	BC014119	-	129571389	129573380	265487	uc003ysp.2	LOC728724	-	130228712	130253486	389346
2557	9	4	9.2	chr8	+	SVA_F	128328170	128328669	499	uc003yse.2	LOC727677	-	128301928	128494384	-166214	uc003ysf.3	POU5F1B	+	128427856	128429441	99187
2715	9.4	3.8	9	chr9	C	SVA_F	36615506	36616005	499	uc011lpm.3	MELK	+	36572858	36677680	-62174	uc022bgr.1	MIR4475	-	36823535	36823596	207530
2649	9.4	3.6	8.8	chrX	+	SVA_F	71900739	71901238	499	uc011mqi.2	PHKA1	-	71798663	71934029	-33290	uc022byy.1	LINC00684	-	72001688	72002484	100450
2688	8.6	3.8	9	chrX	+	SVA_F	62408108	62408607	499	uc004dve.3	ZXDA	-	57931863	57937067	4471041	uc004dvf.3	SPIN4	-	62567106	62571218	158499
2774	9	3.8	8.8	chr15	+	SVA_F	41674160	41674660	500	uc001znw.4	NUSAP1	+	41634583	41673248	912	uc010bcf.3	NDUFAF1	-	41679546	41694658	4886
4596	2	0.4	0.2	chr5	+	SVA_D	75115052	75115552	500	uc003keh.4	POC5	-	74970023	75013313	101739	uc003kei.1	SV2C	+	75379304	75621416	263752
2776	8.8	3.8	9	chr1	+	SVA_F	33516945	33517446	501	uc001bwp.2	AK2	-	33476825	33502512	14433	uc001bwr.3	ADC	+	33546713	33585995	29267
2753	9.6	3.8	9	chr1	C	SVA_F	24320949	24321450	501	uc021oit.1	DQ588542	-	24320925	24320957	-8	uc001bil.4	MYOM3	-	24382530	24393069	61080
2530	9.6	3.8	9	chr17	+	SVA_F	58628239	58628740	501	uc010ddl.1	APPBP2	-	58520519	58603580	24659	uc002iyt.2	PPM1D	+	58677543	58743640	48803
2760	8.8	3.8	9	chr3	C	SVA_F	17746892	17747393	501	uc021wtt.1	TRNA_Pseudo	-	17741391	17741464	5428	uc003cbg.4	LOC339862	+	18004063	18310410	256670
2551	9.2	3.8	9	chr5	+	SVA_F	32207709	32208210	501	uc003jhp.1	GOLPH3	-	32124823	32174425	33284	uc003jhq.3	MTMR12	-	32227110	32313114	18900
2547	9.4	3.8	9	chr6	+	SVA_F	15188722	15189223	501	uc003nbi.3	CD83	+	14117864	14137148	1051574	uc011diu.1	JARID2	+	15245733	15497401	56510
2719	9	3.8	9	chr9	+	SVA_F	115276035	115276536	501	uc011lwx.1	KIAA1958	+	115249247	115422706	-146671	uc004bgg.3	INIP	-	115448790	115480387	172254
2562	9.2	3.8	9	chr9	+	SVA_F	38241592	38242093	501	uc004aax.3	SHB	-	37915894	38069210	172382	uc004aay.3	ALDH1B1	+	38392660	38398662	150567
2772	10	3.6	8.8	chrX	C	SVA_F	100227855	100228356	501	uc010nng.3	ARL13A	+	100224696	100245820	-17965	uc004egt.3	TRMT2B	-	100264333	100307105	35977
4001	4.6	0	1	chr7	C	SVA_D	148976836	148977340	504	uc003wfr.4	LOC155060	+	148959261	148994403	-17567	uc011kup.1	LOC155060	+	148982371	148990914	5031
4768	1.4	0	0.6	chr2	+	SVA_F	203442723	203443229	506	uc010ftr.3	BMPR2	+	203241049	203432474	10249	uc010zhw.2	FAM117B	+	203499900	203589955	56671
1403	9.7	0.4	41.6	chr22	C	SVA_F	31987953	31988459	506	uc010gwi.4	SFI1	+	31969043	32014537	-26584	uc003ali.4	SFI1	+	32010152	32014537	21693
3015	7.7	25.6	0.2	chr5	C	SVA_B	90638723	90639229	506	uc003kjy.1	AK091866	-	90606837	90610219	28504	uc003kjz.2	ARRDC3	-	90664540	90679149	25311
1611	16.4	2.6	74.6	chr3	C	SVA_F	10458556	10459063	507	uc021wta.1	MIR885	-	10436172	10436246	22310	uc003bvx.1	LINC00606	-	10801168	10805877	342105
1354	19.1	7.3	76.6	chr7	+	SVA_F	67353812	67354319	507	uc003tvu.3	BC017910	+	66800962	66805012	548800	uc022afg.1	U6	-	68866187	68866289	1511868
1490	20	3.4	33.1	chr7	C	SVA_F	54860086	54860593	507	uc003tqg.3	SEC61G	-	54819939	54826939	33147	uc003tqh.3	EGFR	+	55086724	55224644	226131
4869	1.6	0	0	chr9	C	SVA_D	71718530	71719037	507	uc011lrr.1	FXN	+	71650478	71715094	3436	uc011lrs.2	TJP2	+	71736179	71870124	17142
4663	2.5	0	0	chr13	+	SVA_A	46858156	46858666	510	uc010tfx.1	AY395526	+	46858131	46858328	-172	uc031qll.1	LINC00563	-	46870579	46871979	11913
1501	19.9	4.3	81.6	chr7	+	SVA_F	67353301	67353811	510	uc003tvu.3	BC017910	+	66800962	66805012	548289	uc022afg.1	U6	-	68866187	68866289	1512376
4681	2.5	0.4	0	chr5	C	SVA_A	74906661	74907172	511	uc003kee.3	POLK	+	74842834	74895646	11015	uc031ski.1	ANKDD1B	+	74907300	74967671	128
1344	8.8	1.5	40.9	chr4	+	SVA_F	77838528	77839046	518	uc003hki.3	SOWAHB	-	77816081	77819002	19526	uc010ijh.1	41528	+	77870894	77952123	31848
1624	10.6	1.1	83.1	chr2	C	SVA_F	129176465	129176986	521	uc002tpt.4	HS6ST1	-	129023053	129076171	100294	uc010fmf.2	AK311291	+	129622178	129626301	445192
3813	1.3	35	0.6	chr2	C	SVA_D	3369255	3369777	522	uc002qxj.2	TSSC1	-	3192740	3381653	-12398	uc002qxm.1	TRAPPC12	+	3383445	3483342	13668
4660	3	0.2	0	chr4	+	SVA_B	136563040	136563564	524	uc003ihc.1	BC032916	-	135226556	135248601	1314439	uc003ihd.3	BC031238	+	138114909	138119521	1551345
2498	3.1	30.2	0.2	chr1	+	SVA_C	53208562	53209087	525	uc010onj.2	ZYG11B	+	53192130	53293013	-84451	uc009vzh.3	ZYG11B	+	53262405	53293013	53318
4796	1.9	0	0.4	chr3	+	SVA_B	80119660	80120186	526	uc003dqf.1	ROBO1	-	78709088	78764407	1355253	uc021xav.1	GBE1	-	81538849	81810950	1418663
1755	9.6	0.9	39.4	chr22	+	SVA_F	40933079	40933606	527	uc003ayy.1	MKL1	-	40859224	41032690	-99611	uc003ayz.3	MCHR1	+	41075181	41078818	141575
4547	3.6	0.2	0	chr1	+	SVA_C	27547137	27547665	528	uc021ojs.1	DL490887	+	27533765	27533868	13269	uc009vst.3	WDTC1	+	27561006	27635124	13341
3127	10.5	4.3	1.3	chr6	C	SVA_D	152220726	152221254	528	uc011eex.2	ESR1	+	152201789	152424408	-203682	uc010kit.1	ESR1	+	152265307	152382259	44053
1947	14.7	3.2	71.3	chr4	+	SVA_F	108998394	108998923	529	uc003hyw.1	LEF1	-	108991818	109000770	-2376	uc021xqn.1	LEF1-AS1	+	109088680	109097586	89757
1606	8.8	0.9	39.5	chr5	+	SVA_F	176388652	176389182	530	uc003mff.1	UIMC1	-	176346170	176396707	-8055	uc021yio.1	UIMC1	-	176396601	176433780	7419
4947	2.8	0	0	chr8	+	SVA_C	37991320	37991852	532	uc010lwa.4	ASH2L	+	37963310	37997598	-6278	uc003xkv.1	STAR	-	38000217	38008600	8365
1739	9.1	0.6	67.7	chr4	C	SVA_F	1830605	1831140	535	uc003gdv.3	LETM1	-	1813205	1857974	-27369	uc010icc.3	LETM1	-	1834810	1841069	3670
3942	5.8	1.7	2.8	chr10	C	SVA_A	72000009	72000545	536	uc001jqv.1	PPA1	-	71962585	71993190	6819	uc021psj.1	NPFFR1	-	72014712	72043450	14167
4908	1.9	0	0	chr20	+	SVA_B	3043953	3044491	538	uc002whs.3	MRPS26	+	3026674	3028896	15057	uc002wht.1	OXT	+	3052265	3053162	7774
1221	13.4	0.6	33	chr15	+	SVA_F	41674717	41675256	539	uc001znw.4	NUSAP1	+	41634583	41673248	1469	uc010bcf.3	NDUFAF1	-	41679546	41694658	4290
1614	17.4	3.1	34.3	chrX	C	SVA_F	70489582	70490121	539	uc004dzl.4	ZMYM3	-	70469054	70474499	15083	uc004dzo.3	NONO	+	70503041	70521018	12920
1462	7.5	1.5	30.9	chr1	+	SVA_F	63939043	63939586	543	uc009wak.1	ITGB3BP	-	63919111	63988812	-49769	uc001dbf.3	EFCAB7	+	63989012	64038364	49426
1143	11.3	1.5	41.8	chr15	+	SVA_F	72393322	72393866	544	uc002ato.4	MYO9A	-	72250853	72410440	-17118	uc021spq.1	SENP8	+	72406598	72433311	12732
1362	10.8	1.3	41.6	chr2	+	SVA_F	170183910	170184454	544	uc010zdg.2	BC016143	+	170183042	170183721	189	uc002uet.3	BBS5	+	170336005	170363165	151551
1988	10.4	1.3	35	chr12	C	SVA_F	112161186	112161733	547	uc001tss.1	ACAD10	+	112153309	112194903	-33717	uc001tst.3	ALDH2	+	112204690	112247789	42957
5195	1.3	0.2	0	chr8	C	SVA_D	131934455	131935002	547	uc010mds.3	ADCY8	-	131792546	132052835	-118380	uc022bbo.1	7SK	-	132872694	132872961	937692
4727	4.7	0.4	0	chr11	C	SVA_B	74064381	74064931	550	uc001ovb.1	PGM2L1	-	74041360	74109502	-45121	uc001ovc.3	KCNE3	-	74165885	74178600	100954
1191	9.7	4.3	38.6	chr8	+	SVA_F	117691546	117692096	550	uc011lhz.1	EIF3H	-	117670487	117768062	-76516	uc003yoc.3	UTP23	+	117778741	117786921	86645
1180	12.6	0.6	41.5	chr9	+	SVA_F	128385947	128386498	551	uc010mxc.1	MAPKAP1	-	128321911	128420078	-34131	uc004bqb.3	PBX3	+	128509616	128729655	123118
4633	3.3	0	1.4	chr10	+	SVA_C	28944042	28944594	552	uc031ptp.1	MIR5586	+	28835324	28835346	108696	uc001iuj.1	BAMBI	+	28966423	28971868	21829
2416	9.8	2.2	30	chr6	C	SVA_F	21852241	21852794	553	uc003ndk.1	LINC00340	+	21845773	21981012	-128771	uc003ndl.3	LINC00340	+	21898950	22214734	46156
5235	2.3	0.4	0	chr11	+	SVA_D	76330345	76330900	555	uc001oxp.3	C11orf30	+	76253259	76262589	67756	uc001oxq.4	LRRC32	-	76368567	76381044	37667
4842	3.5	0.5	1.6	chr4	+	SVA_A	188895919	188896475	556	uc021xvl.1	LOC339975	-	188225236	188426767	469152	uc003izh.1	ZFP42	+	188916924	188926199	20449
3080	8.3	3.6	31	chr5	+	SVA_F	167285879	167286436	557	uc003lzr.5	TENM2	+	167181992	167691162	-405283	uc021yhj.1	SNORA40	-	167460095	167460210	173659
1152	10.4	2.5	38	chr2	+	SVA_F	44815498	44816058	560	uc021vgr.1	MIR548AD	-	44776629	44776659	38839	uc021vgs.1	Mir_548	-	44979368	44979456	163310
1534	10.7	1.4	36.9	chr5	C	SVA_F	43087614	43088174	560	uc010ivk.4	LOC100506639	+	43067124	43093660	-6046	uc010ivl.1	ZNF131	+	43120984	43162033	32810
1173	9.8	3.5	39.1	chr1	+	SVA_F	149132706	149133267	561	uc021oxd.1	TRNA_Pseudo	+	149079363	149079435	53271	uc021oxe.1	TRNA_His	-	149155827	149155899	22560
5206	1.4	0	0.4	chr4	+	SVA_D	30928935	30929497	562	uc021xnd.1	PCDH7	+	30722036	31148423	-219488	uc003gsm.1	AK093205	+	33893553	33908510	2964056
1600	9	1.2	37.1	chr6	C	SVA_F	158660988	158661551	563	uc003qrd.3	GTF2H5	+	158589378	158620376	40612	uc011efo.2	TULP4	+	158733691	158902570	72140
5303	2	0	0.3	chr17	C	SVA_C	44393980	44394544	564	uc002iki.4	ARL17A	-	44376499	44439163	-45183	uc031rch.1	LRRC37A	+	44400304	44409347	5760
3084	9.6	3.2	7.8	chr11	C	SVA_D	59968778	59969343	565	uc010rla.2	MS4A6A	-	59939970	59952139	16639	uc001nov.2	AB231731	-	59980561	59997544	11218
3177	8.1	3.2	7.8	chr5	C	SVA_D	54992544	54993109	565	uc010ivy.3	SLC38A9	-	54921672	55008554	-16010	uc003jqg.4	DDX4	+	55033844	55112974	40735
1601	8.6	1.1	37.2	chr3	+	SVA_F	128673468	128674034	566	uc003elh.1	AK125726	-	128651611	128690276	-16808	uc003eli.4	KIAA1257	-	128689781	128710740	15747
1416	10.3	2.6	38.8	chr7	+	SVA_F	25058284	25058850	566	uc003sxk.1	OSBPL3	-	24873705	24903218	155066	uc003sxl.3	CYCS	-	25158269	25164980	99419
3389	8.6	3.2	7.8	chr15	+	SVA_D	75795275	75795842	567	uc002bal.7	PTPN13	-	75759461	75871625	-76350	uc002bam.4	BC016143	+	75797278	75797797	1436
1664	8.8	1.1	37.3	chr7	C	SVA_F	100338920	100339487	567	uc010lhi.3	ZAN	+	100331248	100395419	-56499	uc011kkd.1	ZAN	+	100359837	100371116	20350
2729	12.7	4.8	66.6	chr15	+	SVA_A	35373683	35374251	568	uc021siy.1	ZNF770	-	35273559	35275635	98048	uc001ziy.3	ANP32AP1	+	35529526	35530264	155275
5421	1.1	0	0	chr6	C	SVA_E	131464901	131465469	568	uc003qck.4	AKAP7	+	131456825	131604675	-139774	uc003qcm.2	AKAP7	+	131571298	131604675	105829
1614	10.3	1.6	38.2	chr9	+	SVA_F	114403332	114403904	572	uc004bfn.3	DNAJC25-GNG10	+	114393631	114432526	-29194	uc004bfp.3	GNG10	+	114423850	114432526	19946
1888	17.4	3.1	66.3	chr9	+	SVA_F	19000034	19000606	572	uc010mip.2	FAM154A	-	18927890	19033256	-33222	uc003znj.3	RRAGA	+	19049371	19051021	48765
5225	1.9	0	0	chr17	+	SVA_D	3537001	3537574	573	uc002fvz.1	SHPK	-	3511555	3539616	-2615	uc002fwa.3	CTNS	+	3539761	3566397	2187
1608	10	1.4	38.3	chr1	+	SVA_F	113612185	113612759	574	uc001ede.1	BC037540	-	113554308	113615724	-3539	uc001edf.1	LRIG2	+	113615830	113667342	3071
1625	19	3	73	chr10	C	SVA_F	31650452	31651026	574	uc009xlp.3	ZEB1	+	31610063	31818742	-168290	uc021pow.1	JB175196	+	31840033	31840054	189007
1727	8.8	0.9	28.2	chr3	C	SVA_F	142766179	142766753	574	uc003evl.1	U2SURP	+	142744623	142772636	-6457	uc003evm.3	CHST2	+	142838617	142842856	71864
5498	0.5	0	0.9	chr1	+	SVA_F	241578985	241579560	575	uc021plg.1	MIR3123	+	241295571	241295646	283339	uc001hyx.3	FH	-	241660856	241683085	81296
1073	11.6	0.9	30.9	chr11	+	SVA_F	28451786	28452361	575	uc001msf.1	METTL15	+	28131712	28147409	304377	uc001msk.3	KCNA4	-	30031287	30038577	1578926
1587	8.7	0.9	37.5	chr4	C	SVA_F	1830016	1830591	575	uc003gdv.3	LETM1	-	1813205	1857974	-27958	uc010icc.3	LETM1	-	1834810	1841069	4219
1573	8.8	0.5	37.6	chr10	+	SVA_F	94135603	94136182	579	uc010qno.1	41338	+	94050923	94113721	21882	uc031pwv.1	AK124121	-	94178242	94180347	42060
4920	4.1	0	0.3	chr2	C	SVA_B	239959606	239960186	580	uc021vyx.1	FLJ43879	-	239840997	239847965	111641	uc010fyy.3	HDAC4	-	239969863	240111773	9677
1580	20.3	5	65.1	chr7	+	SVA_F	67354320	67354901	581	uc003tvu.3	BC017910	+	66800962	66805012	549308	uc022afg.1	U6	-	68866187	68866289	1511286
1667	9.1	1.2	38.3	chr9	+	SVA_F	123258132	123258713	581	uc004bki.3	CDK5RAP2	-	123168424	123298804	-40672	uc022bms.1	MEGF9	-	123363195	123476765	104482
5131	4.3	0.2	0.2	chr12	+	SVA_B	19245111	19245693	582	uc001rdy.3	CAPZA3	+	18891044	18892122	352989	uc001rdz.4	PLEKHA5	+	19282625	19354937	36932
1234	12.2	0.9	38.9	chr1	+	SVA_F	33517503	33518086	583	uc001bwp.2	AK2	-	33476825	33502512	14991	uc001bwr.3	ADC	+	33546713	33585995	28627
1177	11.7	0.8	38.9	chr10	+	SVA_F	104888746	104889329	583	uc001kwp.3	NT5C2	-	104847773	104953063	-64317	uc001kwr.3	BC040734	-	104958488	105036751	69159
5185	2.5	0.5	2.9	chr17	C	SVA_A	56286028	56286613	585	uc021uam.1	MKS1	-	56282796	56296966	-10938	uc010dco.2	LPO	+	56315786	56329206	29173
1179	11.1	0.8	39	chr6	+	SVA_F	15189230	15189816	586	uc003nbi.3	CD83	+	14117864	14137148	1052082	uc011diu.1	JARID2	+	15245733	15497401	55917
3676	8.2	5.3	3.8	chr7	+	SVA_A	96789337	96789923	586	uc003uoo.4	ACN9	+	96745904	96811075	-21738	uc022ahv.1	7SK	-	97228244	97228572	438321
1358	11.9	1.4	27.4	chr7	C	SVA_F	1186109	1186695	586	uc021zyo.1	GPER	+	1131364	1132492	53617	uc003skc.3	ZFAND2A	-	1192542	1199855	5847
5713	1.5	0	2.1	chr20	+	SVA_D	18475638	18476225	587	uc002wqy.3	RBBP9	-	18467187	18477887	-2249	uc010zsb.2	SEC23B	+	18488187	18542059	11962
5367	2.9	0	0	chr12	C	SVA_B	24826359	24826947	588	uc001rgb.1	LINC00477	-	24719897	24737102	89257	uc001rgc.3	BCAT1	-	24962957	25055322	136010
5101	2.9	1.7	0.3	chr13	+	SVA_D	50078624	50079214	590	uc001vdd.3	PHF11	+	50070527	50103117	-24493	uc001vde.1	RCBTB1	-	50106081	50159719	26867
1660	17.6	4.1	70.9	chr2	+	SVA_F	128965897	128966487	590	uc002tpr.3	UGGT1	+	128848781	128953249	12648	uc002tpt.4	HS6ST1	-	129023053	129076171	56566
5514	2.5	0	0	chr17	+	SVA_D	21493850	21494442	592	uc002gyx.1	C17orf51	-	21435875	21477731	16119	uc002gyy.3	UBBP4	+	21729872	21731760	235430
5463	1.4	0	0	chr8	C	SVA_D	145285711	145286303	592	uc031tcr.1	MROH1	+	145226873	145256920	28791	uc003zbl.4	MROH1	+	145293937	145316843	7634
1078	12.5	0.5	39	chr9	+	SVA_F	115276594	115277187	593	uc011lwx.1	KIAA1958	+	115249247	115422706	-146112	uc004bgg.3	INIP	-	115448790	115480387	171603
5569	1.5	0	0.3	chr16	C	SVA_D	7952754	7953349	595	uc010uyc.1	RBFOX1	+	7382750	7763340	189414	uc010uyd.2	TMEM114	-	8619501	8622226	666152
5442	2.4	0	0.8	chr5	C	SVA_D	80239149	80239744	595	uc003kgz.4	MSH3	+	79950466	80172634	66515	uc003kha.2	RASGRF2	+	80256507	80525981	16763
5607	1.3	0.2	0.3	chr2	C	SVA_F	109343089	109343685	596	uc002tem.4	RANBP2	+	109335936	109402267	-59178	uc002ten.1	CCDC138	+	109403218	109492847	59533
5234	2.1	0.5	2.8	chr14	+	SVA_A	51833339	51833936	597	uc021rta.1	LINC00640	+	51800110	51832275	1064	uc031qon.1	FRMD6-AS2	-	51921229	52066670	87293
5301	2.3	7.4	0.2	chr7	C	SVA_D	139114123	139114720	597	uc022ams.1	LOC100129148	-	139102208	139112272	1851	uc003vvb.3	KLRG2	-	139138087	139168457	23367
5770	0.5	0	0.5	chr11	C	SVA_F	66989541	66990140	599	uc001ojy.3	KDM2A	+	66974980	67025550	-36009	uc010rpn.3	KDM2A	+	67007505	67025550	17365
2914	8.8	2.5	7.6	chr1	+	SVA_E	8013016	8013618	602	uc021ofs.1	TRNA_Pseudo	-	7990338	7990408	22608	uc001aou.4	PARK7	+	8021713	8045342	8095
1595	17.8	3	41.8	chr10	C	SVA_F	31651077	31651679	602	uc009xlp.3	ZEB1	+	31610063	31818742	-167665	uc021pow.1	JB175196	+	31840033	31840054	188354
4143	7.2	3.1	0.8	chr2	C	SVA_F	48784266	48784868	602	uc010fbm.3	STON1	+	48757307	48825654	-41388	uc002rwp.2	STON1-GTF2A1L	+	48796158	48906749	11290
5165	4	3	1	chr16	+	SVA_A	9260346	9260949	603	uc002czn.3	AK057657	+	9202200	9205958	54388	uc021tct.1	MIR548X	+	9328773	9328803	67824
2557	8	3.3	36.9	chr1	C	SVA_F	55028129	55028733	604	uc001cxm.2	ACOT11	+	55013806	55100417	-72288	uc001cxn.3	FAM151A	-	55074849	55089200	46116
2811	8	3.5	43.4	chr22	+	SVA_F	40932472	40933077	605	uc003ayy.1	MKL1	-	40859224	41032690	-100218	uc003ayz.3	MCHR1	+	41075181	41078818	142104
1943	9.6	1.3	50.8	chr22	C	SVA_F	27169185	27169791	606	uc003adf.2	AK026502	+	27068848	27114949	54236	uc003adg.3	AK055980	-	27444105	27456467	274314
5179	1.7	66.2	0.5	chr7	+	SVA_F	138296552	138297160	608	uc011kqh.2	SVOPL	-	138279029	138363790	-67238	uc003vuf.3	ATP6V0A4	-	138391038	138458782	93878
5729	2.3	0	0	chr12	C	SVA_D	31333178	31333788	610	uc010sjy.1	OVOS2	-	31267684	31359088	-25910	uc021qwk.1	hsa-miR-3194-3p	-	31379257	31379277	45469
5643	2.8	1.8	0	chr10	+	SVA_C	120554649	120555260	611	uc001lds.1	CACUL1	-	120440493	120514758	39891	uc009xzf.1	NANOS1	+	120789227	120793854	233967
5854	2.1	0	0	chr7	C	SVA_D	66341755	66342368	613	uc003tvj.1	GTF2IRD1P1	-	66274979	66309813	31942	uc003tvk.3	TMEM248	+	66386202	66423538	43834
5691	2.4	0	0	chr20	+	SVA_D	15781235	15781849	614	uc002wpb.3	MACROD2	+	15680500	16033841	-252606	uc002wpc.3	AK125594	-	15872978	15903959	91129
5911	1.8	0	0	chr1	+	SVA_D	8972232	8972847	615	uc021oft.1	ENO1-AS1	+	8938893	8939943	32289	uc021ofu.2	CA6	+	9005892	9012710	33045
5575	2.1	0	0	chr16	C	SVA_D	308155	308770	615	uc002cgh.3	ITFG3	+	299547	316119	-7964	uc002cgi.1	RGS11	-	318309	325914	9539
5335	3.6	0	1	chr4	C	SVA_B	156345540	156346155	615	uc010iqb.2	MAP9	-	156289317	156298122	47418	uc021xtn.1	TRNA_Pseudo	+	156383887	156383959	37732
5108	3.8	0	1.1	chr20	C	SVA_B	36178539	36179155	616	uc002xhe.3	NNAT	+	36149606	36152090	26449	uc031rte.1	LINC00489	-	36247699	36251521	68544
5189	5	0.2	0.7	chr14	+	SVA_B	49067801	49068419	618	uc001wwk.2	LINC00648	-	48234155	48264217	803584	uc021rso.1	SNORD112	-	49410649	49410717	342230
4823	5.8	1.1	1.9	chr2	C	SVA_A	232402914	232403532	618	uc002vry.4	NMUR1	-	232387870	232395182	7732	uc002vrz.3	C2orf57	+	232457574	232458994	54042
5363	3	0.5	2.8	chr21	C	SVA_A	30764511	30765129	618	uc002ynl.2	BACH1	+	30677559	30734217	30912	uc002ynn.3	GRIK1	-	30909253	31312282	144124
5224	4.1	1.4	2.7	chr6	C	SVA_A	33325176	33325795	619	uc010juw.2	DAXX	-	33287929	33290793	34383	uc003oef.4	KIFC1	+	33359312	33377699	33517
4927	4.8	2.2	2.6	chr21	+	SVA_A	39038848	39039469	621	uc002ywo.3	KCNJ6	-	38996784	39288741	-249272	uc002ywp.3	DSCR4	-	39426312	39493454	386843
5854	2.1	0	0.3	chr19	+	SVA_D	11413625	11414247	622	uc002mqw.2	AF161365	-	11411544	11431999	-18374	uc002mqx.3	RAB3D	-	11432721	11450344	18474
5382	2.1	6.4	0.3	chrX	+	SVA_B	122721703	122722325	622	uc011mug.1	mir-220	-	122695945	122696055	25648	uc004etu.3	THOC2	-	122734411	122866904	12086
5634	1.9	3.4	0.2	chr10	+	SVA_D	7033881	7034504	623	uc001ijm.3	LINC00707	+	6821559	6884868	149013	uc009xio.2	SFMBT2	-	7200585	7451303	166081
5620	2.1	0.2	0	chr11	C	SVA_D	67244902	67245525	623	uc010rpt.2	TMEM134	-	67234121	67236748	8154	uc001olv.3	AIP	+	67250504	67258579	4979
5693	3.2	0	0.6	chr14	+	SVA_B	20911352	20911975	623	uc010tli.2	KLHL33	-	20896969	20903801	7551	uc001vxf.3	OSGEP	-	20915206	20923267	3231
5882	1.6	0	0.5	chr4	+	SVA_F	188989274	188989897	623	uc021xvm.1	ZFP42	+	188923961	188924894	64380	uc003izj.1	TRIML2	-	189012426	189022404	22529
5598	2.7	0	0.6	chr12	C	SVA_B	102644414	102645039	625	uc031qjh.1	JX088243	+	102591362	102796374	-151960	uc001tjn.2	IGF1	-	102789644	102872429	144605
1543	9.2	3.4	66.3	chrX	C	SVA_F	29351932	29352557	625	uc004dby.2	IL1RAPL1	+	28605680	29974017	-622085	uc022bue.1	U2	+	29769566	29769659	417009
5502	3.4	3.2	0	chr11	C	SVA_B	15707384	15708010	626	uc021qef.1	SnoMBII_202	-	15503353	15503439	203945	uc001mme.3	SOX6	-	15987994	16424413	279984
5507	3.9	0.2	0.6	chr14	C	SVA_B	56386173	56386799	626	uc010tre.2	LINC00520	-	56247852	56263392	122781	uc021rtl.1	Mir_548	-	56542198	56542282	155399
2598	3.6	0	24.4	chr8	C	SVA_F	9515178	9515804	626	uc011kww.2	TNKS	+	9432557	9639856	-124678	uc010lrs.1	TNKS	+	9577883	9588545	62079
3782	9.8	3.4	2.2	chr9	+	SVA_D	110033456	110034082	626	uc004bdc.1	AK097706	-	109737113	109865269	168187	uc011lwa.2	RAD23B	+	110045516	110087594	11434
5483	4	0.2	0.5	chr11	+	SVA_B	109016165	109016793	628	uc021qqc.1	5S_rRNA	-	108991604	108991713	24452	uc021qqd.1	TRNA_Ser	+	109036038	109036120	19245
5322	5.4	0.3	0	chr8	C	SVA_B	21802125	21802753	628	uc010ltj.1	XPO7	+	21778924	21834032	-31907	uc003xac.3	NPM2	+	21881644	21894408	78891
3298	9.4	0.9	5.1	chr2	+	SVA_D	170362349	170362978	629	uc010zdh.1	KLHL41	+	170336005	170382772	-20423	uc002ueu.1	KLHL41	+	170366211	170382772	3233
3392	8.6	2.9	5.5	chr14	C	SVA_E	103142387	103143017	630	uc001ymb.4	RCOR1	+	103058995	103196913	-54526	uc001ymc.2	TRAF3	+	103243815	103377837	100798
5756	2.4	0	0.6	chr2	C	SVA_C	192320811	192321441	630	uc002usu.2	MYO1B	+	192256833	192290115	30696	uc021vuf.1	NABP1	+	192542797	192553248	221356
5812	2.2	0	0.6	chr3	C	SVA_B	16037603	16038233	630	uc003caq.4	GALNT15	+	15935568	16271253	-233650	uc003car.4	GALNT15	+	16216183	16271253	177950
5865	2.2	0	0.5	chr6	C	SVA_B	24414375	24415005	630	uc011djn.2	MRS2	+	24403152	24425816	-11441	uc003ned.2	GPLD1	-	24426061	24489850	11056
5739	3.2	0.2	0	chr7	C	SVA_B	149029653	149030283	630	uc022aoy.1	TRNA_Cys	+	149028219	149028291	1362	uc022aoz.1	TRNA_Cys	-	149052765	149052837	22482
5574	2.4	3.8	0.2	chr1	+	SVA_B	181923990	181924621	631	uc021pft.1	5S_rRNA	+	181740701	181740780	183210	uc001goz.3	ZNF648	-	182023704	182030847	99083
5349	4.5	1.1	0.3	chr8	C	SVA_C	90321984	90322616	632	uc003yeb.4	MMP16	-	89049459	89339717	982267	uc003yee.3	RIPK2	+	90769974	90803292	447358
5788	0.6	0	0.8	chr1	+	SVA_F	112342551	112343185	634	uc001ebv.1	KCND3	-	112318453	112531777	-189226	uc001ebw.4	LOC643355	+	112533189	112541463	190004
5586	3.2	3.9	0.3	chr11	C	SVA_B	75089424	75090058	634	uc010rrt.2	MIR326	-	75046135	75046230	43194	uc001owg.4	RPS3	+	75110534	75114989	20476
5710	1.1	0	0.8	chr17	+	SVA_F	36409413	36410047	634	uc002hpx.2	LOC440434	-	36364602	36421858	-12445	uc002hpy.3	MRPL45	+	36452988	36479101	42941
5444	3.8	2.7	0.2	chr12	C	SVA_B	47563687	47564322	635	uc001rpn.3	PCED1B	+	47473385	47630443	-66756	uc021qxh.1	MIR4698	+	47581594	47581674	17272
2699	9.6	0.6	8.6	chr3	C	SVA_F	98555304	98555941	637	uc003dte.3	DCBLD2	-	98514813	98620533	-65229	uc003dtf.1	DCBLD2	-	98568231	98620533	12290
5752	3.4	0.3	0	chr12	C	SVA_C	4798466	4799104	638	uc010ses.2	NDUFA9	+	4768191	4796720	1746	uc001qne.1	GALNT8	+	4829751	4881892	30647
5444	3	0.8	0.3	chr17	C	SVA_B	80731925	80732563	638	uc002kfz.3	TBCD	+	80709939	80901062	-169137	uc002kga.3	ZNF750	-	80787309	80797931	54746
5225	3.2	1.4	2.8	chr21	C	SVA_A	17044513	17045151	638	uc021whl.1	NRIP1	-	16337036	16340513	704638	uc002yjy.1	USP25	+	17102495	17252377	57344
1805	8.5	0.6	32.8	chr7	+	SVA_F	1078178	1078817	639	uc003sjv.3	C7orf50	-	1064138	1067988	10190	uc003sjx.4	GPR146	+	1094944	1098897	16127
3535	8	1.9	6.1	chr20	+	SVA_F	30764761	30765401	640	uc002wxk.2	TM9SF4	+	30697538	30755061	9700	uc002wxm.1	TSPY26P	-	30776948	30778163	11547
5394	4.7	0.6	0	chr9	+	SVA_B	136175696	136176336	640	uc010nag.1	ABO	-	136130562	136150630	25066	uc004cdb.4	SURF6	-	136197551	136203047	21215
5575	3.7	1.7	0.2	chr6	+	SVA_B	40783670	40784312	642	uc003oph.1	LRFN2	-	40359372	40555126	228544	uc021yzi.1	Mir_652	+	40821939	40822035	37627
3191	9	2.3	6.8	chr1	+	SVA_F	48658335	48658978	643	uc010omr.1	SKINTL	-	48567386	48648100	10235	uc010oms.1	SLC5A9	+	48688356	48703519	29378
5805	2.5	0.9	0.3	chr14	C	SVA_D	77882606	77883249	643	uc010tvi.2	NOXRED1	-	77872945	77889399	-6793	uc001xtt.2	VIPAS39	-	77893017	77923983	9768
2608	8.4	3.3	40.8	chr3	C	SVA_F	38123297	38123940	643	uc003chq.1	DLEC1	+	38104071	38137437	-14140	uc003chr.1	DLEC1	+	38135095	38164228	11155
5736	2.8	0.1	1.5	chr3	C	SVA_D	50860607	50861250	643	uc011bds.2	DOCK3	+	50712671	51421629	-561022	uc003dbc.3	MANF	+	51422691	51426828	561441
2750	8.6	3.3	40.8	chr6	C	SVA_F	43548641	43549284	643	uc003ovq.4	POLH	+	43543877	43588260	-39619	uc003ovr.4	POLH	+	43554524	43582458	5240
4063	9.2	12.4	2	chrX	+	SVA_A	76286459	76287102	643	uc010nlw.1	MIR384	-	76139697	76139785	146674	uc022bzg.1	5S_rRNA	+	76287129	76287248	27
2629	9.3	3.1	46.8	chr10	+	SVA_F	24944507	24945151	644	uc001isd.1	ARHGAP21	-	24917942	25011208	-66701	uc001ise.1	PRTFDC1	-	25137553	25241533	192402
2707	9.1	3.2	40.9	chr11	C	SVA_F	45760075	45760719	644	uc001nbm.2	LOC100507384	+	45743857	45746106	13969	uc001nbn.3	DKFZp779M0652	+	45792982	45793909	32263
5654	5.1	0.8	0.5	chr17	+	SVA_D	2158831	2159475	644	uc002fuc.1	AJ276246	-	2139006	2139380	19451	uc031qxy.1	SMG6	-	2202199	2206813	42724
5938	2.2	0.5	0.5	chr18	+	SVA_B	3049788	3050432	644	uc010wyu.2	LOC727896	-	2943212	2946621	103167	uc002klp.3	MYOM1	-	3066804	3220106	16372
6091	1.2	0	0.3	chr8	+	SVA_D	68263057	68263701	644	uc003xxp.1	ARFGEF1	-	68109908	68114040	149017	uc003xxq.4	CPA6	-	68334404	68658620	70703
5907	2.6	0.6	0.3	chr1	C	SVA_B	33821904	33822549	645	uc021okx.1	7SK	-	33802166	33802465	19439	uc001bxi.1	PHC2	-	33832716	33896615	10167
5170	3.1	0.3	6.7	chr1	+	SVA_A	30819216	30819861	645	uc001bry.3	BC042538	-	30486798	30510456	308760	uc001brz.3	MATN1	-	31184123	31196432	364262
5918	1.6	0.3	0.5	chr5	+	SVA_F	170574766	170575411	645	uc003mbb.3	RANBP17	+	170570270	170727019	-152253	uc003mbc.3	RANBP17	+	170610170	170634907	34759
5237	5.4	0.5	0.1	chr10	+	SVA_B	87791952	87792598	646	uc021pvp.1	7SK	-	87409768	87410017	381935	uc010qmg.2	MIR346	-	88024450	88024545	231852
5607	2.2	0.1	0.8	chr17	C	SVA_C	28863442	28864088	646	uc002hff.3	GOSR1	+	28804425	28853832	9610	uc002hfg.1	DQ584119	-	28882883	28882913	18795
5865	0.6	0.1	0.6	chr17	C	SVA_F	44314942	44315588	646	uc002ike.3	KANSL1-AS1	+	44270938	44274089	40853	uc002ikf.3	ARL17A	-	44363861	44417140	48273
5020	3.6	0	6.5	chr4	C	SVA_A	175905027	175905673	646	uc021xuo.1	ADAM29	+	175896676	175899139	5888	uc011ckj.2	GPM6A	-	176554087	176708827	648414
5745	3.2	0	0	chr4	+	SVA_D	586100	586746	646	uc003gan.3	PIGG	+	493077	516632	69468	uc003gao.4	PDE6B	+	619362	664681	32616
6060	2.8	0	0	chr7	+	SVA_D	158450215	158450861	646	uc011kwe.1	NCAPG2	-	158432487	158497520	-47305	uc003wny.1	ESYT2	-	158523688	158535754	72827
5982	2.9	0.1	0.1	chr2	C	SVA_D	202103506	202104153	647	uc002uxp.1	CASP8	+	202098165	202152434	-48928	uc002uxs.1	CASP8	+	202122753	202137499	18600
5875	1.7	1.7	0.1	chr2	C	SVA_D	7477851	7478498	647	uc002qyu.3	RNF144A	+	7073187	7095132	382719	uc002qyv.3	LOC100506274	+	7561391	7590381	82893
5415	4.6	2.3	0	chr8	+	SVA_B	59689022	59689670	648	uc003xtv.1	AX747379	+	59571857	59573985	115037	uc003xtw.1	TOX	-	59717976	60031767	28306
5823	2.5	2.6	0.6	chr1	+	SVA_D	28155637	28156286	649	uc001bou.4	STX12	+	28099693	28150963	4674	uc001bov.2	PPP1R8	+	28157251	28178183	965
5661	4.5	0.8	0.1	chr15	+	SVA_C	62511171	62511820	649	uc021snm.1	C2CD4B	-	62456088	62457183	53988	uc002ahh.3	DQ578136	-	62512969	62513056	1149
5737	2.5	1.1	0.3	chr6	+	SVA_B	70676030	70676679	649	uc010kam.2	COL19A1	+	70637800	70875904	-199874	uc003pfe.4	COL9A1	-	70925742	70990180	249063
6052	1.5	0	0.1	chr9	+	SVA_D	86343658	86344307	649	uc004amx.3	AK300656	+	86323235	86328293	15365	uc004amy.3	GKAP1	-	86354335	86432752	10028
5111	5.4	2.5	2.6	chr12	+	SVA_A	11611303	11611953	650	uc010shk.1	PRB2	-	11544473	11548498	62805	uc001qzy.3	LOC338817	+	11700963	11717335	89010
5802	2.9	0.6	0.1	chr17	+	SVA_B	60150344	60150994	650	uc021ubc.1	Y_RNA	+	60114193	60114306	36038	uc021ubd.1	Mir_652	+	60291361	60291457	140367
5961	2	0	0.1	chr4	+	SVA_D	119456450	119457100	650	uc003icb.3	CEP170P1	+	119437494	119475359	-18909	uc003icc.1	AK024248	+	119512927	119554881	55827
5038	3.5	0.3	6.9	chr2	C	SVA_A	86573033	86573684	651	uc021vke.1	REEP1	-	86441119	86565206	7827	uc002sri.4	KDM3A	+	86668270	86719839	94586
5720	2.6	0.1	0.3	chr20	+	SVA_D	41961860	41962511	651	uc021wdy.1	SCARNA15	+	41933194	41933319	28541	uc002xki.3	SRSF6	+	42086503	42092244	123992
4874	4.8	0.6	6.4	chrX	C	SVA_A	55397646	55398297	651	uc011mon.3	PAGE3	-	55284848	55291165	106481	uc022bxt.1	MIR4536-1	+	55477892	55477953	79595
5958	2	0.5	0.8	chr1	C	SVA_B	46230729	46231381	652	uc001cou.3	IPP	-	46164406	46216485	14244	uc001cov.3	MAST2	+	46269284	46501796	37903
2475	11.8	7.5	36.6	chr15	+	SVA_D	72392663	72393315	652	uc002ato.4	MYO9A	-	72250853	72410440	-17777	uc021spq.1	SENP8	+	72406598	72433311	13283
5492	0.9	6.3	0.9	chr19	+	SVA_F	12732532	12733184	652	uc010xmm.1	ZNF791	+	12721731	12740676	-8144	uc010dyv.1	MAN2B1	-	12757321	12777591	24137
2691	8.5	3.4	41.8	chr7	+	SVA_F	25057618	25058270	652	uc003sxk.1	OSBPL3	-	24873705	24903218	154400	uc003sxl.3	CYCS	-	25158269	25164980	99999
5628	2.1	7	0.3	chr12	+	SVA_D	19493246	19493899	653	uc009zio.3	PLEKHA5	+	19475451	19529333	-36087	uc001ref.2	AEBP2	+	19592607	19675173	98708
5747	3.4	0.5	0.1	chr6	+	SVA_B	116157671	116158324	653	uc021zec.1	Mir_584	+	114743162	114743280	1414391	uc003pwi.1	FRK	-	116262692	116381921	104368
5818	3.4	0.5	0.1	chr6	+	SVA_C	86490847	86491500	653	uc010kbs.1	SNORD50B	-	86387306	86387377	103470	uc003pli.3	HTR1E	+	87647023	87726397	1155523
5979	2.3	0.5	0.1	chr17	+	SVA_D	33234645	33235299	654	uc002hif.3	TMEM132E	+	32907767	32966337	268308	uc002hig.3	CCT6B	-	33254877	33288528	19578
6050	2	1.5	0.1	chr18	C	SVA_D	9023627	9024282	655	uc002knt.3	BX648455	+	8829920	8832776	190851	uc002knu.3	NDUFV2	+	9102627	9134343	78345
5736	3	3	0.5	chr1	+	SVA_D	155804613	155805269	656	uc001fmf.3	GON4L	-	155754184	155791339	13274	uc001fmg.3	SYT11	+	155829259	155854990	23990
1179	9.7	5.6	90.5	chr17	C	SVA_F	17345966	17346622	656	uc021trf.1	SMCR9	+	17322657	17326728	19238	uc002grh.1	MED9	+	17380299	17396534	33677
5466	5	2.2	0.5	chr2	C	SVA_B	190624507	190625163	656	uc010zfy.1	OSGEPL1	-	190619040	190627670	-3163	uc031rql.1	OSGEPL1-AS1	+	190627505	190630282	2342
5971	1.1	0	0.3	chr1	+	SVA_D	111776173	111776830	657	uc001eao.3	CHI3L2	+	111772332	111786062	-9889	uc009wgb.3	CHIAP2	+	111823145	111828730	46315
6024	2.6	0	0.3	chr1	C	SVA_D	249205333	249205990	657	uc009xhd.3	PGBD2	+	249200441	249213345	-8012	uc021pmh.1	PGBD2	+	249211536	249212562	5546
5232	5.3	2.3	0.6	chr7	C	SVA_B	45031655	45032312	657	uc003tmm.2	SNORA9	-	45024976	45025109	6546	uc003tmn.3	CCM2	+	45039344	45116069	7032
5713	1.4	0	1.1	chr9	+	SVA_F	42128134	42128791	657	uc004acc.5	LOC554249	+	42018943	42020413	107721	uc004acd.3	ANKRD20A3	+	42368302	42411863	239511
5713	1.4	0	1.1	chr9	C	SVA_F	46578247	46578904	657	uc022bhm.1	Y_RNA	+	46362604	46362716	215531	uc004adp.3	LOC554248	-	46686628	46688098	107724
6232	1.7	0.3	0.1	chr19	C	SVA_D	20262843	20263501	658	uc021url.1	ZNF90	+	20188802	20236782	26061	uc002nou.3	ZNF486	+	20278022	20311299	14521
5786	4.3	0.5	0.1	chr2	C	SVA_B	130565124	130565782	658	uc002tpv.1	LOC151121	-	129999745	130031421	533703	uc010yzp.2	LOC389033	-	130680434	130691890	114652
5765	2.9	1.2	0.3	chr20	C	SVA_B	37139973	37140631	658	uc002xja.1	RALGAPB	+	37137719	37176749	-36776	uc002xjb.1	ADIG	+	37209837	37217104	69206
5475	5	0.8	1.1	chr10	C	SVA_B	75474775	75475434	659	uc010qkm.1	BMS1P4	-	75458908	75490272	-15497	uc021pto.1	BMS1P4	-	75475600	75490227	166
5959	1.7	0	0.1	chr11	C	SVA_D	62123095	62123754	659	uc001ntg.4	ASRGL1	+	62104773	62160887	-37792	uc001nth.1	ASRGL1	+	62124458	62150719	704
5929	2.9	0.6	0.1	chr3	C	SVA_C	155679491	155680150	659	uc011bom.2	GMPS	+	155588324	155655520	23971	uc003far.2	KCNAB1	+	155838336	156256927	158186
5164	5	2	2.9	chr5	+	SVA_A	82733635	82734294	659	uc003kig.3	XRCC4	+	82502119	82649579	84056	uc003kih.4	VCAN	+	82767492	82808758	33198
6025	3.8	0	0.6	chr10	C	SVA_D	35695180	35695840	660	uc010qet.2	CCNY	+	35625801	35860847	-165667	uc001iyy.1	GJD4	+	35894337	35897863	198497
5720	3.2	0	0.1	chr3	+	SVA_D	71978053	71978713	660	uc003doz.4	PROK2	-	71820805	71834357	143696	uc003dpb.1	AK097190	-	72084669	72149578	105956
5950	2	0	0.5	chr4	+	SVA_D	65765898	65766558	660	uc003hcw.3	TECRL	-	65170647	65275178	490720	uc021xos.1	LOC401134	-	65779998	65870218	13440
3001	8.3	3.3	41.3	chr2	+	SVA_D	33093198	33093860	662	uc002rop.1	LINC00486	+	33066079	33162270	-69072	uc002roq.2	LINC00486	+	33107765	33151756	13905
6135	2.1	0.5	0.1	chr12	+	SVA_C	53831425	53832088	663	uc031qhl.1	AMHR2	+	53818865	53825048	6377	uc001scz.4	PRR13	+	53835432	53840427	3344
6343	1.5	0	0.1	chr13	+	SVA_D	114570030	114570694	664	uc021rmw.1	LOC100506394	+	114567149	114569805	225	uc031qnp.1	AK126042	+	114591273	114626485	20579
6302	0.5	0	0.9	chr17	+	SVA_F	65466674	65467338	664	uc002jgc.4	PITPNC1	+	65373396	65693379	-226705	uc002jgd.1	NOL11	+	65714060	65740266	246722
5871	3	0	0.1	chr16	C	SVA_D	2269336	2270001	665	uc002cpk.1	PGP	-	2261602	2264822	4514	uc002cpm.3	E4F1	+	2273566	2285743	3565
5982	3.1	0.9	0.1	chr3	+	SVA_C	142792565	142793230	665	uc003evl.1	U2SURP	+	142744623	142772636	19929	uc003evm.3	CHST2	+	142838617	142842856	45387
5615	5.1	1.8	0	chr8	+	SVA_B	34752770	34753435	665	uc022atv.1	Metazoa_SRP	+	33573301	33573597	1179173	uc003xjr.2	UNC5D	+	35092974	35652181	339539
6004	2.9	1.4	0	chr17	+	SVA_B	74632701	74633367	666	uc002jsj.3	ST6GALNAC1	-	74620844	74639894	-7193	uc002jsk.1	MXRA7	-	74671808	74707056	38441
6027	2.1	0	0.1	chr17	+	SVA_D	80334690	80335356	666	uc010wvl.2	UTS2R	+	80332200	80333370	1320	uc002kes.3	AF075112	-	80338986	80340511	3630
1347	8.6	0.6	35.1	chr21	C	SVA_F	19092015	19092681	666	uc002ykk.3	BTG3	-	18965967	18985268	107413	uc002ykm.3	C21orf91-OT1	-	19149720	19164826	57039
6153	1.8	0.9	0.5	chrX	C	SVA_B	13630163	13630829	666	uc022btd.1	7SK	+	13614354	13614667	15496	uc010nef.1	TCEANC	+	13671224	13682247	40395
6199	1.8	0	0.1	chrX	C	SVA_E	69821386	69822052	666	uc004dym.3	TEX11	-	69748789	70128567	-307181	uc004dyn.3	SLC7A3	-	70145429	70150975	323377
5679	3.3	0.6	0.1	chr15	+	SVA_B	42254840	42255507	667	uc001zou.2	EHD4	-	42233801	42264755	-9915	uc010udc.2	PLA2G4E	-	42273779	42289457	18272
3176	7.1	1.2	9.1	chr9	+	SVA_F	124733359	124734026	667	uc004bls.1	BC039180	-	124646914	124725998	7361	uc011lym.1	TTLL11	-	124736287	124801647	2261
5819	3.5	1	0.6	chr1	C	SVA_B	117842797	117843466	669	uc021osp.1	Metazoa_SRP	-	117785831	117786130	56667	uc009whg.1	MAN1A2	+	117910084	118042176	66618
2819	9	3.1	40.6	chr17	+	SVA_F	20887357	20888026	669	uc002gyk.2	BC043529	+	20841850	20885670	1687	uc002gym.4	USP22	-	20902905	20946352	14879
5605	4.6	1	0.3	chr2	+	SVA_B	89225715	89226384	669	uc021vkv.1	IGKV	+	89197030	89197301	28414	uc031rom.1	abParts	+	89890561	90471176	664177
5804	3.3	0	0.1	chr2	C	SVA_D	113853446	113854115	669	uc002tiw.3	IL1F10	+	113832115	113833427	20019	uc002tix.1	IL1RN	+	113856936	113891590	2821
5957	2.9	0.5	0.8	chr7	+	SVA_C	154826355	154827024	669	uc010lqi.4	LOC202781	+	154795142	154797413	28942	uc003wlt.2	LOC100128264	-	154858778	154863267	31754
2801	8.9	3.1	40.6	chr8	+	SVA_F	95602487	95603156	669	uc003ygp.3	KIAA1429	-	95523205	95565746	36741	uc022ayh.1	LOC100288748	-	95649512	95651695	46356
6104	2.4	1.2	0.1	chr9	+	SVA_C	37891193	37891862	669	uc022bgx.1	SLC25A51	-	37887653	37888547	2646	uc004aaw.1	BC021061	-	37910720	37912138	18858
6139	0.1	0.5	1.2	chr6	C	SVA_F	112829534	112830205	671	uc021zdy.1	RFPL4B	+	112670910	112671702	157832	uc003pvy.4	MARCKS	+	114178526	114184652	1348321
6037	1.3	0.6	0.1	chr12	C	SVA_D	53516124	53516797	673	uc009zms.3	SOAT2	+	53497273	53518323	-2199	uc021qyb.1	DD413682	+	53548176	53548197	31379
5938	1.6	0.3	0.7	chr3	C	SVA_D	38430435	38431108	673	uc003cid.1	XYLB	+	38401829	38442777	-12342	uc003cie.2	ACVR2B-AS1	-	38492517	38496311	61409
3463	7.4	0.7	8.2	chr4	+	SVA_F	181866103	181866776	673	uc021xuu.1	Mir_544	-	180349726	180349836	1516267	uc003iuz.3	LINC00290	-	181985242	182080302	118466
5833	3.4	2.1	0.4	chr3	C	SVA_B	127012084	127012760	676	uc003eji.1	C3orf56	+	126911973	126917025	95059	uc003ejj.3	BC015846	-	127041149	127109513	28389
5954	2.4	0	0.3	chr12	C	SVA_D	123192802	123193479	677	uc001ucx.1	HCAR2	-	123185839	123187904	4898	uc001ucy.4	HCAR3	-	123199302	123201439	5823
5726	3	2.1	0.1	chr13	+	SVA_B	38938029	38938706	677	uc001uwu.3	UFM1	+	38923941	38937143	886	uc031qlf.1	LINC00366	+	39141860	39153653	203154
6158	1.6	0	0.9	chr14	+	SVA_F	59055211	59055888	677	uc010tru.1	KIAA0586	+	58909423	58955081	100130	uc010trv.2	DACT1	+	59100785	59115038	44897
5662	3.7	1.2	0.3	chr19	+	SVA_B	3998783	3999460	677	uc002lzf.1	SNORD37	-	3982504	3982570	16213	uc002lzg.3	PIAS4	+	4007748	4038067	8288
6060	1.5	0.4	0.7	chr7	+	SVA_D	111768305	111768982	677	uc010ljt.1	DOCK4	-	111575162	111846462	-78157	uc003vgc.3	ZNF277	+	111846642	111929008	77660
2741	8.3	2.4	32.5	chr21	C	SVA_F	19092746	19093424	678	uc002ykk.3	BTG3	-	18965967	18985268	108156	uc002ykm.3	C21orf91-OT1	-	19149720	19164826	56296
6082	2.9	0.9	0	chr1	+	SVA_C	211370674	211371355	681	uc001hic.2	KCNH1	-	210851656	211307457	63217	uc010psv.1	RCOR3	+	211432707	211486303	61352
5864	3.2	0.7	0.4	chr5	+	SVA_B	165346345	165347026	681	uc021yhh.1	7SK	+	165036445	165036684	309661	uc021yhi.1	TENM2	+	166711842	167420187	1364816
6249	2.5	0	0.1	chr2	C	SVA_D	136463950	136464632	682	uc010zbi.1	MIR128-1	+	136422966	136423048	40902	uc002tur.3	UBXN4	+	136499188	136542633	34556
5853	3.7	1.2	0.1	chr12	C	SVA_B	67734493	67735176	683	uc001sto.2	CAND1	+	67692729	67708388	26105	uc001stq.1	AK055974	+	67913861	67960906	178685
6445	2.3	0	0.1	chr12	C	SVA_D	49676769	49677452	683	uc010smi.1	TUBA1C	-	49666045	49667009	9760	uc001rtu.3	PRPH	+	49688908	49692481	11456
5572	5.1	0.3	0	chr6	+	SVA_B	32499310	32499993	683	uc021yvx.1	HLA-DRB1	-	32489682	32557613	-58303	uc003obm.1	HLA-DRB6	-	32520489	32527779	20496
6012	3.2	1.5	0.1	chr10	C	SVA_B	32267578	32268262	684	uc009xlr.2	ARHGAP12	-	32103186	32217804	49774	uc001iwe.4	KIF5B	-	32297937	32345371	29675
5859	3.9	1.5	0	chr6	C	SVA_B	74635021	74635705	684	uc010kba.3	CD109	+	74405507	74538041	96980	uc003phr.3	AF086303	+	74779166	75400443	143461
1276	11.6	0.7	47.6	chr1	C	SVA_F	24320209	24320895	686	uc021ois.1	SRSF10	-	24295572	24306953	13256	uc021oit.1	DQ588542	-	24320925	24320957	30
5950	2.9	0.6	0.1	chrX	C	SVA_C	36279441	36280130	689	uc011mkc.3	CXorf30	+	36246895	36403434	-123993	uc004ddl.2	FAM47C	+	37026431	37029739	746301
2664	10.2	2.9	44.7	chr16	+	SVA_F	1648779	1649469	690	uc010brs.1	BC114455	-	1603655	1604131	44648	uc010uvh.2	CRAMP1L	+	1664640	1727909	15171
6294	2.3	0.3	0.1	chr7	C	SVA_D	150202799	150203489	690	uc003whj.3	GIMAP8	+	150147961	150176483	26316	uc003whk.3	GIMAP7	+	150211944	150218161	8455
2739	9.7	3	39.5	chrX	C	SVA_F	114582201	114582891	690	uc004eqb.3	LUZP4	+	114524291	114542121	40080	uc004eqc.1	AK127380	-	114752496	114797058	169605
5753	3.8	0.9	0.9	chr3	+	SVA_B	174805021	174805714	693	uc031scg.1	NAALADL2-AS3	-	174797101	174833032	-28011	uc010hwy.2	NAALADL2	+	174842195	175373351	36481
5885	3.3	6.5	0.3	chr13	+	SVA_D	34755568	34756262	694	uc021rib.1	U5	-	34403675	34403786	351782	uc031qld.1	LINC00457	-	35009590	35214822	253328
6077	3	0.4	0.9	chr6	C	SVA_D	148499305	148500000	695	uc003qmd.4	BC047626	-	148048811	148051503	447802	uc003qme.1	SASH1	+	148663728	148873184	163728
2571	9.5	2.6	44.5	chr1	+	SVA_F	27143965	27144661	696	uc010ofg.2	PIGV	+	27114678	27124894	19071	uc021ojq.1	BC016143	+	27145536	27392034	875
6244	1.9	0	0.1	chr16	C	SVA_D	4824355	4825051	696	uc010uxt.1	ZNF500	-	4800814	4817166	7189	uc002cxq.3	41529	-	4827614	4838522	2563
5942	4	1.9	0.3	chr7	C	SVA_B	138063057	138063753	696	uc022amk.1	MIR4468	+	137808503	137808567	254490	uc022aml.1	JB175279	-	138087838	138087864	24085
5914	4.3	2.6	0.3	chr1	C	SVA_B	203235259	203235956	697	uc001gzo.3	CHIT1	-	203185206	203198860	36399	uc009xao.2	LOC730227	-	203267885	203274453	31929
5061	6.1	1.4	6.3	chr2	C	SVA_A	98718337	98719034	697	uc002syo.3	VWA3B	+	98703594	98929410	-211073	uc010yvi.1	VWA3B	+	98765957	98928495	46923
5355	5.8	3.9	2.9	chrX	+	SVA_A	67698665	67699362	697	uc010nku.1	OPHN1	-	67650426	67653299	45366	uc004dwz.3	YIPF6	+	67718623	67757127	19261
5589	4.1	1.6	1.4	chr1	+	SVA_B	81501057	81501755	698	uc001diq.4	ELTD1	-	79355448	79472495	2028562	uc001dis.3	LPHN2	+	81771844	82458107	270089
5982	3.3	0.7	0.4	chr4	C	SVA_C	175507390	175508088	698	uc021xum.1	HH834010	+	175474212	175474248	33142	uc003ity.1	GLRA3	-	175563197	175750465	55109
2311	6.8	0.6	32.9	chr7	C	SVA_F	10505349	10506048	699	uc021zzm.1	U3	+	10262423	10262638	242711	uc003srx.2	NDUFA4	-	10971579	10979813	465531
4146	10.7	5.3	3	chr15	+	SVA_A	35374702	35375402	700	uc021siy.1	ZNF770	-	35273559	35275635	99067	uc001ziy.3	ANP32AP1	+	35529526	35530264	154124
5291	4.8	4.4	2.9	chr5	+	SVA_A	68516328	68517028	700	uc003jvq.3	MRPS36	+	68513572	68525985	-9657	uc010ixd.1	CDK7	+	68530621	68551848	13593
6055	2.9	1	0.6	chr2	C	SVA_C	53550137	53550838	701	uc021vhk.1	NRXN1	-	51149795	51259674	2290463	uc002rxf.2	ASB3	-	53897116	53927672	346278
2512	10.2	2.9	45.2	chr3	+	SVA_F	101157741	101158442	701	uc003dux.3	SENP7	-	101043117	101232085	-74344	uc003duy.1	FAM172BP	+	101237710	101242731	79268
5811	3.9	1.4	1	chr1	+	SVA_C	115022415	115023117	702	uc001eey.1	TRIM33	-	114946947	114949722	72693	uc001eez.3	DENND2C	-	115064016	115213044	40899
2721	13.3	3.4	60	chr18	+	SVA_A	14222333	14223035	702	uc002ksv.2	ANKRD20A5P	+	14183927	14189106	33227	uc021uht.1	DQ593719	+	14252124	14252151	29089
6024	3.4	1.1	0.6	chr6	C	SVA_B	27497150	27497852	702	uc021yqd.1	TRNA_Gln	+	27487307	27487379	9771	uc021yqe.1	TRNA_Ser	+	27499986	27500068	2134
1823	12.6	9.5	52.4	chr7	+	SVA_F	67547161	67547863	702	uc003tvu.3	BC017910	+	66800962	66805012	742149	uc022afg.1	U6	-	68866187	68866289	1318324
5416	4.4	4	2.7	chrX	+	SVA_A	8470249	8470951	702	uc022bsj.1	VCX-8r	+	8434331	8434546	35703	uc004csf.3	KAL1	-	8496914	8700227	25963
6417	2	0	0.4	chr5	+	SVA_D	115026256	115026960	704	uc003krf.3	TMED7	-	114948904	114961876	64380	uc003krg.3	CDO1	-	115140429	115152405	113469
5718	4.3	0.7	1	chrY	+	SVA_B	14472964	14473669	705	uc022cjh.1	IGL@	-	13629636	13629724	843240	uc022cji.1	GYG2P1	-	14517914	14533389	44245
6454	1.7	0.7	0.7	chr12	C	SVA_F	99048604	99049311	707	uc001tgc.3	APAF1	+	99039077	99129211	-80607	uc009zto.3	APAF1	+	99065312	99129211	16001
5861	5	2	0.1	chr4	+	SVA_B	76242976	76243683	707	uc003hii.3	AK027257	-	75881183	75895572	347404	uc021xpd.1	LOC441025	+	76279285	76287776	35602
5022	6.8	5.4	2.5	chr10	+	SVA_A	85280248	85280956	708	uc021pvl.1	NRG3	+	84559497	84746935	533313	uc021pvm.1	U6	+	85524113	85524220	243157
5819	3.8	0.7	0.4	chr12	+	SVA_B	108814336	108815044	708	uc021rdj.1	CMKLR1	-	108685617	108686733	127603	uc001tmx.1	FICD	+	108909050	108913380	94006
6261	2	0.1	0.7	chr21	+	SVA_E	44198626	44199334	708	uc010gpf.1	PDE9A	+	44163673	44186088	13246	uc002zci.4	WDR4	-	44263189	44299693	63855
3436	10.6	23.1	1.3	chr12	C	SVA_B	57045560	57046269	709	uc001slt.1	SNORD59A	-	57038810	57038885	6675	uc001slw.4	PTGES3	-	57057124	57081781	10855
6047	3.7	1.1	0.4	chr22	+	SVA_C	30455749	30456458	709	uc003agw.4	MTMR3	+	30279157	30426857	28892	uc003agy.3	HORMAD2	+	30476452	30573062	19994
5879	2.7	3	1.4	chr9	+	SVA_D	136256926	136257635	709	uc004cdl.3	C9orf96	+	136243283	136271220	-14294	uc011mde.2	REXO4	-	136271185	136283130	13550
4657	7	2.5	6.3	chr15	+	SVA_F	55594426	55595137	711	uc002acr.3	RAB27A	-	55495163	55582013	12413	uc021smt.1	HP06981	-	55609654	55611392	14517
6118	1.3	0.7	1.3	chr16	+	SVA_F	19014664	19015375	711	uc010vap.2	TMC7	+	18995608	19075262	-60598	uc002dfr.3	COQ7	+	19078916	19091417	63541
6370	3.7	1	0.3	chr20	+	SVA_D	42306247	42306958	711	uc010zwj.1	MYBL2	+	42295708	42345122	-38875	uc002xlc.3	GTSF1L	-	42354800	42355642	47842
6568	2.6	1.2	0.4	chr8	+	SVA_E	128642364	128643075	711	uc011liv.1	LOC727677	-	128455594	128494384	147980	uc003ysg.4	BC042052	-	128698587	128746211	55512
1578	8.9	1	82.8	chr3	C	SVA_F	124086047	124086760	713	uc031sbn.1	MIR5002	+	123851775	123851872	234175	uc003ehh.1	KALRN	+	124103671	124207712	16911
6166	3.4	1.1	1	chr2	C	SVA_B	26887738	26888452	714	uc002rhm.3	CIB4	-	26804072	26864211	23527	uc002rhn.2	KCNK3	+	26915580	26954066	27128
3746	7.4	3.1	32.3	chr4	C	SVA_D	175216193	175216908	715	uc003its.2	CEP44	+	175205054	175254531	-38338	uc021xul.1	MIR4276	+	175344945	175345015	128037
2604	10.1	3.4	37.3	chr10	C	SVA_F	77093233	77093949	716	uc021pts.1	ZNF503-AS1	+	77056140	77121436	-28203	uc001jxg.3	ZNF503	-	77157602	77161513	63653
5180	6.2	4.7	2.5	chrX	+	SVA_A	121789223	121789939	716	uc022cdp.1	Mir_548	+	120466405	120466489	1322734	uc031tkh.1	U3	+	121974278	121974498	184339
5291	3.1	51	1	chr11	C	SVA_C	31992578	31993295	717	uc021qfp.1	RCN1	+	31838113	32127272	-134694	uc021qfq.1	U3	+	32103309	32103519	110014
6276	2.9	0.7	0.7	chrX	+	SVA_D	78020732	78021449	717	uc022bzj.1	LPAR4	+	78010366	78011479	9253	uc022bzk.1	MIR4328	-	78156690	78156746	135241
6028	4	1.4	0.3	chr17	C	SVA_B	59053803	59054521	718	uc002iyy.4	BCAS3	+	58964410	59470199	-416396	uc002iyz.4	BCAS3	+	59067331	59470199	12810
2792	8.4	2.5	36.7	chr20	C	SVA_F	32818416	32819135	719	uc002xaf.3	EIF2S2	-	32676114	32700085	118331	uc002xah.1	ASIP	+	32848170	32857148	29035
1474	9.4	3	42.7	chr15	C	SVA_F	68427071	68427791	720	uc002aqz.3	PIAS1	+	68346571	68480404	-53333	uc002arb.3	CALML4	-	68483042	68498448	55251
5317	5.1	6.5	2.9	chr6	+	SVA_A	56864662	56865383	721	uc010kab.3	BEND6	+	56819772	56892142	-27480	uc003pdi.4	BEND6	+	56878606	56892142	13223
6387	2.8	1.2	0.3	chr7	+	SVA_D	108312129	108312850	721	uc003vfn.3	DNAJB9	+	108210188	108215294	96835	uc003vfo.3	C7orf66	-	108524037	108524637	211187
6311	3.1	1.3	1.2	chr8	C	SVA_D	122668765	122669486	721	uc022baf.1	HAS2-AS1	+	122651585	122657564	11201	uc003ypj.3	BC052578	-	122966844	123139423	297358
6318	2.6	1.2	0.4	chr1	C	SVA_D	112071991	112072713	722	uc001ebh.4	ADORA3	-	112042050	112046743	25248	uc001ebi.3	RAP1A	+	112085054	112256101	12341
6623	2.4	0.1	0.7	chr1	C	SVA_D	46205497	46206220	723	uc001cou.3	IPP	-	46164406	46216485	-10988	uc001cov.3	MAST2	+	46269284	46501796	63064
6027	4.6	0.8	0.4	chr14	C	SVA_B	32028735	32029458	723	uc021rsa.1	GPR33	-	31952149	31957151	71584	uc001wrk.4	NUBPL	+	32030590	32330429	1132
6261	2.8	0	0.8	chr3	C	SVA_D	48524511	48525234	723	uc031rzs.1	SHISA5	-	48510063	48514742	9769	uc003ctv.3	PFKFB4	-	48555116	48594227	29882
5945	3.5	0	4.7	chr12	+	SVA_D	104037584	104038308	724	uc001tjw.3	STAB2	+	103981068	104160502	-122918	uc009zug.3	STAB2	+	104106144	104160502	67836
6299	2.9	0	0.7	chr17	+	SVA_D	5046340	5047064	724	uc002gbd.3	DQ573130	-	5039983	5040025	6315	uc010cla.1	ZNF594	-	5082830	5095178	35766
6119	4.4	1.1	0.7	chr18	+	SVA_C	11608708	11609432	724	uc002kow.1	PIEZO2	-	10797371	10890690	718018	uc021ugy.1	DQ594439	-	11653952	11653986	44520
6436	2.6	0	0.6	chr5	+	SVA_D	152416135	152416859	724	uc003lux.1	AK123816	-	151998524	152351909	64226	uc010jia.1	GRIA1	+	152869174	153085732	452315
6569	2.6	1.2	0.4	chr1	C	SVA_F	208832281	208833006	725	uc001hha.4	PLXNA2	-	208383347	208392095	440186	uc009xcn.3	MIR205HG	+	209602167	209605892	769161
5743	4.2	1.5	1	chr2	C	SVA_C	219213010	219213735	725	uc002vhq.3	PNKD	+	219187901	219211516	1494	uc002vhr.3	C2orf62	+	219221578	219232817	7843
2836	3	0	34.7	chr6	C	SVA_F	87719794	87720519	725	uc003pli.3	HTR1E	+	87647023	87726397	-6603	uc021zcg.1	HTR1E	+	87725052	87726150	4533
5957	3.1	1.5	2.1	chr8	+	SVA_D	145092009	145092734	725	uc011lkx.2	SPATC1	+	145086581	145102015	-10006	uc003zar.3	OPLAH	-	145106166	145115584	13432
5657	4.4	3.9	2.6	chr13	+	SVA_A	43050396	43051122	726	uc001uys.2	AKAP11	+	42846288	42897403	152993	uc001uyt.2	TNFSF11	+	43136871	43182149	85749
3205	5	29.6	4.2	chr4	C	SVA_F	181865376	181866102	726	uc021xuu.1	Mir_544	-	180349726	180349836	1515540	uc003iuz.3	LINC00290	-	181985242	182080302	119140
5657	4.7	4	0.8	chr9	+	SVA_B	123398982	123399711	729	uc004bkj.2	MEGF9	-	123363195	123476765	-77783	uc004bkk.4	MEGF9	-	123420279	123476765	20568
2691	9.4	2.9	42.4	chr12	+	SVA_F	42621005	42621736	731	uc010skp.2	YAF2	-	42550906	42632154	-11149	uc001rmx.2	YAF2	-	42625025	42632154	3289
6363	1.1	0.1	1.5	chr2	C	SVA_F	97471182	97471913	731	uc021vlj.1	MIR3127	+	97464014	97464090	7092	uc002swy.3	CNNM3	+	97481990	97501121	10077
6114	4.5	1.2	0.3	chr3	C	SVA_D	103249757	103250488	731	uc021xbx.1	DD413615	+	102669695	102669715	580042	uc003dvu.3	BC070396	+	103646038	103730578	395550
3935	7.1	2	7.9	chr13	+	SVA_F	35115117	35115850	733	uc031qld.1	LINC00457	-	35009590	35214822	-99705	uc021ric.1	NBEA	+	35516423	36246874	400573
1474	8.5	3.8	114.3	chr8	C	SVA_F	61460455	61461188	733	uc011lef.2	RAB2A	+	61429468	61536203	-75748	uc003xue.3	CHD7	+	61591323	61780586	130135
5952	4.2	0.9	0.7	chr13	C	SVA_D	27379808	27380542	734	uc021rhk.1	GPR12	-	27332959	27333964	45844	uc001uqy.3	USP12	-	27640286	27746033	259744
6512	2.3	0	1.4	chr10	+	SVA_D	109560577	109561312	735	uc021pxx.1	5S_rRNA	+	108729778	108729908	830669	uc021pxy.1	7SK	-	110700726	110701068	1139414
4103	7.5	0.7	7.3	chr17	+	SVA_F	42258209	42258944	735	uc021tyb.2	C17orf65	-	42253804	42255004	3205	uc002ifo.3	TMUB2	+	42264353	42269099	5409
6187	4.5	0.5	0.8	chr3	C	SVA_C	140748691	140749427	736	uc011bmz.1	SLC25A36	+	140660661	140698785	49906	uc003ett.3	SPSB4	+	140770742	140867453	21315
5853	4.7	2.6	1.4	chr8	+	SVA_C	52631479	52632215	736	uc003xqu.4	PXDNL	-	52232136	52722005	-90526	uc011ldm.2	PCMTD1	-	52730139	52746284	97924
6448	3.3	0.9	0.4	chr2	+	SVA_D	55932824	55933562	738	uc002rzf.3	PNPT1	-	55861197	55921045	11779	uc002rzi.3	EFEMP1	-	56093096	56151298	159534
4187	6.5	2	6.3	chr2	C	SVA_F	120600811	120601550	739	uc002tmf.2	PTPN4	+	120517206	120742474	-141663	uc010flj.2	PTPN4	+	120639672	120742474	38122
6047	4.1	1.2	1.1	chr3	+	SVA_C	192429012	192429751	739	uc003fsy.3	FGF12	-	191857181	192445388	-16376	uc021xiv.1	U1	-	192447343	192447505	17592
4642	6.8	0.7	5.1	chr5	+	SVA_F	108678238	108678978	740	uc021ycd.1	JB023059	+	108674369	108674389	3849	uc003kot.1	MAN2A1	+	109025155	109034499	346177
6561	3.2	1.4	0.3	chr15	C	SVA_D	75180144	75180885	741	uc002azb.1	SCAMP2	-	75137196	75165670	14474	uc010ulv.2	MPI	+	75182409	75189296	1524
2627	10.5	2.7	48.5	chr3	+	SVA_F	67493839	67494580	741	uc003dna.4	SUCLG2	-	67425140	67705038	-211199	uc003dnb.3	BC038210	+	67705120	67797534	210540
5856	3.5	2.8	1.4	chr5	C	SVA_C	80119534	80120275	741	uc003kgz.4	MSH3	+	79950466	80172634	-53100	uc003kha.2	RASGRF2	+	80256507	80525981	136232
6331	4	1.1	0.1	chr6	C	SVA_D	154584382	154585123	741	uc021zhe.1	IPCEF1	-	154520801	154732276	-147894	uc003qpy.3	CNKSR3	-	154726432	154831753	141309
2739	10	2.5	48.1	chr1	+	SVA_F	46706177	46706920	743	uc010oma.2	LURAP1	+	46669005	46686928	19249	uc009vye.2	RAD54L	+	46713366	46744145	6446
5666	2.9	44.4	0.1	chr17	C	SVA_D	29062745	29063489	744	uc002hfq.3	SUZ12P1	+	29061080	29097068	-34323	uc002hfr.4	CRLF3	-	29109701	29151778	46212
5009	5.4	44.4	5.8	chr2	C	SVA_A	243003608	243004352	744	uc002wct.1	BC101234	+	242945877	242948160	55448	uc010zpd.1	LOC728323	+	243030843	243102469	26491
6318	2.6	0.4	1.9	chr3	C	SVA_D	113568164	113568908	744	uc003eaq.4	GRAMD1C	+	113557680	113666021	-97857	uc003ear.3	GRAMD1C	+	113609471	113666021	40563
6126	5	1.5	1.5	chr5	C	SVA_D	827854	828598	744	uc010itd.1	ZDHHC11	-	825278	842610	-14756	uc003jbk.4	ZDHHC11	-	839556	843816	10958
2792	10.4	2.5	48.3	chr1	+	SVA_F	113611439	113612184	745	uc001ede.1	BC037540	-	113554308	113615724	-4285	uc001edf.1	LRIG2	+	113615830	113667342	3646
2745	10.1	2.5	48.3	chr19	+	SVA_F	13813618	13814363	745	uc002mxa.3	BC042451	-	13629788	13631071	182547	uc010xnf.2	CCDC130	+	13842573	13869932	28210
2845	9.4	2.7	48.4	chr2	+	SVA_F	43524042	43524787	745	uc002rsy.4	THADA	-	43457974	43823185	-299143	uc010fas.1	THADA	-	43565025	43802166	40238
2643	10.1	2.7	48.4	chr3	+	SVA_F	178837309	178838054	745	uc003fjj.3	BC032034	-	178819154	178865761	-28452	uc003fjk.3	PIK3CA	+	178866310	178952497	28256
2599	10.1	2.5	48.3	chr3	+	SVA_F	48252382	48253127	745	uc021wxl.1	MIR4443	+	48238053	48238106	14276	uc003csj.3	CAMP	+	48264836	48266981	11709
2801	9.8	2.5	48.3	chr9	+	SVA_F	123257386	123258131	745	uc004bki.3	CDK5RAP2	-	123168424	123298804	-41418	uc022bms.1	MEGF9	-	123363195	123476765	105064
4597	7	0.8	5.9	chr2	+	SVA_F	223681336	223682082	746	uc010fwt.1	MOGAT1	+	223553048	223574649	106687	uc002vni.3	ACSL3	+	223725731	223808119	43649
6457	3.1	0.1	2.5	chrX	+	SVA_D	76500017	76500763	746	uc022bzg.1	5S_rRNA	+	76287129	76287248	212769	uc011mqp.2	FGF16	+	76709646	76712013	208883
2106	13.7	8.4	50	chr18	+	SVA_F	14223453	14224200	747	uc002ksv.2	ANKRD20A5P	+	14183927	14189106	34347	uc021uht.1	DQ593719	+	14252124	14252151	27924
6197	2.7	0	4.4	chr3	+	SVA_E	194121172	194121919	747	uc021xiz.1	GP5	-	194117328	194119011	2161	uc003ftx.4	ATP13A3	-	194123402	194146258	1483
6248	3.1	1.3	1.3	chrX	+	SVA_C	64222205	64222952	747	uc004dvw.2	ZC4H2	-	64136367	64196413	25792	uc010nko.3	ZC3H12B	+	64708614	64727767	485662
5696	5.2	3.5	2.5	chr1	+	SVA_A	51292546	51293294	748	uc021onh.1	U6	+	51048075	51048183	244363	uc001csf.3	CDKN2C	+	51433607	51440309	140313
6325	4.8	1.2	0.3	chr6	+	SVA_D	75198517	75199265	748	uc003phr.3	AF086303	+	74779166	75400443	-201926	uc021zbv.1	COL12A1	-	75794041	75912543	594776
6301	4.2	1.1	0.7	chr8	C	SVA_D	68373292	68374040	748	uc003xxr.4	CPA6	-	68334404	68658620	-285328	uc003xxs.2	CPA6	-	68395516	68658620	21476
6624	3.5	0	0.8	chr13	C	SVA_D	101270746	101271496	750	uc010tja.2	TMTC4	-	101256089	101327103	-56357	uc001vov.1	TMTC4	-	101277163	101291062	5667
6539	3	1.2	1.7	chr2	C	SVA_D	27017556	27018306	750	uc002rht.3	CENPA	+	27008881	27023934	-6378	uc002rhu.4	DPYSL5	+	27070968	27173219	52662
6351	3	2	1.2	chr4	C	SVA_F	165667913	165668663	750	uc031shs.1	MIR5684	+	165630610	165630646	37267	uc003iqu.1	LOC100505989	+	165675282	165724947	6619
6734	1.8	1.2	1.1	chr6	+	SVA_F	158548300	158549050	750	uc003qrc.2	SERAC1	-	158530535	158589312	-41012	uc031sqr.1	SERAC1	-	158566951	158580331	17901
5578	5	3	0.8	chr20	C	SVA_D	3000001	3000753	752	uc002who.3	PTPRA	+	2967410	3019315	-19314	uc002whp.1	GNRH2	+	3024267	3026391	23514
6234	4	0.5	1.1	chr2	C	SVA_B	136032195	136032948	753	uc002tun.1	ZRANB3	-	136026531	136288806	-256611	uc002tuo.3	R3HDM1	+	136289082	136482839	256134
5897	6.4	0.9	1.3	chr11	C	SVA_B	49932647	49933402	755	uc009ymb.3	LOC440040	+	49582474	49831969	100678	uc010rhz.2	OR4C13	+	49973942	49974971	40540
6192	3.5	1.2	2.1	chr8	+	SVA_B	95353109	95353865	756	uc003ygj.3	GEM	-	95261484	95274547	78562	uc010may.2	RAD54B	-	95384187	95449180	30322
6257	4.6	0.9	1.7	chr16	C	SVA_D	3320801	3321558	757	uc010uww.2	ZNF263	+	3313799	3341459	-20658	uc002cuq.3	ZNF263	+	3333486	3341459	11928
6254	2.4	0	4.9	chr7	C	SVA_F	30000682	30001440	758	uc011kaa.2	SCRN1	-	29959718	30029905	-29223	uc031sww.1	FKBP14	-	30050198	30066417	48758
6400	4.4	0.3	0.7	chrX	C	SVA_D	84978265	84979023	758	uc004ees.3	POF1B	-	84537123	84634748	343517	uc004eet.3	CHM	-	85116184	85302566	137161
2754	8.9	2.5	41.1	chr10	+	SVA_F	99034871	99035630	759	uc009xvk.3	ARHGAP19	-	98981929	99052430	-17559	uc001knc.1	FRAT1	+	99079021	99081672	43391
6710	1.7	2.2	1.3	chr13	C	SVA_F	47089025	47089784	759	uc010aco.1	KIAA0226L	-	46924247	46952842	136183	uc010acp.2	LRCH1	+	47127295	47279755	37511
6588	1.2	2.6	1.6	chr6	C	SVA_F	38931467	38932227	760	uc003oog.1	DNAH8	+	38897286	38952565	-21098	uc003ooh.2	GLP1R	+	39016556	39055046	84329
6014	5.8	0.5	1.8	chr1	C	SVA_C	24313029	24313790	761	uc021ois.1	SRSF10	-	24295572	24306953	6076	uc021oit.1	DQ588542	-	24320925	24320957	7135
6008	5.1	0.4	1.7	chr2	+	SVA_D	240717567	240718328	761	uc021vzc.2	LOC150935	+	240684553	240722356	-4789	uc021vzd.1	MIR4786	-	240882431	240882511	164103
6182	4.9	3.7	0.3	chr13	+	SVA_D	81676377	81677139	762	uc021rkz.1	SPRY2	-	80910892	80911840	764537	uc001vlk.3	SLITRK1	-	84451342	84456528	2774203
6520	1.6	0.1	1.3	chr16	C	SVA_F	46727770	46728532	762	uc021thp.1	ORC6	+	46723557	46732306	-4536	uc002eei.4	MYLK3	-	46736193	46782221	7661
4896	7.2	0.7	4.1	chr1	C	SVA_D	176364624	176365387	763	uc001gkx.1	SCARNA3	-	175937532	175937676	426948	uc001gky.1	PAPPA2	+	176432306	176660341	66919
5622	7.8	1.3	1	chr1	+	SVA_B	48640028	48640795	767	uc010omr.1	SKINTL	-	48567386	48648100	-8072	uc010oms.1	SLC5A9	+	48688356	48703519	47561
5805	6.3	3.4	2.5	chr7	+	SVA_A	6262713	6263480	767	uc003spt.3	CYTH3	-	6201411	6312242	-49529	uc003spu.3	FAM220A	-	6369039	6388590	105559
6169	4.7	1.6	1	chr15	C	SVA_B	42893065	42893835	770	uc010udj.2	STARD9	+	42867856	43013196	-120131	uc010bcw.3	STARD9	+	42976313	43013196	82478
6456	4.2	1.9	0.3	chr3	+	SVA_D	112275112	112275882	770	uc010hqe.3	ATG3	-	112255056	112280485	-5373	uc003dze.4	SLC35A5	+	112280856	112303284	4974
5705	5.6	0.4	2.5	chr1	C	SVA_C	160905976	160906748	772	uc001fxc.3	ITLN1	-	160846329	160854960	51016	uc001fxd.3	ITLN2	-	160914815	160924589	8067
5956	6.8	2.2	0.8	chr6	+	SVA_B	32500001	32500773	772	uc021yvx.1	HLA-DRB1	-	32489682	32557613	-57612	uc003obm.1	HLA-DRB6	-	32520489	32527779	19716
5316	8.9	2.3	1	chr2	+	SVA_D	170361514	170362293	779	uc010zdh.1	KLHL41	+	170336005	170382772	-21258	uc002ueu.1	KLHL41	+	170366211	170382772	3918
5036	9.1	2.7	1	chr2	+	SVA_D	192605988	192606767	779	uc021vug.1	NABP1	+	192548211	192553248	52740	uc002utb.3	SDPR	-	192699031	192712006	92264
4917	10	2.8	1.1	chr11	+	SVA_D	65217909	65218689	780	uc021qlk.1	MascRNA_menRNA	+	65213011	65213069	4840	uc010roh.3	MALAT1	+	65265232	65273939	46543
5758	5.9	4.7	2.8	chr3	C	SVA_A	122443497	122444278	781	uc003efs.1	PARP14	+	122418236	122441494	2003	uc003eft.2	HSPBAP1	-	122458843	122460623	14565
5767	6.5	2.7	1.5	chr10	C	SVA_B	9896965	9897747	782	uc031ptg.1	HV745905	-	9424346	9424369	472596	uc001ikd.1	BC032914	+	10100684	10105465	202937
4196	9.4	5	21.4	chr2	C	SVA_A	203931063	203931846	783	uc002uzt.3	NBEAL1	+	203879601	204082717	-151654	uc021vvj.1	NBEAL1	+	204000399	204082073	68553
2782	9.8	2.4	45.9	chr3	+	SVA_F	57732713	57733496	783	uc003dja.3	DENND6A	-	57611180	57678816	53897	uc003djc.1	SLMAP	+	57743173	57883420	9677
1771	9.2	0.6	49.2	chr14	+	SVA_F	45858277	45859062	785	uc010anh.2	MIS18BP1	-	45695945	45722605	135672	uc031qoi.1	LINC00871	+	46533361	46971104	674299
6555	5.7	1.9	5.7	chr15	+	SVA_F	75773839	75774624	785	uc002bal.5	PTPN11	-	75759461	75871625	-97786	uc002bam.4	BC016143	+	75797278	75797797	22654
5848	6.7	0.6	2.5	chr1	C	SVA_C	193406017	193406803	786	uc021pgr.1	B3GALT2	-	193149423	193150692	255325	uc009wyt.1	KCNT2	-	196194912	196436916	2788109
2509	17	8	5.1	chr10	+	SVA_A	94134346	94135132	786	uc010qno.1	41338	+	94050923	94113721	20625	uc031pwv.1	AK124121	-	94178242	94180347	43110
6450	6.8	1.4	5.2	chr1	+	SVA_D	64881241	64882028	787	uc001dbn.1	UBE2U	+	64669489	64710027	171214	uc001dbo.1	CACHD1	+	64936475	65158741	54447
6652	3.2	0	1.1	chr16	C	SVA_D	31379928	31380716	788	uc010vfk.1	ITGAX	+	31373134	31382652	-2724	uc010vfl.1	ITGAD	+	31404632	31420638	23916
6648	2.3	0	1.4	chr6	+	SVA_F	33493156	33493945	789	uc021ywp.1	ZBTB9	+	33422877	33424299	68857	uc003oer.3	BAK1	-	33540322	33543225	46377
6360	4.5	16.4	0	chr8	C	SVA_B	40871469	40872258	789	uc003xns.3	ZMAT4	-	40388110	40755343	116126	uc003xnt.3	SFRP1	-	41119475	41166990	247217
6531	3.7	1.4	1.6	chr12	C	SVA_E	90260873	90261665	792	uc001tbi.4	LINC00936	+	90102731	90105729	155144	uc021rbs.1	LINC00615	+	91311799	91342446	1050134
5669	7	3	1.1	chr3	C	SVA_F	124087103	124087896	793	uc031sbn.1	MIR5002	+	123851775	123851872	235231	uc003ehh.1	KALRN	+	124103671	124207712	15775
6788	4.2	0.2	1	chr11	+	SVA_D	124574450	124575244	794	uc001qap.3	SPA17	+	124543739	124564687	9763	uc001qaq.2	NRGN	+	124609828	124617102	34584
5071	9.8	3.6	0.9	chr12	+	SVA_D	26937305	26938099	794	uc001rhi.1	ITPR2	-	26874219	26986131	-48826	uc001rhj.4	ASUN	-	27058111	27070666	120012
5747	6.3	2.3	0.6	chr17	C	SVA_E	31250036	31250830	794	uc010wcb.2	MYO1D	-	31086829	31203902	46134	uc002hhq.3	TMEM98	+	31254927	31268667	4097
1437	9.3	1	58.6	chr3	+	SVA_F	178838055	178838849	794	uc003fjj.3	BC032034	-	178819154	178865761	-27706	uc003fjk.3	PIK3CA	+	178866310	178952497	27461
6882	3.3	0.2	0.9	chr6	+	SVA_D	160081484	160082279	795	uc021zhq.1	Mir_633	+	160014158	160014238	67246	uc003qsf.4	BC016015	-	160100148	160101403	17869
6669	3.3	0.2	1	chr4	+	SVA_D	6757608	6758404	796	uc003gjp.1	BLOC1S4	+	6717841	6719387	38221	uc003gjr.4	KIAA0232	+	6784458	6885899	26054
1869	17.6	5.5	53	chr8	+	SVA_F	42111924	42112720	796	uc011lcn.1	PLAT	-	42032235	42065194	46730	uc003xov.3	IKBKB	+	42128819	42174729	16099
6224	5.5	1	2.1	chr17	+	SVA_B	55923495	55924292	797	uc002ivc.3	MRPS23	-	55916286	55927433	-3938	uc002ivd.2	CUEDC1	-	55938603	55980750	14311
5550	8.5	2.8	0.8	chrX	+	SVA_D	76499190	76499987	797	uc022bzg.1	5S_rRNA	+	76287129	76287248	211942	uc011mqp.2	FGF16	+	76709646	76712013	209659
4651	7.4	6.4	5.6	chr1	+	SVA_E	27389965	27390764	799	uc010ofj.2	FAM46B	-	27331510	27339333	50632	uc001bnl.3	SLC9A1	-	27425299	27430513	34535
5786	7.7	2.8	0.6	chr1	C	SVA_D	33440638	33441437	799	uc010ohp.2	RNF19B	-	33402049	33430286	10352	uc001bwn.3	BC036308	+	33452675	33498070	11238
5592	7.4	2.6	0.6	chr1	+	SVA_D	64879956	64880755	799	uc001dbn.1	UBE2U	+	64669489	64710027	169929	uc001dbo.1	CACHD1	+	64936475	65158741	55720
6872	4	0.2	1.1	chr7	C	SVA_D	4429234	4430033	799	uc003smz.3	SDK1	+	4267018	4308631	120603	uc003sna.1	FOXK1	+	4683387	4811074	253354
6830	2.1	0.2	1.6	chr5	C	SVA_F	77090131	77090931	800	uc021yat.1	HM358977	+	77080957	77081267	8864	uc031skl.1	AP3B1	-	77298149	77590579	207218
3287	9.3	2.8	44.4	chr5	C	SVA_F	76339323	76340124	801	uc003keu.1	AGGF1	+	76326313	76335544	3779	uc003kev.1	ZBED3	-	76372531	76383030	32407
1814	17.4	3.3	82.3	chr1	C	SVA_F	154351876	154352678	802	uc001fey.1	ATP8B2	+	154301274	154310020	41856	uc021paf.1	IL6R	+	154377668	154410561	24990
5903	7.4	2.1	2.2	chr10	+	SVA_B	88010315	88011120	805	uc021pvp.1	7SK	-	87409768	87410017	600298	uc010qmg.2	MIR346	-	88024450	88024545	13330
5753	8.6	2.9	1.7	chr14	C	SVA_A	23576904	23577709	805	uc010aki.1	BC153822	-	23569630	23574177	2727	uc001wiv.2	CEBPE	-	23586514	23588820	8805
5975	3.5	0.6	20.6	chr3	C	SVA_D	145200038	145200843	805	uc021xez.1	5S_rRNA	-	143905746	143905862	1294176	uc003evq.1	PLOD2	-	145787227	145804522	586384
5082	8.2	6.9	1.5	chr11	C	SVA_D	47060247	47061054	807	uc001nds.4	C11orf49	+	46958239	47185931	-125684	uc010rha.2	ARFGAP2	-	47185848	47195391	124794
4953	8.8	6	5.5	chr17	+	SVA_D	2349925	2350737	812	uc010vqy.1	METTL16	-	2321881	2415200	-65275	uc021tnq.1	DD413682	-	2489695	2489717	138958
6339	3.5	0.4	3.2	chr22	C	SVA_D	23902664	23903477	813	uc010gtz.1	LOC388882	-	23804431	23829167	73497	uc002zxd.3	IGLL1	-	23915312	23922495	11835
5010	8.5	6	5.7	chr4	+	SVA_D	77837254	77838067	813	uc003hki.3	SOWAHB	-	77816081	77819002	18252	uc010ijh.1	41528	+	77870894	77952123	32827
2792	9.6	2.3	44.2	chr20	C	SVA_F	16208233	16209047	814	uc002wpd.3	MACROD2	+	15966432	16030707	177526	uc002wpe.1	KIF16B	-	16252748	16360808	43701
2609	9.6	2.5	44.4	chr1	C	SVA_F	215042944	215043759	815	uc001hkm.3	CENPF	+	214776531	214837914	205030	uc001hko.3	KCNK2	+	215178884	215410436	135125
3304	10.2	2.2	45.2	chr6	+	SVA_D	35351100	35351915	815	uc011dtc.2	PPARD	+	35310334	35395968	-44868	uc010jvv.1	PPARD	+	35378763	35391925	26848
2428	13	6	40.8	chr16	+	SVA_D	30179775	30180591	816	uc002dwv.4	MAPK3	-	30125425	30134630	45145	uc010vej.2	CORO1A	+	30194730	30198544	14139
4715	10	5.6	2.2	chr17	C	SVA_B	26986473	26987289	816	uc002hbx.3	SDF2	-	26975373	26989207	-2734	uc010crs.2	SDF2	-	26987505	26989190	216
5509	9.4	4.9	0.2	chr4	+	SVA_A	45208886	45209702	816	uc003gwz.2	GNPDA2	-	44705262	44728651	480235	uc003gxa.3	BC048420	-	45683334	45685041	473632
2979	9.6	4.4	39.7	chr7	+	SVA_D	56217750	56218566	816	uc031sxi.1	NUPR1L	-	56183713	56184007	33743	uc022adu.1	DQ584971	-	56444124	56444172	225558
5653	6.6	2.2	5.5	chr10	+	SVA_E	32258055	32258872	817	uc009xlr.2	ARHGAP12	-	32103186	32217804	40251	uc001iwe.4	KIF5B	-	32297937	32345371	39065
5632	6.9	2.2	5.5	chr14	C	SVA_E	65362556	65363373	817	uc021run.1	Mir_548	-	65295224	65295308	67248	uc021ruo.1	RNaseP_nuc	-	65376205	65376498	12832
5256	7.5	2.2	5.5	chr6	C	SVA_E	125710430	125711247	817	uc003qab.1	HDDC2	-	125596495	125623282	87148	uc021zeo.1	LOC643623	+	125995498	126041364	284251
5662	6.5	2.2	5.5	chr6	C	SVA_E	56759972	56760789	817	uc031soz.1	RNU6-71P	-	56615105	56615138	144834	uc003pdg.2	BEND6	+	56819772	56875744	58983
5550	6.6	7.1	2	chr8	C	SVA_D	34951833	34952650	817	uc022atv.1	Metazoa_SRP	+	33573301	33573597	1378236	uc003xjr.2	UNC5D	+	35092974	35652181	140324
4114	3.6	0	19.8	chr8	C	SVA_D	61461217	61462036	819	uc011lef.2	RAB2A	+	61429468	61536203	-74986	uc003xue.3	CHD7	+	61591323	61780586	129287
5302	6.7	2.2	5.5	chr1	+	SVA_E	13433283	13434104	821	uc001auw.1	PRAMEF9	+	13421175	13428191	5092	uc010obi.1	PRAMEF13	-	13447413	13452656	13309
5302	6.7	2.2	5.5	chr1	+	SVA_E	13654077	13654898	821	uc001ava.1	PRAMEF9	+	13641972	13648988	5089	uc009vny.1	PRAMEF19	-	13694888	13698405	39990
5302	6.7	2.2	5.5	chr22	C	SVA_E	41141556	41142377	821	uc003azb.1	HV452684	-	41077559	41077932	63624	uc003azc.3	SLC25A17	-	41165638	41215392	23261
5462	6.7	4.6	5.6	chr7	+	SVA_E	23675523	23676345	822	uc003swn.3	CCDC126	+	23637779	23684327	-8804	uc003swo.4	FAM221A	+	23719748	23742269	43403
5535	5.8	2.3	5.5	chr11	+	SVA_F	28450943	28451767	824	uc001msf.1	METTL15	+	28131712	28147409	303534	uc001msk.3	KCNA4	-	30031287	30038577	1579520
5466	5	2.4	5.6	chr20	+	SVA_F	33740705	33741529	824	uc010zuv.2	EDEM2	-	33705827	33865960	-125255	uc002xbt.3	PROCR	+	33759773	33765165	18244
5675	5.6	2.3	5.5	chr6	C	SVA_F	27453383	27454207	824	uc021ypy.1	TRNA_Asp	+	27447452	27447524	5859	uc021ypz.1	TRNA_Ser	+	27463592	27463674	9385
5822	8.7	3.8	1.3	chr9	+	SVA_A	72414491	72415315	824	uc004ahi.3	PTAR1	-	72324442	72374876	39615	uc004ahk.3	BC039385	-	72434320	72435583	19005
5624	6.4	2.2	5.3	chr5	+	SVA_F	108676381	108677206	825	uc021ycd.1	JB023059	+	108674369	108674389	1992	uc003kot.1	MAN2A1	+	109025155	109034499	347949
5830	6.3	2.3	5.4	chr1	C	SVA_F	109032604	109033430	826	uc009weq.3	NBPF6	+	108992903	109013260	19344	uc010ouy.2	FAM102B	+	109102970	109181949	69540
5801	5.4	2.3	5.4	chr1	C	SVA_F	174319381	174320207	826	uc001gjz.3	RABGAP1L	+	174244252	174515050	-195669	uc001gka.1	GPR52	+	174417211	174418683	97004
5822	5.8	2.3	5.4	chr11	+	SVA_F	62045431	62046257	826	uc009ynx.4	SCGB2A2	+	62037629	62040628	4803	uc001ntd.1	SCGB1D4	-	62063753	62066536	17496
5806	6.1	2.3	5.4	chr4	+	SVA_F	53330309	53331135	826	uc011bzq.2	SPATA18	+	52917592	52963458	366851	uc003gzm.4	USP46	-	53457126	53522759	125991
5681	6.4	2.4	5.4	chrX	+	SVA_F	30619647	30620473	826	uc022bui.1	CXorf21	-	30577566	30578472	41175	uc022buj.1	GK	+	30671475	30749577	51002
6979	3.2	0.5	2.4	chr11	C	SVA_D	46918923	46919750	827	uc001ndn.4	LRP4	-	46878267	46940173	-21250	uc009ylh.2	LRP4	-	46920108	46940173	358
5583	9.4	4.1	0.1	chr4	+	SVA_A	68245882	68246709	827	uc021xot.1	U6	+	67762979	67763089	482793	uc003hdc.1	AK093203	-	68283022	68333969	36313
5859	7.8	3.9	0.4	chr8	C	SVA_A	53486314	53487141	827	uc011ldt.2	FAM150A	-	53446596	53478021	8293	uc003xre.4	RB1CC1	-	53535017	53627026	47876
5901	3.6	66	0.2	chr12	+	SVA_D	96551863	96552692	829	uc021rbz.1	TRNA_Asp	+	96429798	96429870	121993	uc001teo.1	ELK3	+	96588206	96661606	35514
5868	7.1	2.9	1.1	chr13	+	SVA_F	49951525	49952354	829	uc010adf.3	CAB39L	-	49882785	50018221	-66696	uc010adg.2	SETDB2	+	50018428	50055252	66074
6005	7.8	3	0.5	chr5	+	SVA_D	77391829	77392658	829	uc021yau.1	TRNA_Pseudo	-	77318775	77318848	72981	uc003kfk.3	BC039455	-	77654629	77656170	261971
5167	7.4	2.2	5.4	chr7	C	SVA_E	152283475	152284304	829	uc011kvo.2	LOC100128822	+	152161208	152162630	120845	uc003wld.3	XRCC2	-	152343586	152373250	59282
5599	7.4	2.4	1.2	chr1	+	SVA_F	28178643	28179474	831	uc021ojy.1	PPP1R8	+	28167524	28178179	464	uc001bpc.4	THEMIS2	+	28199054	28213193	19580
5465	5.8	5.5	4.6	chr2	C	SVA_D	207221640	207222471	831	uc031rqy.1	ZDBF2	+	207139751	207179148	42492	uc002vbq.4	ADAM23	+	207308367	207485854	85896
5545	6.5	2.2	5.3	chr1	+	SVA_F	48657442	48658274	832	uc010omr.1	SKINTL	-	48567386	48648100	9342	uc010oms.1	SLC5A9	+	48688356	48703519	30082
5576	6.8	2.2	5.4	chr1	C	SVA_E	48849165	48849997	832	uc010omv.2	SPATA6	-	48761043	48937876	-88711	uc001cru.2	AGBL4	-	48998526	50489626	148529
5670	6.7	2.2	5.4	chr2	C	SVA_E	27780925	27781757	832	uc010ylu.2	GCKR	+	27719705	27746550	34375	uc002rkz.4	C2orf16	+	27799388	27805589	17631
5370	6.6	2.2	5.4	chr7	C	SVA_E	1186755	1187587	832	uc021zyo.1	GPER	+	1131364	1132492	54263	uc003skc.3	ZFAND2A	-	1192542	1199855	4955
5633	7.1	2.2	5.4	chr8	C	SVA_E	43035393	43036225	832	uc003xpx.4	HGSNAT	+	42995591	43057970	-22577	uc003xpz.1	POTEA	+	43147584	43218328	111359
5540	6.7	2.2	5.4	chr8	+	SVA_E	28737804	28738636	832	uc010lvc.3	INTS9	-	28625174	28747698	-9894	uc010lvd.3	HMBOX1	+	28747910	28906838	9274
5985	7.5	4.3	2.3	chr10	+	SVA_A	44039267	44040100	833	uc010qfb.1	ZNF487P	+	43932573	43978007	61260	uc001jaw.4	ZNF239	-	44051792	44063907	11692
5428	6.7	2.2	5.5	chr22	+	SVA_E	24196030	24196863	833	uc021wmv.1	AK096976	-	24176691	24178933	17097	uc002zyl.1	SLC2A11	+	24199058	24226211	2195
5167	7.4	3.4	5.5	chr1	+	SVA_D	8012158	8012992	834	uc021ofs.1	TRNA_Pseudo	-	7990338	7990408	21750	uc001aou.4	PARK7	+	8021713	8045342	8721
5622	7.8	2	5.2	chr4	C	SVA_F	160860961	160861795	834	uc003iqg.4	RAPGEF2	+	160188997	160281301	579660	uc003iqi.4	FSTL5	-	162305043	163085186	1443248
2867	9.2	2.5	45.8	chr22	C	SVA_F	40897875	40898710	835	uc003ayy.1	MKL1	-	40859224	41032690	-134815	uc003ayz.3	MCHR1	+	41075181	41078818	176471
6615	5.9	1.8	0.7	chr3	+	SVA_B	127027723	127028558	835	uc003eji.1	C3orf56	+	126911973	126917025	110698	uc003ejj.3	BC015846	-	127041149	127109513	12591
5496	7.1	2.1	5.3	chr3	C	SVA_D	105793790	105794625	835	uc011bhj.1	CBLB	-	105438890	105588266	205524	uc003dwf.4	LINC00882	-	106555657	106959485	761032
5244	7.5	3.4	5.6	chr4	+	SVA_D	15791827	15792662	835	uc021xmk.1	CD38	+	15779930	15850706	-58879	uc003gom.3	FGFBP1	-	15937192	15940363	144530
5401	6.3	2.5	5.3	chr7	C	SVA_D	75581794	75582629	835	uc003udz.1	SNORA14A	+	75573100	75573234	8560	uc011kgb.2	POR	+	75597160	75609806	14531
5761	6.7	2.1	5.3	chr9	C	SVA_D	95593899	95594734	835	uc022bka.1	BC016143	-	95592365	95592884	1015	uc031tel.1	ZNF484	-	95607312	95640320	12578
5051	10.1	3.7	1.6	chr9	+	SVA_A	5432485	5433320	835	uc003zjd.3	PLGRKT	-	5357966	5630071	-197586	uc011lmb.2	CD274	+	5450502	5466014	17182
5544	8.2	3.5	1.7	chr9	C	SVA_A	87142337	87143172	835	uc010mqb.3	SLC28A3	-	86907471	86955694	186643	uc004anv.1	NTRK2	+	87283465	87430621	140293
5049	8.2	2.4	5.6	chr14	+	SVA_D	23105172	23106008	836	uc010tnb.2	ABHD4	+	23067146	23081265	23907	uc010tnc.2	OXA1L	+	23235730	23237831	129722
2149	13.3	6.2	54.1	chr10	C	SVA_F	97569459	97570296	837	uc009xva.3	ENTPD1	+	97515672	97637023	-67564	uc010qoo.2	C10orf131	+	97667721	97698415	97425
5415	6.3	2.3	5.5	chr22	C	SVA_F	31989136	31989973	837	uc010gwi.4	SFI1	+	31969043	32014537	-25401	uc003ali.4	SFI1	+	32010152	32014537	20179
1526	9.3	1.7	100.8	chr3	C	SVA_F	105792923	105793760	837	uc011bhj.1	CBLB	-	105438890	105588266	204657	uc003dwf.4	LINC00882	-	106555657	106959485	761897
5691	9	3.5	0.8	chr6	C	SVA_A	158770958	158771795	837	uc003qrg.3	TULP4	+	158733691	158932856	-161898	uc010kjr.1	TMEM181	+	158957467	159049522	185672
5299	7.7	2.1	5.4	chr20	+	SVA_D	2803738	2804576	838	uc021vzw.1	TMEM239	+	2797200	2797659	6079	uc002wgz.2	PCED1A	-	2815960	2821348	11384
4844	12.8	3.6	0.7	chrY	+	SVA_A	22712890	22713728	838	uc004fuj.1	TTTY10	-	22627553	22681114	31776	uc004fuk.3	EIF1AY	+	22737610	22755040	23882
1529	10.9	0.8	49.2	chr10	+	SVA_F	24945154	24945993	839	uc001isd.1	ARHGAP21	-	24917942	25011208	-66054	uc001ise.1	PRTFDC1	-	25137553	25241533	191560
5843	6.4	2.1	5.2	chr2	+	SVA_D	170182750	170183589	839	uc010zdf.1	LRP2	-	170097259	170219122	-36372	uc010zdg.2	BC016143	+	170183042	170183721	-547
6226	5	1.6	2.5	chr9	C	SVA_D	91573632	91574471	839	uc022bjl.1	MIR4289	-	91360750	91360820	212812	uc004aqc.2	C9orf47	+	91605777	91611057	31306
5334	6.9	2.5	5.3	chr10	C	SVA_D	12562084	12562924	840	uc001ilo.3	CAMK1D	+	12391582	12871733	-309649	uc021pmz.1	MIR4480	+	12620751	12620822	57827
5982	4.7	0.5	6.9	chr5	C	SVA_D	28596343	28597183	840	uc003jgy.3	LOC643401	+	27472398	27496508	1099835	uc003jgz.1	LSP1P3	+	28926976	28927420	329793
5954	6.7	3	0.6	chr17	+	SVA_D	42314763	42315604	841	uc002ige.2	UBTF	-	42286719	42295870	18893	uc021tyc.1	SLC4A1	-	42325757	42340302	10153
5697	6.6	2.3	5.2	chr6	+	SVA_D	22835985	22836826	841	uc003nds.3	HDGFL1	+	22569677	22570750	265235	uc003ndv.3	NRSN1	+	24126413	24130334	1289587
5745	6.9	2.2	5.3	chr12	C	SVA_D	12567638	12568480	842	uc009zhu.2	LOH12CR1	+	12510019	12619838	-52200	uc001ran.2	DUSP16	-	12626215	12674397	57735
5772	7.3	2.1	5.2	chr14	+	SVA_D	20973494	20974336	842	uc021rns.1	PNP	+	20942919	20946165	27329	uc001vxp.2	RNASE10	+	20973695	20979314	-641
4166	6.7	5.9	31.3	chr2	+	SVA_F	223680487	223681329	842	uc010fwt.1	MOGAT1	+	223553048	223574649	105838	uc002vni.3	ACSL3	+	223725731	223808119	44402
5920	5.8	2.1	5.3	chr13	+	SVA_D	41473906	41474749	843	uc021rir.1	MIR621	+	41384901	41384997	88909	uc001uxq.3	SUGT1P3	-	41486024	41495910	11275
1772	19.3	4.5	84.2	chr8	C	SVA_F	63307145	63307989	844	uc010lyq.1	NKAIN3	+	63161500	63903628	-596483	uc010lyr.4	UG0898H09	+	63890419	63897460	582430
5818	7.2	3.8	1.3	chrX	C	SVA_D	29352587	29353431	844	uc004dby.2	IL1RAPL1	+	28605680	29974017	-621430	uc022bue.1	U2	+	29769566	29769659	416135
6017	7.4	4.1	2.2	chrX	C	SVA_A	17293029	17293873	844	uc011miw.1	REPS2	+	16996666	17171403	121626	uc004cxx.3	NHS	+	17393542	17754113	99669
5824	7	48.8	0.8	chr17	C	SVA_C	45633442	45634287	845	uc010dba.1	NPEPPS	+	45623274	45663610	-30168	uc010wkv.2	NPEPPS	+	45663701	45700642	29414
6763	3.9	0.3	2.5	chr17	C	SVA_D	60098049	60098895	846	uc002izp.3	MED13	-	60087787	60107374	-9325	uc021ubc.1	Y_RNA	+	60114193	60114306	15298
5382	11.2	3	0.2	chr6	C	SVA_A	70143153	70143999	846	uc011dxx.2	BAI3	+	69942297	70099403	43750	uc003pez.3	LMBRD1	-	70385640	70500557	241641
5977	7.5	8.5	1.6	chr1	C	SVA_A	162420620	162421468	848	uc001gca.1	SH2D1B	-	162365055	162381928	38692	uc001gcd.3	UHMK1	+	162466963	162499419	45495
6978	4.9	1.5	0.9	chr17	C	SVA_C	44611564	44612415	851	uc002iko.4	ARL17A	-	44594067	44657088	-45524	uc031rcx.1	LRRC37A2	+	44618158	44627209	5743
5826	7.1	2.5	1.2	chr2	C	SVA_D	47660859	47661710	851	uc010fbg.3	MSH2	+	47637232	47710367	-49508	uc010fbh.1	MSH2	+	47672686	47693947	10976
5993	7.5	2.7	1.1	chr20	+	SVA_D	29638868	29639719	851	uc021wbp.1	MLLT10P1	-	29637583	29638138	730	uc002wvp.1	DEFB115	+	29845466	29847435	205747
3189	7.9	2.4	52.6	chr17	C	SVA_E	31248637	31249489	852	uc010wcb.2	MYO1D	-	31086829	31203902	44735	uc002hhq.3	TMEM98	+	31254927	31268667	5438
6522	4.9	2.5	1.2	chr14	C	SVA_C	64217967	64218821	854	uc001xgj.3	SGPP1	-	64150934	64194756	23211	uc001xgk.3	SYNE2	+	64319682	64427618	100861
5958	7.5	2	0.7	chr16	C	SVA_C	24586277	24587131	854	uc021tfm.1	DQ573285	+	24586235	24586264	13	uc002dml.1	AK127191	-	24672742	24682383	85611
7158	4.1	1.4	0.8	chr17	+	SVA_C	62870378	62871232	854	uc031red.1	LRRC37A3	-	62859017	62893772	-23394	uc002jez.3	AMZ2P1	-	62962667	62971168	91435
5845	7.2	2.5	1.2	chr20	+	SVA_D	35627864	35628718	854	uc002xgi.3	RBL1	-	35626177	35724410	-96546	uc021wda.1	FKSG51	-	35629595	35630032	877
5194	10.2	4.2	2.2	chr8	C	SVA_A	94846650	94847504	854	uc011lgl.2	TMEM67	+	94807051	94830347	16303	uc022ayf.1	MIR378D2	-	94928249	94928347	80745
5557	9.6	3.6	1.6	chrX	+	SVA_A	70894998	70895852	854	uc022bys.1	CXCR3	-	70836214	70837462	57536	uc022byt.1	LINC00891	+	70917045	70923256	21193
5671	9.1	3.3	1.5	chr15	C	SVA_A	55739175	55740031	856	uc002add.5	DYX1C3	-	55722505	55800432	-61257	uc002ade.1	AK055370	-	55831081	55834829	91050
6387	5	0.3	2.6	chr17	+	SVA_D	47227445	47228301	856	uc002ion.2	B4GALNT2	+	47210328	47247351	-19906	uc021tzn.1	TRNA_Gln	+	47269889	47269961	41588
6023	7.6	4.1	2.2	chr1	C	SVA_A	198552756	198553613	857	uc001gup.3	ATP6V1G3	-	198492351	198510075	42681	uc031prk.1	PTPRC	+	198608097	198664300	54484
4238	6.8	2.5	30.5	chr11	+	SVA_F	104064530	104065387	857	uc001phr.2	DDI1	+	103907307	103909922	154608	uc031qdo.1	CASP12	-	104756444	104769397	691057
5646	8.9	2.6	1.4	chr11	+	SVA_D	60388816	60389673	857	uc001npu.3	LINC00301	+	60383223	60454621	-65805	uc009yne.1	MS4A8	+	60467046	60476692	77373
6391	6.4	2.1	1.5	chr12	C	SVA_D	49830806	49831664	858	uc021qxp.2	LOC100335030	+	49782956	49786116	44690	uc001ruh.1	KCNH3	+	49932939	49952077	101275
6294	6.5	2.1	1.5	chr10	+	SVA_D	82293108	82293968	860	uc001kci.4	TSPAN14	+	82214037	82282391	10717	uc001kck.1	SH2D4B	+	82297657	82406316	3689
6603	4	1.4	2.4	chr9	+	SVA_F	140182759	140183619	860	uc022bqh.1	TOR4A	+	140173141	140174413	8346	uc004cmo.2	NRARP	-	140194082	140196703	10463
7003	3.7	1.7	2.1	chr13	C	SVA_D	101413765	101414626	861	uc031qnb.1	NALCN-AS1	+	101360578	101711638	-297873	uc001vox.1	NALCN	-	101706129	102068813	291503
5771	7.8	2.2	1.7	chr2	+	SVA_D	44814579	44815440	861	uc021vgr.1	MIR548AD	-	44776629	44776659	37920	uc021vgs.1	Mir_548	-	44979368	44979456	163928
5943	6.2	2.2	5.2	chr22	C	SVA_D	24713644	24714505	861	uc021wne.1	SPECC1L	+	24666789	24838325	-124681	uc021wnf.1	SPECC1L	+	24738075	24813708	23570
6295	5.3	2.7	3.7	chr5	+	SVA_D	80728570	80729431	861	uc011ctr.3	SSBP2	-	80713178	81047072	-318502	uc003khq.2	ATG10	+	81267843	81443936	538412
6215	6.6	2.1	1.7	chr1	C	SVA_D	212494724	212495586	862	uc010ptd.2	PPP2R5A	+	212475147	212535205	-40481	uc009xdf.1	SNORA16B	+	212526159	212526292	30573
6532	5.1	1.3	3.4	chr1	+	SVA_E	45688657	45689521	864	uc001cnd.2	ZSWIM5	-	45482075	45672250	16407	uc010olk.2	LOC400752	+	45769581	45771291	80060
5707	6.2	3.1	5.5	chr9	+	SVA_F	128385075	128385940	865	uc010mxc.1	MAPKAP1	-	128321911	128420078	-35003	uc004bqb.3	PBX3	+	128509616	128729655	123676
2559	10	2.3	47.6	chr10	C	SVA_F	101599010	101599876	866	uc001kqf.2	ABCC2	+	101542462	101611662	-12652	uc010qpl.1	DNMBP	-	101635333	101658042	35457
6381	6.1	1.4	3.1	chr3	C	SVA_D	197457868	197458734	866	uc003fyg.3	KIAA0226	-	197427331	197463773	-5905	uc011bui.1	FYTTD1	+	197476423	197511317	17689
5657	7.8	2.1	5.4	chr8	+	SVA_D	117690229	117691095	866	uc011lhz.1	EIF3H	-	117670487	117768062	-77833	uc003yoc.3	UTP23	+	117778741	117786921	87646
6756	4.5	0.3	2.5	chr2	C	SVA_E	180183684	180184551	867	uc002uni.4	SESTD1	-	179966418	180129350	54334	uc002unj.3	ZNF385B	-	180306710	180427315	122159
6440	6.7	4.2	2.5	chr5	+	SVA_A	175641496	175642363	867	uc011dfj.1	DQ601567	+	175610046	175610104	31392	uc011dfk.1	SIMC1	+	175665369	175731480	23006
5750	5.8	3.7	5.3	chr5	+	SVA_F	81434656	81435524	868	uc003kht.2	ATG10	+	81283377	81284014	150642	uc003khu.3	RPS23	-	81569138	81574235	133614
5730	6.5	5.5	5.8	chr12	C	SVA_D	131481901	131482770	869	uc010tbm.2	GPR133	+	131438451	131626008	-144107	uc001uiu.1	AX748157	-	131510105	131512357	27335
5493	7.5	4.1	5.2	chr8	+	SVA_D	52446038	52446907	869	uc003xqu.4	PXDNL	-	52232136	52722005	-275967	uc011ldm.2	PCMTD1	-	52730139	52746284	283232
2657	8.4	2.3	56.4	chr6	+	SVA_F	133985472	133986342	870	uc003qeg.1	BC041459	-	133823389	134210120	-224648	uc003qeh.2	MGC34034	+	134142284	134175130	155942
4783	9.3	3.4	48.6	chr1	+	SVA_A	45570686	45571558	872	uc001cnd.2	ZSWIM5	-	45482075	45672250	-101564	uc010olk.2	LOC400752	+	45769581	45771291	198023
7096	4.8	3	1.1	chr16	+	SVA_D	31180682	31181554	872	uc010vfh.3	PRSS36	-	31150246	31161415	19267	uc010vfi.2	FUS	+	31191430	31194671	9876
6223	4.3	0.7	5.6	chr2	+	SVA_D	15681872	15682745	873	uc002rcd.2	NBAS	-	15307031	15701472	-19600	uc010yjq.2	DDX1	+	15731744	15768963	48999
5630	7.3	2.2	6.3	chr7	+	SVA_D	149250630	149251504	874	uc011kuq.1	ZNF767	-	149244244	149321881	-71251	uc022apf.1	TRNA_Cys	+	149253801	149253873	2297
6070	8.4	1.4	1.8	chr6	C	SVA_B	56585152	56586028	876	uc011dxl.1	DST	-	56503713	56716413	-131261	uc031soz.1	RNU6-71P	-	56615105	56615138	29077
5939	5.6	0.7	4.6	chr1	C	SVA_D	36708799	36709676	877	uc001cag.1	THRAP3	+	36704347	36755365	-46566	uc010oia.1	SH3D21	+	36771993	36787379	62317
1688	18.5	3.8	54	chr9	C	SVA_F	85045830	85046707	877	uc022bix.1	DQ588544	-	85045810	85045838	-8	uc022biy.1	Mir_1302	-	85202301	85202353	155594
5976	5.5	2.6	5.3	chr14	C	SVA_F	73651468	73652346	878	uc010ttv.2	BC016143	-	73650022	73650578	890	uc001xnw.4	PAPLN	+	73704204	73741347	51858
5113	9.9	2	4.8	chr12	C	SVA_F	112161777	112162656	879	uc001tss.1	ACAD10	+	112153309	112194903	-33126	uc001tst.3	ALDH2	+	112204690	112247789	42034
6816	2.5	21.4	0.6	chr1	+	SVA_D	45963192	45964072	880	uc009vxu.2	CCDC163P	-	45959597	45965751	-2559	uc009vxv.3	MMACHC	+	45965855	45976739	1783
6053	2.9	58.1	0.8	chr10	C	SVA_D	45825528	45826408	880	uc021ppq.1	OR13A1	-	45798883	45799870	25658	uc009xmt.4	ALOX5	+	45869623	45941567	43215
6507	5	1.5	2.6	chr7	C	SVA_E	1185116	1185996	880	uc021zyo.1	GPER	+	1131364	1132492	52624	uc003skc.3	ZFAND2A	-	1192542	1199855	6546
5665	6.7	2.4	5.1	chr22	+	SVA_E	43376472	43377353	881	uc003bdg.4	PACSIN2	-	43265771	43411184	-34712	uc031rxu.1	BC039353	+	43434590	43448371	57237
6329	6.1	0.1	2.4	chr14	+	SVA_D	54669304	54670188	884	uc001xan.4	BMP4	-	54416454	54423554	245750	uc001xap.3	CDKN3	+	54863672	54886934	193484
6322	7.8	4	2	chr1	+	SVA_A	183396222	183397107	885	uc001gqd.3	NMNAT2	-	183252007	183259878	136344	uc001gqe.3	SMG7-AS1	-	183430010	183441117	32903
5960	6.4	2	5.3	chr14	C	SVA_D	42143958	42144843	885	uc001wvm.3	LRFN5	+	42076763	42373752	-229794	uc010ana.3	LRFN5	+	42168629	42373752	23786
5739	6.8	2	5.6	chr1	C	SVA_F	213325737	213326623	886	uc001hke.3	RPS6KC1	+	213246211	213446808	-121071	uc031psa.1	AK092251	-	213992977	214139607	666354
6018	5.4	2.1	5.5	chr10	+	SVA_F	104887802	104888688	886	uc001kwp.3	NT5C2	-	104847773	104953063	-65261	uc001kwr.3	BC040734	-	104958488	105036751	69800
5275	10.4	1.6	4	chr5	C	SVA_A	57860143	57861029	886	uc021xyy.1	GAPT	+	57790363	57790837	69306	uc003jrp.3	RAB3C	+	57878938	58147406	17909
5606	6.2	2	5.6	chr7	+	SVA_F	73249520	73250406	886	uc003tzj.2	WBSCR27	-	73248920	73256855	-7335	uc011kfd.1	WBSCR27	-	73253910	73256855	3504
6257	5.6	3	5.9	chr9	+	SVA_A	32693940	32694826	886	uc003zrh.1	AX747113	+	32633451	32648683	45257	uc003zri.4	TMEM215	+	32783496	32789199	88670
5721	7.5	2.6	6.1	chr1	+	SVA_F	25125118	25126005	887	uc001bjp.1	CLIC4	+	25071877	25169078	-43960	uc021ojh.3	Z24745	+	25169384	25170807	43379
5927	6.9	2.2	5.2	chr2	+	SVA_E	208474495	208475382	887	uc002vcg.3	METTL21A	-	208473838	208490065	-15570	uc021vvp.1	Y_RNA	+	208552683	208552783	77301
5971	6.7	2.1	5.6	chr3	+	SVA_F	48096672	48097559	887	uc003csg.3	MAP4	-	48014568	48130769	-34097	uc003csh.1	CDC25A	-	48198667	48229801	101108
5417	6.9	3.4	6	chr22	+	SVA_D	31422240	31423128	888	uc003ajj.3	TUG1	+	31368248	31375380	46860	uc003ajk.2	SMTN	+	31477281	31500610	54153
4883	5.9	5.4	10.6	chr6	C	SVA_D	148500002	148500890	888	uc003qmd.4	BC047626	-	148048811	148051503	448499	uc003qme.1	SASH1	+	148663728	148873184	162838
6272	3.9	0.1	8.3	chr15	C	SVA_D	69152540	69153429	889	uc021spl.1	MIR548H4	+	69116302	69489862	-337322	uc002arn.2	SPESP1	+	69222838	69239150	69409
5547	7	2.7	5.5	chr3	C	SVA_D	58276260	58277150	890	uc003djt.4	ABHD6	+	58223258	58280461	-4201	uc010hnh.3	RPP14	+	58291971	58305920	14821
2769	16.1	11.4	4.5	chr16	+	SVA_E	31116139	31117030	891	uc002eau.3	VKORC1	-	31102174	31106276	9863	uc002eaw.5	BCKDK	+	31119614	31124112	2584
3651	10.7	2.5	31.4	chr2	C	SVA_D	168420306	168421197	891	uc010fpr.3	XIRP2	+	168043792	168116261	304045	uc002udz.1	B3GALT1	+	168675181	168727366	253984
6658	3.8	1.6	3	chr5	+	SVA_F	132444595	132445486	891	uc003kyj.3	HSPA4	+	132387661	132440709	3886	uc003kyl.3	AF086294	-	132446759	132450167	1273
6386	5.7	2.4	2.5	chr6	+	SVA_D	41584043	41584935	892	uc021yzk.2	MIR4641	+	41566460	41566526	17517	uc003oqq.4	MDFI	+	41606194	41621982	21259
5870	6.6	2	5.6	chr12	+	SVA_E	70594878	70595771	893	uc010stn.1	C12orf28	+	70326292	70352503	242375	uc001svv.3	CNOT2	+	70636773	70748773	41002
5411	8.9	2.1	5.4	chr16	+	SVA_D	31114923	31115816	893	uc002eau.3	VKORC1	-	31102174	31106276	8647	uc002eaw.5	BCKDK	+	31119614	31124112	3798
5590	9.3	2.1	5.4	chr2	C	SVA_D	3638991	3639884	893	uc002qxy.3	RPS7	+	3625380	3628509	10482	uc031rnm.1	COLEC11	+	3642421	3692234	2537
5541	7	1.9	6.3	chr4	C	SVA_F	54104682	54105575	893	uc003gzw.1	AK055055	+	53811820	53824254	280428	uc003gzx.4	FIP1L1	+	54243819	54294385	138244
5513	3	2.9	13	chr2	C	SVA_E	201548549	201549443	894	uc021vuq.1	Mir_548	+	201540581	201540665	7884	uc021vur.1	AOX2P	+	201560445	201658941	11002
5430	9.6	2.1	4.7	chr7	+	SVA_A	91516160	91517054	894	uc010leu.1	MTERF	-	91502020	91510016	6144	uc003uld.4	AKAP9	+	91570188	91625366	53134
6257	6.1	2.1	3.5	chr7	C	SVA_D	90373323	90374218	895	uc011khl.1	CDK14	+	90339175	90839904	-466581	uc003ula.3	FZD1	+	90893782	90898132	519564
6295	4.3	1.4	4.8	chr4	C	SVA_F	64783658	64784554	896	uc003hcu.1	BC039452	+	62941883	62944051	1839607	uc010ihi.3	TECRL	-	65144176	65147277	359622
5714	7.1	2.1	5.9	chr5	+	SVA_D	158008769	158009667	898	uc021ygt.1	Mir_384	-	157316146	157316236	692533	uc021ygu.1	Mir_186	-	158105717	158105808	96050
6376	9.3	5.9	0.4	chrX	+	SVA_A	72289491	72290389	898	uc004ebf.3	PABPC1L2B	+	72223351	72225551	63940	uc004ebg.2	PABPC1L2A	-	72297176	72299351	6787
5735	8.3	2	5.8	chr2	C	SVA_D	27763410	27764309	899	uc010ylu.2	GCKR	+	27719705	27746550	16860	uc002rkz.4	C2orf16	+	27799388	27805589	35079
5337	7	2.4	6.2	chr8	+	SVA_D	134769111	134770010	899	uc003yum.2	ST3GAL1	-	134467090	134584183	184928	uc011ljj.2	ZFAT	-	135490030	135577914	720020
5635	7.4	19.3	2.2	chr1	C	SVA_A	238489786	238490686	900	uc021plb.1	TRNA_Pseudo	-	238106955	238107030	382756	uc001hyn.3	LOC339535	-	238643683	238649317	152997
5671	8.4	1.1	4.8	chr12	+	SVA_D	8776917	8777817	900	uc001qur.2	AICDA	-	8754761	8765442	11475	uc001qut.1	MFAP5	-	8798539	8815433	20722
5691	7.2	2	7.2	chr15	C	SVA_F	40186576	40187476	900	uc001zkj.2	GPR176	-	40091222	40213093	-26517	uc001zkl.3	EIF2AK4	+	40226346	40267625	38870
5441	7.9	2	5.9	chr7	+	SVA_D	140061313	140062213	900	uc011krb.1	SLC37A3	-	140051072	140098311	-36998	uc022amt.1	5S_rRNA	+	140070240	140070345	8027
5414	7.4	2	6	chr11	+	SVA_D	8998882	8999783	901	uc031pyy.1	TMEM9B-AS1	+	8986221	8997830	1052	uc001mhg.2	NRIP3	-	9002122	9025596	2339
5903	6.4	2	6.1	chr6	+	SVA_D	19938892	19939794	902	uc003ncw.4	ID4	+	19837600	19842431	96461	uc003ncx.2	MBOAT1	-	20099915	20212695	160121
6733	5.4	0.6	3.2	chr7	C	SVA_D	140462407	140463309	902	uc003vwc.4	BRAF	-	140433812	140624564	-162157	uc003vwd.4	MRPS33	-	140705960	140714479	242651
5670	6.6	2.1	7.7	chr2	C	SVA_F	42833354	42834257	903	uc002rsq.3	MTA3	+	42795670	42936353	-102999	uc021vgm.1	MTA3	+	42922904	42936353	88647
7325	2.4	10.3	0.3	chr5	C	SVA_F	177944894	177945797	903	uc021yiz.1	COL23A1	-	177664616	178017556	-72662	uc003mjf.1	CLK4	-	178029664	178054054	83867
5637	8.2	2	6.2	chrX	+	SVA_D	55774262	55775165	903	uc004duq.3	RRAGB	+	55744109	55785207	-10945	uc010nkg.2	KLF8	+	56258821	56295922	483656
5785	7	2	6.3	chr1	+	SVA_D	63938105	63939009	904	uc009wak.1	ITGB3BP	-	63919111	63988812	-50707	uc001dbf.3	EFCAB7	+	63989012	64038364	50003
6361	3.9	21.8	0	chr5	C	SVA_C	179076823	179077727	904	uc011dgo.2	C5orf60	-	179068557	179072047	4776	uc003mkj.1	AX747879	+	179078542	179080234	815
3953	5.1	0.6	34	chr1	C	SVA_D	203888692	203889599	907	uc001hai.3	SNRPE	+	203830739	203840280	48412	uc021pht.1	Mir_544	-	203968378	203968471	78779
6679	5.5	1.4	3.2	chrX	+	SVA_D	41070821	41071728	907	uc004dfc.3	USP9X	+	40944887	41095832	-25011	uc022bvb.1	5S_rRNA	+	41152050	41152169	80322
6781	7	5.3	0.7	chr14	C	SVA_A	92653391	92654300	909	uc001yah.2	CPSF2	+	92588297	92630543	22848	uc001yai.3	SLC24A4	+	92788924	92967825	134624
6691	4.1	0.3	4	chr17	C	SVA_F	78575362	78576273	911	uc010wug.1	RPTOR	+	78518624	78940173	-364811	uc002jyu.1	RPTOR	+	78923235	78940173	346962
7126	5.9	0.4	2.1	chr7	+	SVA_D	130276379	130277290	911	uc003vqh.1	COPG2	-	130146079	130353598	-77219	uc003vqi.3	TSGA13	-	130353485	130371406	76195
3375	8.9	1.9	55.9	chr6	C	SVA_E	21851300	21852212	912	uc003ndk.1	LINC00340	+	21845773	21981012	-129712	uc003ndl.3	LINC00340	+	21898950	22214734	46738
5460	6.8	1.4	6.6	chr9	C	SVA_D	128542937	128543849	912	uc011lzw.2	PBX3	+	128510477	128729655	-186718	uc011lzx.2	PBX3	+	128605991	128729655	62142
5745	6.2	2.1	7.4	chr3	C	SVA_D	129082313	129083227	914	uc011bkv.1	H1FX-AS1	+	129035113	129043412	38901	uc003ema.4	RPL32P3	-	129101676	129118282	18449
5699	5.8	3.3	9.1	chrX	C	SVA_D	7527470	7528385	915	uc004cry.4	STS	+	7137471	7272682	254788	uc004crz.3	VCX	+	7810302	7812184	281917
3913	10.5	14	46	chr20	+	SVA_A	3104862	3105778	916	uc002whx.4	UBOX5	-	3088218	3140556	-35694	uc002whz.4	FASTKD5	-	3127164	3140556	21386
4808	2.2	0	21.5	chr22	C	SVA_D	18887549	18888465	916	uc002zof.3	DQ786190	+	18847155	18849294	38255	uc002zog.3	DGCR6	+	18893540	18899601	5075
3319	11.9	5	50	chr4	+	SVA_D	160443867	160444783	916	uc003iqg.4	RAPGEF2	+	160188997	160281301	162566	uc003iqi.4	FSTL5	-	162305043	163085186	1860260
6173	5.1	0.1	5.8	chr14	+	SVA_D	57799774	57800691	917	uc010trj.2	AP5M1	+	57735605	57756797	42977	uc001xcx.4	NAA30	+	57857270	57879466	56579
7318	5.1	0.5	2.1	chr18	C	SVA_D	12979067	12979984	917	uc002krr.3	SEH1L	+	12947982	12987536	-8469	uc002krs.1	CEP192	+	12991360	13059311	11376
6896	5.4	1.6	3.2	chr21	+	SVA_D	37270006	37270923	917	uc021wix.1	MIR802	+	37093012	37093106	177817	uc021wiy.1	SETD4	-	37406838	37432819	135915
6291	7.4	1.3	2.8	chr5	C	SVA_D	176986467	176987384	917	uc003mhu.3	FAM193B	-	176946789	176981548	4919	uc003mhx.3	TMED9	+	177019212	177023099	31828
5679	6.1	3	19.5	chr6	+	SVA_E	29685714	29686631	917	uc011dlw.2	ZFP57	-	29640168	29644931	40783	uc031sna.1	HLA-F	+	29691116	29693908	4485
6297	1.5	44.8	1.1	chr9	C	SVA_F	128090474	128091391	917	uc010mwy.1	GAPVD1	+	128064261	128104578	-14104	uc004bpt.3	GAPVD1	+	128108168	128127290	16777
2787	11.7	2.1	50.5	chr19	C	SVA_F	20260593	20261511	918	uc021url.1	ZNF90	+	20188802	20236782	23811	uc002nou.3	ZNF486	+	20278022	20311299	16511
7201	5.4	3.9	0.5	chr6	C	SVA_D	74624022	74624940	918	uc010kba.3	CD109	+	74405507	74538041	85981	uc003phr.3	AF086303	+	74779166	75400443	154226
5374	3.9	0.1	12.6	chr1	+	SVA_E	149131769	149132688	919	uc021oxd.1	TRNA_Pseudo	+	149079363	149079435	52334	uc021oxe.1	TRNA_His	-	149155827	149155899	23139
2661	9	2.1	58.4	chr13	+	SVA_F	74148445	74149366	921	uc001vje.3	KLF5	+	73633141	73651676	496769	uc001vjf.3	KLF12	-	74260148	74708066	110782
6851	5.5	1.4	3	chrX	C	SVA_E	53798470	53799392	922	uc022bxh.1	DM119504	+	53584206	53584228	214242	uc004dsv.3	PHF8	-	53963112	54044254	163720
6150	5.4	1.7	4.4	chr1	C	SVA_D	11309498	11310422	924	uc001ase.4	ANGPTL7	+	11249345	11256038	53460	uc001asg.3	UBIAD1	+	11333254	11348491	22832
5952	9.2	4.3	1.6	chr11	C	SVA_A	70302395	70303319	924	uc001opx.3	CTTN	+	70268350	70282690	19705	uc001opy.3	SHANK2	-	70313960	70346698	10641
2650	8.9	2	58.5	chr8	+	SVA_F	65597786	65598710	924	uc003xvj.2	CYP7B1	-	65508528	65711348	-113562	uc022ave.1	LINC00251	-	66073379	66092575	474669
6791	7.5	3.5	2.1	chr1	+	SVA_A	187585932	187586857	925	uc010pos.2	PLA2G4A	+	186798031	186958113	627819	uc001gsd.3	C1orf99	+	187610357	187612988	23500
6182	9.1	3.6	1.3	chr8	C	SVA_A	26540654	26541580	926	uc011lah.2	DPYSL2	+	26435920	26515693	24961	uc003xfc.1	ADRA1A	-	26605666	26722922	64086
6352	10.3	3.9	1.6	chr18	C	SVA_A	14854908	14855835	927	uc010xal.1	ANKRD30B	+	14837147	14852737	2171	uc002ktd.1	LOC644669	-	15313554	15325918	457719
5399	4.3	0.1	12.6	chr1	+	SVA_E	112835225	112836153	928	uc001ebw.4	LOC643355	+	112533189	112541463	293762	uc021oru.1	SnoU13	+	112913625	112913729	77472
6722	7.6	4.6	2.1	chr12	C	SVA_A	56886979	56887907	928	uc001sll.3	BC059370	-	56879224	56882153	4826	uc001sln.2	RBMS2	+	56915608	56989980	27701
5552	4.5	0.1	12.3	chr2	+	SVA_D	132977958	132978887	929	uc002ttj.3	ANKRD30BL	-	132905163	133015542	-37584	uc021vpu.1	MIR663B	-	133014538	133014653	35651
6703	6.7	1.1	2.3	chr2	C	SVA_C	38190461	38191390	929	uc002rqn.2	RMDN2	+	38177595	38294285	-103824	uc002rqo.2	CYP1B1	-	38294745	38303323	103355
5484	3.7	0.1	12.7	chr3	+	SVA_E	183325148	183326077	929	uc003flt.1	KLHL6	-	183208893	183273499	51649	uc003flv.3	KLHL24	+	183353410	183402304	27333
5668	6.1	2.3	28.1	chr11	+	SVA_F	41324676	41325606	930	uc021qgg.1	U6	-	41144456	41144562	180114	uc021qgh.1	LOC100507205	-	42209292	42275240	883686
5444	5.5	2	23.7	chr9	C	SVA_F	75456336	75457266	930	uc010mpa.1	TMC1	+	75242836	75451267	5069	uc011lsg.2	ALDH1A1	-	75515577	75540528	58311
5852	5.3	2.2	28.2	chr10	+	SVA_F	101851976	101852907	931	uc001kql.2	CPN1	-	101802064	101841642	10334	uc001kqn.4	ERLIN1	-	101909846	101945734	56939
7043	2.6	26.5	0	chr7	C	SVA_B	104349680	104350611	931	uc022ajt.1	JB175200	+	103969740	103969760	379920	uc003vcg.3	LHFPL3-AS1	-	104436953	104444539	86342
4373	4.7	0.3	31.4	chr1	+	SVA_D	8560455	8561387	932	uc001aph.1	RERE	-	8525029	8813897	-253442	uc001api.2	ENO1	-	8921058	8931635	359671
6128	9.9	4.1	2.1	chrY	+	SVA_A	22714225	22715157	932	uc004fuj.1	TTTY10	-	22627553	22681114	33111	uc004fuk.3	EIF1AY	+	22737610	22755040	22453
6674	8.7	2.9	1	chr10	C	SVA_B	97568478	97569411	933	uc009xva.3	ENTPD1	+	97515672	97637023	-68545	uc010qoo.2	C10orf131	+	97667721	97698415	98310
6711	7.2	3.6	1.9	chr12	C	SVA_A	70200360	70201295	935	uc021rap.1	Mir_548	+	70195707	70195791	4569	uc001svu.1	C12orf28	+	70320436	70352503	119141
6450	5	2	5.5	chr17	C	SVA_F	17344972	17345907	935	uc021trf.1	SMCR9	+	17322657	17326728	18244	uc002grh.1	MED9	+	17380299	17396534	34392
5678	6	2.2	19.6	chr1	+	SVA_E	21141297	21142234	937	uc001bee.3	EIF4G3	-	21132784	21503381	-362084	uc001beg.3	EIF4G3	-	21267737	21377487	125503
7316	4.8	8.7	0.5	chr10	+	SVA_C	70039075	70040015	940	uc001jnq.3	ATOH7	-	69990351	69991870	47205	uc001jnr.1	PBLD	-	70042416	70056891	2401
6339	5.9	4.7	3.6	chr16	+	SVA_F	30181308	30182251	943	uc002dwv.4	MAPK3	-	30125425	30134630	46678	uc010vej.2	CORO1A	+	30194730	30198544	12479
6642	7.8	3.5	2.6	chr2	C	SVA_A	86775311	86776254	943	uc010ytl.2	RNF103-CHMP3	-	86730552	86948245	-172934	uc002srm.3	RNF103	-	86830515	86841821	54261
6710	6.2	3.1	5.1	chr8	+	SVA_A	70767849	70768792	943	uc010lzc.2	SLCO5A1	-	70617126	70746244	21605	uc003xym.3	PRDM14	-	70963885	70983562	195093
6353	8.8	3	2.2	chr11	+	SVA_A	78590571	78591515	944	uc001ozl.4	TENM4	-	78364327	79151695	-561124	uc021qnz.1	TENM4	-	78600829	78781054	9314
7217	4.4	6.2	1.1	chr14	+	SVA_F	50540707	50541651	944	uc001wxl.3	LOC100506499	-	50504310	50507947	32760	uc010tqk.2	C14orf183	-	50550368	50559361	8717
5413	3.9	3.6	12.3	chr3	+	SVA_D	130586141	130587085	944	uc011bli.2	ATP2C1	+	130569368	130735555	-149414	uc003enk.3	ATP2C1	+	130612834	130722046	25749
6132	6.2	4.8	5.9	chr11	+	SVA_F	62046815	62047760	945	uc009ynx.4	SCGB2A2	+	62037629	62040628	6187	uc001ntd.1	SCGB1D4	-	62063753	62066536	15993
5376	3	0.1	16.5	chr12	C	SVA_E	96235183	96236128	945	uc009ztg.3	NTN4	-	96051582	96184930	50253	uc001tej.3	SNRPF	+	96252708	96260238	16580
6310	8.9	3.3	3	chr2	C	SVA_A	25756872	25757817	945	uc010ykq.2	DTNB	-	25650403	25896516	-139644	uc021ver.1	Y_RNA	-	25919944	25920057	162127
7681	3.3	9.9	0.1	chr3	C	SVA_B	97199076	97200021	945	uc010hox.2	EPHA6	+	97158436	97466416	-267340	uc003drv.3	ARL6	+	97483594	97517373	283573
6750	6.6	4	3.4	chr5	+	SVA_A	63521560	63522505	945	uc003jti.3	RNF180	+	63461670	63668696	-147136	uc003jtj.4	RGS7BP	+	63801773	63908121	279268
6579	5.7	2	2.8	chr1	+	SVA_D	38362462	38363408	946	uc021oln.1	SNORA63	+	38349908	38349989	12473	uc001cch.3	INPP5B	-	38394211	38411522	30803
6400	4.7	1.8	6.5	chr11	C	SVA_D	117121328	117122276	948	uc001pqu.3	RNF214	+	117103451	117156404	-35076	uc010rxg.2	BACE1	-	117156401	117166386	34125
6974	5.8	1.9	1.8	chr16	C	SVA_C	24584812	24585760	948	uc002dmk.3	RBBP6	+	24565797	24584183	629	uc021tfm.1	DQ573285	+	24586235	24586264	475
5528	3.1	0.1	16.5	chr1	C	SVA_E	25160341	25161290	949	uc001bjp.1	CLIC4	+	25071877	25169078	-8737	uc021ojh.1	Z24749	+	25169384	25170807	8094
5868	7	3.6	21.2	chr9	C	SVA_D	90373911	90374860	949	uc010mqh.3	CTSL1	+	90340973	90346384	27527	uc004apm.1	CTSL3P	+	90387829	90401799	12969
5651	3.2	1.2	16	chr2	C	SVA_E	217091307	217092257	950	uc021vwl.2	PKI55	+	217081611	217084915	6392	uc002vgb.3	41337	-	217122584	217236750	30327
6735	5	4.3	4.3	chr9	C	SVA_F	110018334	110019285	951	uc004bdc.1	AK097706	-	109737113	109865269	153065	uc011lwa.2	RAD23B	+	110045516	110087594	26231
6735	4.9	4.4	4.3	chr10	+	SVA_F	99036419	99037371	952	uc009xvk.3	ARHGAP19	-	98981929	99052430	-16011	uc001knc.1	FRAT1	+	99079021	99081672	41650
6618	6.1	2.4	3.1	chr11	+	SVA_D	65218979	65219931	952	uc021qlk.1	MascRNA_menRNA	+	65213011	65213069	5910	uc010roh.3	MALAT1	+	65265232	65273939	45301
6935	6.1	2.7	2.6	chr15	+	SVA_D	75796866	75797818	952	uc002bal.10	PTPN16	-	75759461	75871625	-74759	uc002bam.4	BC016143	+	75797278	75797797	-540
6515	7.3	1.1	3.2	chr8	C	SVA_D	34385527	34386479	952	uc022atv.1	Metazoa_SRP	+	33573301	33573597	811930	uc003xjr.2	UNC5D	+	35092974	35652181	706495
6541	5.4	4.1	4.1	chr10	C	SVA_F	72446038	72446991	953	uc001jrh.3	ADAMTS14	+	72432558	72522195	-76157	uc010qjl.1	DL490555	+	72489042	72489133	42051
6528	5.5	4.1	4.1	chr11	C	SVA_F	63938220	63939173	953	uc021qks.1	FLRT1	+	63883739	63885764	52456	uc001nyj.3	STIP1	+	63953586	63963348	14413
7000	6.3	1.7	2.5	chr2	C	SVA_D	135790190	135791143	953	uc010fne.1	MAP3K19	-	135748910	135805038	-14848	uc010fnf.3	RAB3GAP1	+	135809834	135928279	18691
6506	5.4	2.3	4.8	chr8	+	SVA_E	52447318	52448271	953	uc003xqu.4	PXDNL	-	52232136	52722005	-274687	uc011ldm.2	PCMTD1	-	52730139	52746284	281868
7753	4.4	0.4	0.8	chr9	+	SVA_D	136609697	136610650	953	uc011mdn.2	SARDH	-	136528683	136605077	4620	uc022boz.1	AK123314	-	136626389	136630579	15739
6429	5.6	4.3	4.4	chr2	C	SVA_F	64738077	64739031	954	uc002scy.4	LGALSL	+	64681326	64688517	49560	uc002scz.3	AFTPH	+	64751438	64820138	12407
6636	6.4	1.4	4.1	chr6	+	SVA_D	22837148	22838102	954	uc003nds.3	HDGFL1	+	22569677	22570750	266398	uc003ndv.3	NRSN1	+	24126413	24130334	1288311
6098	7.5	2.7	4.5	chr14	+	SVA_D	54670657	54671612	955	uc001xan.4	BMP4	-	54416454	54423554	247103	uc001xap.3	CDKN3	+	54863672	54886934	192060
6429	7	1.5	4.2	chr2	+	SVA_D	144749139	144750095	956	uc010fno.3	GTDC1	-	144703580	145090083	-340944	uc002tvt.2	GTDC1	-	144763317	145090083	13222
7061	7.1	1.1	2.7	chr17	+	SVA_D	47202920	47203878	958	uc010dbj.3	IGF2BP1	+	47074773	47133507	69413	uc010wlt.1	B4GALNT2	+	47209821	47247351	5943
6509	6	2.8	3.4	chr8	+	SVA_D	134770346	134771304	958	uc003yum.2	ST3GAL1	-	134467090	134584183	186163	uc011ljj.2	ZFAT	-	135490030	135577914	718726
6137	6	1.7	4.7	chr12	C	SVA_D	112160213	112161172	959	uc001tss.1	ACAD10	+	112153309	112194903	-34690	uc001tst.3	ALDH2	+	112204690	112247789	43518
6673	6.3	1.4	4.5	chr22	C	SVA_D	24712269	24713228	959	uc021wne.1	SPECC1L	+	24666789	24838325	-126056	uc021wnf.1	SPECC1L	+	24738075	24813708	24847
5288	10.9	2.4	40	chrX	+	SVA_A	72287191	72288150	959	uc004ebf.3	PABPC1L2B	+	72223351	72225551	61640	uc004ebg.2	PABPC1L2A	-	72297176	72299351	9026
6687	6.5	1.7	3.5	chr8	+	SVA_E	117692111	117693071	960	uc011lhz.1	EIF3H	-	117670487	117768062	-75951	uc003yoc.3	UTP23	+	117778741	117786921	85670
5473	3.8	0	16.2	chr7	+	SVA_E	64722828	64723789	961	uc003tty.1	DQ596928	+	64673115	64673146	49682	uc003ttz.3	ZNF92	+	64838767	64865998	114978
5393	6.9	0.1	11.2	chr7	C	SVA_D	155160202	155161163	961	uc003wlz.3	INSIG1	+	155089485	155101945	58257	uc003wma.1	BC150495	+	155174770	155189051	13607
6905	6.6	0.5	3.3	chrX	C	SVA_D	95305306	95306267	961	uc022bzz.1	Mir_548	-	94318142	94318224	987082	uc022caa.1	DQ580189	-	95306294	95306323	27
6676	5.9	0.7	3.7	chr9	C	SVA_D	75465359	75466321	962	uc010mpa.1	TMC1	+	75242836	75451267	14092	uc011lsg.2	ALDH1A1	-	75515577	75540528	49256
7359	5.5	8.8	0.2	chr11	C	SVA_D	129913860	129914823	963	uc009zcu.2	LINC00167	+	129872518	129875381	38479	uc010sby.2	APLP2	+	129939715	130014706	24892
6726	6.9	2.5	3.2	chr12	C	SVA_D	49829429	49830392	963	uc021qxp.2	LOC100335030	+	49782956	49786116	43313	uc001ruh.1	KCNH3	+	49932939	49952077	102547
5586	6.6	1.9	19	chr2	+	SVA_E	157224101	157225064	963	uc002tzb.1	AK128708	-	157193083	157198172	25929	uc021vrj.1	TRNA_Ala	+	157257280	157257352	32216
6583	6.5	0.2	3.7	chr22	C	SVA_F	31986976	31987939	963	uc010gwi.4	SFI1	+	31969043	32014537	-27561	uc003ali.4	SFI1	+	32010152	32014537	22213
6348	4.6	5	6	chr12	C	SVA_F	104716578	104717542	964	uc009zun.4	TXNRD1	+	104703622	104744085	-27507	uc001tkz.3	CHST11	+	104850691	105155792	133149
4959	10.8	3.6	40.2	chr17	+	SVA_A	30505219	30506183	964	uc002hhc.4	ARGFXP2	-	30477386	30478590	26629	uc002hhe.1	RHBDL3	+	30593194	30651680	87011
5793	4.5	1.4	12	chr4	C	SVA_D	84107224	84108188	964	uc003hod.2	PLAC8	-	84015306	84035911	71313	uc011ccp.2	COQ2	-	84182688	84206067	74500
6659	6.5	1.5	4.6	chr9	+	SVA_D	110034403	110035367	964	uc004bdc.1	AK097706	-	109737113	109865269	169134	uc011lwa.2	RAD23B	+	110045516	110087594	10149
1724	19.4	3.9	65.2	chr1	C	SVA_F	152051019	152051984	965	uc001ezn.3	S100A11	-	152004981	152009511	41508	uc001ezo.1	TCHHL1	-	152056619	152061540	4635
7094	5.7	0.2	3.8	chr9	+	SVA_F	114403918	114404883	965	uc004bfn.3	DNAJC25-GNG10	+	114393631	114432526	-28608	uc004bfp.3	GNG10	+	114423850	114432526	18967
7052	5.5	2.2	3.4	chr11	C	SVA_D	70877834	70878800	966	uc021qms.1	MIR3664	-	70718374	70718473	159361	uc001oqj.2	FLJ42102	-	71116791	71134400	237991
6980	5.1	1.6	2.8	chr14	+	SVA_F	23108306	23109272	966	uc010tnb.2	ABHD4	+	23067146	23081265	27041	uc010tnc.2	OXA1L	+	23235730	23237831	126458
5862	5.7	2.4	27.2	chr2	+	SVA_F	41973257	41974223	966	uc021vgh.1	Mir_584	-	41559792	41559915	413342	uc021vgi.1	Y_RNA	-	42084410	42084512	110187
5362	4.8	0.1	16.1	chr3	C	SVA_D	150538649	150539615	966	uc003eyi.3	SIAH2	-	150458909	150481263	57386	uc011bny.1	CLRN1-AS1	+	150570270	150797617	30655
6432	6.4	3.3	4.5	chr5	C	SVA_D	152675156	152676122	966	uc003lux.1	AK123816	-	151998524	152351909	323247	uc010jia.1	GRIA1	+	152869174	153085732	193052
7135	4.7	2.2	3.7	chr5	+	SVA_E	40800925	40801891	966	uc003jmc.3	PRKAA1	-	40759480	40798297	2628	uc021xxr.1	LOC100506548	-	40825364	40829244	23473
5787	5.7	2.3	27.2	chr3	+	SVA_F	128672487	128673454	967	uc003elh.1	AK125726	-	128651611	128690276	-17789	uc003eli.4	KIAA1257	-	128689781	128710740	16327
5532	5.2	2.3	27.2	chr9	+	SVA_F	110537676	110538643	967	uc004bdh.3	KLF4	-	110247132	110252047	285629	uc022bll.1	5S_rRNA	-	110681146	110681259	142503
6524	6.8	0.7	4.5	chr1	C	SVA_D	213323679	213324647	968	uc001hke.3	RPS6KC1	+	213246211	213446808	-123129	uc031psa.1	AK092251	-	213992977	214139607	668330
7773	5.2	8.7	0.3	chr11	+	SVA_D	3418352	3419320	968	uc021qcl.1	OR7E12P	-	3411936	3413145	5207	uc001lxz.1	AB231779	+	3638461	3647749	219141
6472	5.7	3.1	4.6	chr12	C	SVA_F	38207524	38208492	968	uc001rlm.3	ALG10	+	34175215	34181236	4026288	uc001rln.4	ALG10B	+	38710556	38723528	502064
7422	5.1	1.3	2.8	chr17	+	SVA_F	64265143	64266111	968	uc002jfn.4	APOH	-	64208146	64225556	39587	uc002jfo.1	PRKCA	+	64298925	64771238	32814
6622	5.5	3.4	4.8	chr2	+	SVA_F	43524788	43525756	968	uc002rsy.4	THADA	-	43457974	43823185	-298397	uc010fas.1	THADA	-	43565025	43802166	39269
6602	6.4	1.6	3.4	chr3	C	SVA_E	105791667	105792636	969	uc011bhj.1	CBLB	-	105438890	105588266	203401	uc003dwf.4	LINC00882	-	106555657	106959485	763021
6416	6.2	2.5	4.6	chr4	+	SVA_E	106031439	106032408	969	uc003hxh.1	AK094561	+	105412121	105597345	434094	uc021xqk.1	TET2	+	106067031	106163928	34623
7083	5.1	2	3.5	chr9	C	SVA_D	90372470	90373439	969	uc010mqh.3	CTSL1	+	90340973	90346384	26086	uc004apm.1	CTSL3P	+	90387829	90401799	14390
5669	2.7	0.4	16.8	chr14	C	SVA_D	36446860	36447830	970	uc001wtl.3	BRMS1L	+	36295596	36341169	105691	uc031qog.1	LINC00609	+	36539632	36634494	91802
6858	6	1.6	3.4	chr2	+	SVA_E	44816072	44817042	970	uc021vgr.1	MIR548AD	-	44776629	44776659	39413	uc021vgs.1	Mir_548	-	44979368	44979456	162326
6476	5.1	0.6	7.3	chr2	C	SVA_E	15359446	15360416	970	uc002rcd.2	NBAS	-	15307031	15701472	-342026	uc010yjq.2	DDX1	+	15731744	15768963	371328
6438	5.3	3.3	5	chr3	+	SVA_F	178838918	178839888	970	uc003fjj.3	BC032034	-	178819154	178865761	-26843	uc003fjk.3	PIK3CA	+	178866310	178952497	26422
6856	6	1.9	3.8	chr4	+	SVA_E	77839061	77840031	970	uc003hki.3	SOWAHB	-	77816081	77819002	20059	uc010ijh.1	41528	+	77870894	77952123	30863
6605	3.5	0.8	6.1	chr10	+	SVA_F	21719179	21720150	971	uc031ptl.1	NEBL-AS1	+	21463230	21463852	255327	uc001iqn.4	C10orf114	-	21783420	21786213	63270
6997	5.3	1.9	3.8	chr3	C	SVA_E	150537190	150538161	971	uc003eyi.3	SIAH2	-	150458909	150481263	55927	uc011bny.1	CLRN1-AS1	+	150570270	150797617	32109
6584	6.9	1.8	3.7	chr2	+	SVA_E	132979453	132980425	972	uc002ttj.3	ANKRD30BL	-	132905163	133015542	-36089	uc021vpu.1	MIR663B	-	133014538	133014653	34113
6570	6.5	1.5	4.4	chr4	C	SVA_D	160859521	160860493	972	uc003iqg.4	RAPGEF2	+	160188997	160281301	578220	uc003iqi.4	FSTL5	-	162305043	163085186	1444550
6471	6.3	1.9	3.8	chr5	C	SVA_E	43086628	43087600	972	uc010ivk.4	LOC100506639	+	43067124	43093660	-7032	uc010ivl.1	ZNF131	+	43120984	43162033	33384
6342	6.9	1.8	3.7	chr7	+	SVA_E	140062538	140063510	972	uc011krb.1	SLC37A3	-	140051072	140098311	-35773	uc022amt.1	5S_rRNA	+	140070240	140070345	6730
6728	5.9	1.8	3.7	chr7	+	SVA_F	2308196	2309168	972	uc003slw.3	SNX8	-	2291404	2354099	-45903	uc003slx.3	EIF3B	+	2394473	2420377	85305
6605	5.9	1.9	3.8	chr7	+	SVA_F	73250659	73251631	972	uc003tzj.2	WBSCR27	-	73248920	73256855	-6196	uc011kfd.1	WBSCR27	-	73253910	73256855	2279
3227	10.1	2.6	46.6	chrX	+	SVA_D	1353940	1354912	972	uc022brt.1	CRLF2	-	1314886	1656037	-302097	uc011mhb.1	CSF2RA	+	1387692	1424711	32780
3227	10.1	2.6	46.6	chrY	+	SVA_D	1303940	1304912	972	uc022cir.1	CRLF2	-	1264886	1606037	-302097	uc011nai.1	CSF2RA	+	1337692	1374711	32780
6559	6.2	1.9	3.9	chr2	C	SVA_E	129175150	129176123	973	uc002tpt.4	HS6ST1	-	129023053	129076171	98979	uc010fmf.2	AK311291	+	129622178	129626301	446055
6081	5.5	1.9	24.2	chr20	C	SVA_D	30059283	30060256	973	uc021wbr.1	BC016143	-	30057268	30057864	1419	uc002wwa.3	REM1	+	30063104	30072708	2848
6764	6.2	17.7	0	chr4	C	SVA_A	106421387	106422360	973	uc003hxs.3	AK299501	-	106393697	106395176	26211	uc003hxu.3	ARHGEF38	+	106473776	106552837	51416
6579	8.3	1.9	4.5	chr6	C	SVA_A	70141684	70142657	973	uc011dxx.2	BAI3	+	69942297	70099403	42281	uc003pez.3	LMBRD1	-	70385640	70500557	242983
6685	6.4	1.1	4.3	chr9	C	SVA_D	95592357	95593330	973	uc004asr.4	ANKRD19P	+	95571892	95650975	-58618	uc022bka.1	BC016143	-	95592365	95592884	-965
6215	6.1	4.3	6.5	chr12	+	SVA_F	96341954	96342928	974	uc009zth.2	AMDHD1	+	96337070	96362370	-20416	uc001tem.2	HAL	-	96366439	96390143	23511
6724	3.3	0.4	26.4	chr3	+	SVA_F	48253617	48254591	974	uc021wxl.1	MIR4443	+	48238053	48238106	15511	uc003csj.3	CAMP	+	48264836	48266981	10245
6854	5.2	2	4.2	chr6	C	SVA_F	32561971	32562945	974	uc011dqc.1	HLA-DRB1	-	32547991	32552155	9816	uc003obr.3	HLA-DQA1	+	32605182	32611429	42237
6089	4	0.9	12.5	chr6	C	SVA_D	21797669	21798643	974	uc011djk.2	LINC00340	+	21668877	22194616	-396947	uc003ndk.1	LINC00340	+	21845773	21981012	47130
6381	5.7	1.8	4.6	chr15	+	SVA_D	40975482	40976457	975	uc010bbt.1	CASC5	+	40886446	40954881	20601	uc001zmh.2	RAD51-AS1	-	40985952	40987303	9495
5915	6.3	1.8	14.4	chr7	C	SVA_E	65859128	65860103	975	uc003tux.4	LINC00174	-	65841030	65865395	-6267	uc010lac.3	LOC493754	-	65993454	66057371	133351
6500	6.1	2.2	4.6	chr1	+	SVA_E	63939604	63940580	976	uc009wak.1	ITGB3BP	-	63919111	63988812	-49208	uc001dbf.3	EFCAB7	+	63989012	64038364	48432
6079	6.2	2.7	5.8	chr10	+	SVA_D	102037602	102038579	977	uc031pxb.1	BLOC1S2	-	102033034	102046469	-8867	uc009xwm.1	PKD2L1	-	102047902	102090243	9323
6879	6.8	0.6	3.4	chr12	C	SVA_D	100687309	100688286	977	uc001thn.3	SCYL2	+	100661548	100733914	-46605	uc010svi.2	SLC17A8	+	100750856	100815837	62570
6479	6	1.8	4.3	chr14	+	SVA_E	23106961	23107938	977	uc010tnb.2	ABHD4	+	23067146	23081265	25696	uc010tnc.2	OXA1L	+	23235730	23237831	127792
4574	6.7	1.3	41.8	chr22	+	SVA_E	31423159	31424136	977	uc003ajj.3	TUG1	+	31368248	31375380	47779	uc003ajk.2	SMTN	+	31477281	31500610	53145
6468	7.2	1.7	4.2	chr6	C	SVA_D	21796367	21797344	977	uc011djk.2	LINC00340	+	21668877	22194616	-398249	uc003ndk.1	LINC00340	+	21845773	21981012	48429
6902	6	1.4	4.2	chr7	C	SVA_E	32426490	32427467	977	uc022abj.1	Mir_584	+	31854991	31855102	571388	uc022abk.1	LOC100130673	-	32496509	32498106	69042
1634	19.2	3.4	86.2	chrX	C	SVA_F	109801143	109802120	977	uc004eos.1	TDGF1P3	+	109763539	109766249	34894	uc004eov.3	CHRDL1	-	109917083	110035443	114963
6736	6.4	1.7	4.3	chr13	+	SVA_D	41475070	41476048	978	uc021rir.1	MIR621	+	41384901	41384997	90073	uc001uxq.3	SUGT1P3	-	41486024	41495910	9976
6771	7.1	0.8	3.4	chr4	+	SVA_D	160445465	160446443	978	uc003iqg.4	RAPGEF2	+	160188997	160281301	164164	uc003iqi.4	FSTL5	-	162305043	163085186	1858600
6588	6.6	1.8	4.7	chr1	C	SVA_D	202708604	202709583	979	uc001gyg.1	KDM5B	-	202698834	202776427	-67823	uc031prp.1	KDM5B-AS1	+	202780073	202781041	70490
6819	6.8	0.6	3.3	chr1	+	SVA_D	192826552	192827531	979	uc001gsl.3	RGS2	+	192778168	192781407	45145	uc021pgn.1	7SK	-	192844815	192845115	17284
6721	5.7	1.2	3.9	chr3	C	SVA_F	38122304	38123283	979	uc003chq.1	DLEC1	+	38104071	38137437	-15133	uc003chr.1	DLEC1	+	38135095	38164228	11812
6615	6.2	1.8	4.5	chr3	C	SVA_E	121031306	121032285	979	uc011bji.2	STXBP5L	+	120627049	121143608	-112302	uc003eed.3	POLQ	-	121150272	121209706	117987
1783	18.9	3.9	68.2	chr6	C	SVA_F	63937956	63938935	979	uc003peg.2	KHDRBS2	-	62389864	62996100	941856	uc003pei.3	LGSN	-	63985855	64029882	46920
7349	5.1	1.4	4.2	chr1	+	SVA_F	21715287	21716267	980	uc001beo.2	LOC100506801	+	21619782	21626362	88925	uc001bep.1	AK098438	-	21749600	21754300	33333
6346	6.8	0.6	5.4	chr11	C	SVA_D	59967786	59968766	980	uc010rla.2	MS4A6A	-	59939970	59952139	15647	uc001nov.2	AB231731	-	59980561	59997544	11795
5995	7.3	2.9	5.6	chr2	+	SVA_D	192607152	192608132	980	uc021vug.1	NABP1	+	192548211	192553248	53904	uc002utb.3	SDPR	-	192699031	192712006	90899
7148	6.2	0.6	3.6	chr20	C	SVA_D	47551635	47552615	980	uc002xtx.4	ARFGEF2	+	47538274	47653230	-101595	uc010ghw.2	FKSG56	+	47551777	47552227	-838
6462	5.8	1.8	4.9	chr3	+	SVA_E	183326593	183327573	980	uc003flt.1	KLHL6	-	183208893	183273499	53094	uc003flv.3	KLHL24	+	183353410	183402304	25837
6276	6.9	1.3	4.4	chr6	+	SVA_D	74311192	74312172	980	uc011dyo.2	SLC17A6	-	74310073	74363737	-52545	uc003pho.1	AK124950	-	74403625	74405743	91453
6759	6	2.3	5.5	chr7	+	SVA_A	91518047	91519027	980	uc010leu.1	MTERF	-	91502020	91510016	8031	uc003uld.4	AKAP9	+	91570188	91625366	51161
6644	6.4	1.5	4.4	chr11	+	SVA_D	85822205	85823186	981	uc021qoj.1	BC016143	+	85822164	85823166	-961	uc010rtm.2	EED	+	85955805	85988577	132619
7354	5.1	0.6	3.5	chr11	C	SVA_F	93679253	93680234	981	uc010ruc.1	VSTM5	-	93553734	93583668	95585	uc001pep.2	HEPHL1	+	93754377	93847374	74143
6971	5.8	1.4	4.3	chr12	+	SVA_E	8778401	8779382	981	uc001qur.2	AICDA	-	8754761	8765442	12959	uc001qut.1	MFAP5	-	8798539	8815433	19157
6666	5.7	0.6	5.5	chr14	+	SVA_E	20974788	20975769	981	uc001vxp.2	RNASE10	+	20973695	20979314	-4526	uc010tlj.2	RNASE10	+	20978630	20979281	2861
7104	5.6	0.8	3.7	chr15	+	SVA_F	72393867	72394848	981	uc002ato.4	MYO9A	-	72250853	72410440	-16573	uc021spq.1	SENP8	+	72406598	72433311	11750
5110	7.2	38.9	0	chr17	+	SVA_A	19588126	19589107	981	uc010cqs.1	SLC47A2	-	19583264	19620043	-31917	uc010cqt.1	SLC47A2	-	19606404	19618191	17297
6882	4.8	1.7	4.6	chr3	+	SVA_F	121883789	121884770	981	uc021xcz.1	CD86	+	121796695	121839988	43801	uc003eev.4	CASR	+	121902529	122005344	17759
6326	8.5	0.7	4	chr4	C	SVA_D	175215198	175216179	981	uc003its.2	CEP44	+	175205054	175254531	-39333	uc021xul.1	MIR4276	+	175344945	175345015	128766
6522	6.7	1.1	4	chr7	C	SVA_D	101001276	101002257	981	uc011kkm.2	RABL5	-	100958773	100965093	36183	uc031syp.1	COL26A1	+	101006121	101202304	3864
6942	2.4	33.5	0	chr1	C	SVA_B	163515297	163516279	982	uc021pdw.1	5S_rRNA	+	163479273	163479385	35912	uc010pku.2	PBX1	+	164528596	164821060	1012317
7380	5.9	0.3	3.3	chr1	+	SVA_D	222661747	222662729	982	uc001hng.2	DQ599872	-	222650411	222650443	11304	uc001hnh.1	HHIPL2	-	222695601	222721444	32872
6548	6.4	1.7	4.7	chr15	C	SVA_D	68426075	68427057	982	uc002aqz.3	PIAS1	+	68346571	68480404	-54329	uc002arb.3	CALML4	-	68483042	68498448	55985
6845	7.1	1.1	4.1	chr20	C	SVA_D	30057249	30058231	982	uc002wvz.1	DEFB124	-	30053308	30060816	-3567	uc021wbr.1	BC016143	-	30057268	30057864	-963
6287	6.7	1.4	4.4	chr20	C	SVA_D	17990231	17991213	982	uc010gcp.3	MGME1	+	17950636	17971762	18469	uc021waz.1	JB175279	+	17993520	17993546	2307
6904	5.3	1.6	4.6	chr22	C	SVA_F	40896396	40897378	982	uc003ayy.1	MKL1	-	40859224	41032690	-136294	uc003ayz.3	MCHR1	+	41075181	41078818	177803
6255	7.5	1.4	4.4	chr3	C	SVA_D	174848942	174849924	982	uc010hwy.2	NAALADL2	+	174842195	175373351	-524409	uc010hwz.1	NAALADL2	+	174974199	175205437	124275
7247	5.8	0.8	3.8	chr6	+	SVA_F	35352449	35353431	982	uc011dtc.2	PPARD	+	35310334	35395968	-43519	uc010jvv.1	PPARD	+	35378763	35391925	25332
6484	6.9	1.4	4.4	chr8	C	SVA_D	61459455	61460437	982	uc011lef.2	RAB2A	+	61429468	61536203	-76748	uc003xue.3	CHD7	+	61591323	61780586	130886
7084	5.8	0.6	3.6	chr9	C	SVA_D	128541535	128542517	982	uc011lzw.2	PBX3	+	128510477	128729655	-188120	uc011lzx.2	PBX3	+	128605991	128729655	63474
6421	5.9	1.5	5.4	chr13	+	SVA_F	74149368	74150351	983	uc001vje.3	KLF5	+	73633141	73651676	497692	uc001vjf.3	KLF12	-	74260148	74708066	109797
6366	5.8	3	5.8	chr2	C	SVA_D	207220293	207221276	983	uc031rqy.1	ZDBF2	+	207139751	207179148	41145	uc002vbq.4	ADAM23	+	207308367	207485854	87091
7035	5.1	1.5	4.6	chr7	+	SVA_F	77138932	77139915	983	uc003ugg.1	GSAP	-	76958649	77035422	103510	uc003ugh.2	PTPN12	+	77166772	77269388	26857
7229	4.7	0.6	3.7	chr8	C	SVA_F	9514127	9515110	983	uc011kww.2	TNKS	+	9432557	9639856	-125729	uc010lrs.1	TNKS	+	9577883	9588545	62773
6917	5.6	0.3	3.4	chr9	+	SVA_F	110539596	110540579	983	uc004bdh.3	KLF4	-	110247132	110252047	287549	uc022bll.1	5S_rRNA	-	110681146	110681259	140567
6769	5.3	1.3	4.5	chr14	C	SVA_F	105577116	105578100	984	uc010axe.1	GPR132	-	105521723	105531754	45362	uc001yqf.4	JAG2	-	105607317	105617740	29217
7431	4.8	0.5	3.6	chr2	+	SVA_F	33094635	33095619	984	uc002rop.1	LINC00486	+	33066079	33162270	-67635	uc002roq.2	LINC00486	+	33107765	33151756	12146
7054	5	1.5	4.7	chr22	+	SVA_F	40933607	40934591	984	uc003ayy.1	MKL1	-	40859224	41032690	-99083	uc003ayz.3	MCHR1	+	41075181	41078818	140590
6606	5.5	1.4	4.6	chr4	C	SVA_F	158556973	158557957	984	uc003ipn.3	LOC340017	+	158493641	158497303	59670	uc003ipp.4	FAM198B	-	159045731	159093718	487774
7307	4.6	0.5	3.6	chr5	C	SVA_F	34305116	34306100	984	uc011coi.1	DQ571461	-	34193321	34193359	111757	uc003jir.3	RAI14	+	34656432	34832717	350332
7188	4.9	0.3	3.5	chr7	C	SVA_F	100337920	100338904	984	uc010lhi.3	ZAN	+	100331248	100395419	-57499	uc011kkd.1	ZAN	+	100359837	100371116	20933
5361	5.9	0.7	14.4	chrX	C	SVA_D	16983278	16984262	984	uc004cxw.1	REPS2	+	16964813	17171403	-188125	uc011miw.1	REPS2	+	16996666	17171403	12404
6933	4.9	0.2	4.1	chr1	+	SVA_F	155670504	155671489	985	uc001flq.3	DAP3	+	155658884	155708800	-38296	uc010pgn.2	MSTO2P	+	155715558	155717687	44069
7423	4.8	0.5	3.8	chr10	+	SVA_F	101853336	101854321	985	uc001kql.2	CPN1	-	101802064	101841642	11694	uc001kqn.4	ERLIN1	-	101909846	101945734	55525
6923	5.5	1.5	4.8	chr10	C	SVA_F	77092230	77093215	985	uc021pts.1	ZNF503-AS1	+	77056140	77121436	-29206	uc001jxg.3	ZNF503	-	77157602	77161513	64387
6850	5.3	0.5	3.8	chr2	C	SVA_F	42831720	42832705	985	uc002rsq.3	MTA3	+	42795670	42936353	-104633	uc021vgm.1	MTA3	+	42922904	42936353	90199
6954	5.1	1.4	4.7	chr2	+	SVA_F	114152616	114153601	985	uc010fku.1	PAX8	-	113998654	114036498	116118	uc002tjt.2	CBWD2	+	114195267	114201594	41666
7506	4	0.6	3.9	chr3	C	SVA_F	58534794	58535779	985	uc003dkl.3	ACOX2	-	58490862	58522929	11865	uc003dkm.3	FAM107A	-	58549844	58563491	14065
7417	4.6	0.5	3.8	chr3	+	SVA_F	42839814	42840799	985	uc003cmb.4	HIGD1A	-	42824399	42846027	-6213	uc003cmc.1	CCBP2	+	42846245	42877265	5446
7172	6.4	0.5	3.8	chr3	C	SVA_F	124085048	124086033	985	uc031sbn.1	MIR5002	+	123851775	123851872	233176	uc003ehh.1	KALRN	+	124103671	124207712	17638
6899	4.9	1.9	5.2	chr5	+	SVA_F	175732949	175733934	985	uc003mdu.1	C5orf25	+	175715841	175717708	15241	uc003mdv.3	SIMC1	+	175740147	175772990	6213
7011	4.6	0.5	3.8	chr5	+	SVA_F	176389183	176390168	985	uc003mff.1	UIMC1	-	176346170	176396707	-7524	uc021yio.1	UIMC1	-	176396601	176433780	6433
7136	4.6	0.6	3.9	chr6	+	SVA_F	133986356	133987341	985	uc003qeg.1	BC041459	-	133823389	134210120	-223764	uc003qeh.2	MGC34034	+	134142284	134175130	154943
6870	4.7	1.7	5	chr7	C	SVA_F	10504345	10505330	985	uc021zzm.1	U3	+	10262423	10262638	241707	uc003srx.2	NDUFA4	-	10971579	10979813	466249
6776	5.8	1.7	5	chrX	C	SVA_E	44898755	44899740	985	uc022bvk.1	KDM6A	+	44732422	44971845	-73090	uc011mld.2	KDM6A	+	44918250	44971845	18510
6948	4.5	0.7	4	chr1	+	SVA_F	113316616	113317602	986	uc010owl.2	FAM19A3	+	113263188	113269856	46760	uc001ecw.1	AX748125	-	113362795	113393265	45193
6800	6.3	1.5	4.9	chr1	C	SVA_D	203887688	203888674	986	uc001hai.3	SNRPE	+	203830739	203840280	47408	uc021pht.1	Mir_544	-	203968378	203968471	79704
6230	7.6	1.6	5	chr11	+	SVA_D	60390155	60391141	986	uc001npu.3	LINC00301	+	60383223	60454621	-64466	uc009yne.1	MS4A8	+	60467046	60476692	75905
6705	5.3	1.6	5	chr11	+	SVA_F	28452362	28453348	986	uc001msf.1	METTL15	+	28131712	28147409	304953	uc001msk.3	KCNA4	-	30031287	30038577	1577939
6669	5.7	1.6	5	chr12	+	SVA_F	66528875	66529861	986	uc010ssx.3	LLPH	-	66516848	66563807	-34932	uc001stc.3	TMBIM4	-	66530716	66563807	855
7056	6.4	0.6	4	chr15	C	SVA_F	40185299	40186285	986	uc001zkj.2	GPR176	-	40091222	40213093	-27794	uc001zkl.3	EIF2AK4	+	40226346	40267625	40061
7380	4.8	0.6	4	chr20	C	SVA_F	16207179	16208165	986	uc002wpd.3	MACROD2	+	15966432	16030707	176472	uc002wpe.1	KIF16B	-	16252748	16360808	44583
6563	6.3	0.9	4.8	chr20	+	SVA_D	35629185	35630171	986	uc002xgi.3	RBL1	-	35626177	35724410	-95225	uc021wda.1	FKSG51	-	35629595	35630032	-576
6536	6.3	1.2	4.6	chr22	+	SVA_F	39203574	39204560	986	uc003awj.3	DNAL4	-	39174512	39190161	13413	uc003awk.3	NPTXR	-	39214455	39240017	9895
6933	6	0.8	4.4	chr5	+	SVA_D	74567010	74567996	986	uc003kdo.2	ANKRD31	-	74364121	74532703	34307	uc011cst.2	HMGCR	+	74632153	74657926	64157
7165	4.8	0.5	3.9	chr5	+	SVA_F	81436076	81437062	986	uc003kht.2	ATG10	+	81283377	81284014	152062	uc003khu.3	RPS23	-	81569138	81574235	132076
7110	4.5	1.4	4.8	chr6	C	SVA_F	43547641	43548627	986	uc003ovq.4	POLH	+	43543877	43588260	-40619	uc003ovr.4	POLH	+	43554524	43582458	5897
7152	4.2	0.6	4	chr8	C	SVA_F	62664428	62665414	986	uc022ava.1	MIR4470	+	62627346	62627418	37010	uc003xut.3	BC047540	-	62671658	62678528	6244
7058	4.8	0.1	3.7	chr1	C	SVA_F	55026775	55027762	987	uc001cxm.2	ACOT11	+	55013806	55100417	-73642	uc001cxn.3	FAM151A	-	55074849	55089200	47087
7307	5.3	0.4	3.9	chr1	+	SVA_F	33518100	33519087	987	uc001bwp.2	AK2	-	33476825	33502512	15588	uc001bwr.3	ADC	+	33546713	33585995	27626
7030	4.8	0.5	4	chr1	C	SVA_F	215041938	215042925	987	uc001hkm.3	CENPF	+	214776531	214837914	204024	uc001hko.3	KCNK2	+	215178884	215410436	135959
7119	5.5	0.4	3.9	chr10	+	SVA_F	104889343	104890330	987	uc001kwp.3	NT5C2	-	104847773	104953063	-63720	uc001kwr.3	BC040734	-	104958488	105036751	68158
6422	5.2	2	5.4	chr11	+	SVA_F	66355594	66356581	987	uc001oip.3	CTSF	-	66330934	66336047	19547	uc001oiq.4	CCDC87	-	66357639	66360554	1058
7353	4.7	0.5	4	chr11	C	SVA_F	45759074	45760061	987	uc001nbm.2	LOC100507384	+	45743857	45746106	12968	uc001nbn.3	DKFZp779M0652	+	45792982	45793909	32921
6453	5.9	1.6	5.2	chr2	+	SVA_F	178811524	178812511	987	uc002ulu.1	PDE11A	-	178494126	178787564	23960	uc002ulv.3	RBM45	+	178977181	178994382	164670
6513	4.5	1.1	5.4	chr20	+	SVA_F	33741871	33742858	987	uc010zuv.2	EDEM2	-	33705827	33865960	-124089	uc002xbt.3	PROCR	+	33759773	33765165	16915
7495	4.7	0.4	3.9	chr3	+	SVA_F	128674050	128675037	987	uc003elh.1	AK125726	-	128651611	128690276	-16226	uc003eli.4	KIAA1257	-	128689781	128710740	14744
6798	5	1.4	4.9	chr3	+	SVA_F	67495075	67496062	987	uc003dna.4	SUCLG2	-	67425140	67705038	-209963	uc003dnb.3	BC038210	+	67705120	67797534	209058
6478	5.5	1.2	5.3	chr5	+	SVA_F	32208774	32209761	987	uc003jhp.1	GOLPH3	-	32124823	32174425	34349	uc003jhq.3	MTMR12	-	32227110	32313114	17349
6769	5.1	1.5	5	chr6	+	SVA_F	89657861	89658848	987	uc003pmt.2	RNGTT	-	89387712	89673348	-15487	uc003pmv.3	PNRC1	+	89790428	89794879	131580
6550	5.4	1.4	4.9	chr6	+	SVA_F	34365936	34366923	987	uc021yyt.1	RPS10-NUDT3	-	34254972	34393902	-27966	uc003ojm.3	RPS10	-	34385230	34393818	18307
6392	6.2	1.9	5.4	chr7	C	SVA_D	6709867	6710854	987	uc003sqr.1	AK123300	+	6703604	6714110	-4243	uc011jxa.1	ZNF12	-	6728063	6744854	17209
7116	3.9	0.5	4	chr7	C	SVA_F	55286766	55287753	987	uc022adp.1	GU228584	+	55277117	55279321	7445	uc003tqp.3	LANCL2	+	55433140	55501435	145387
7315	5.7	0.3	3.7	chr7	+	SVA_F	25058867	25059854	987	uc003sxk.1	OSBPL3	-	24873705	24903218	155649	uc003sxl.3	CYCS	-	25158269	25164980	98415
6806	5.7	1.6	5.1	chr7	+	SVA_F	64317061	64318048	987	uc031sxn.1	ZNF138	+	64254765	64314178	2883	uc003ttk.1	AK097702	+	64330549	64350233	12501
5669	3.8	0.5	12.8	chrX	+	SVA_D	53604450	53605437	987	uc022bxh.1	DM119504	+	53584206	53584228	20222	uc004dsv.3	PHF8	-	53963112	54044254	357675
6785	4.6	1.4	5	chr1	+	SVA_F	86682032	86683020	988	uc009wcq.3	COL24A1	-	86510810	86622446	59586	uc001dlp.3	ODF2L	-	86812506	86862025	129486
6849	6.5	1	4.5	chr1	C	SVA_D	212493291	212494279	988	uc010ptd.2	PPP2R5A	+	212475147	212535205	-41914	uc009xdf.1	SNORA16B	+	212526159	212526292	31880
6689	5.8	1.2	4.8	chr10	+	SVA_F	24946011	24946999	988	uc001isd.1	ARHGAP21	-	24917942	25011208	-65197	uc001ise.1	PRTFDC1	-	25137553	25241533	190554
7456	3.8	0.6	4.2	chr11	+	SVA_F	47118888	47119876	988	uc001nds.4	C11orf49	+	46958239	47185931	-67043	uc010rha.2	ARFGAP2	-	47185848	47195391	65972
6788	5	1.5	5.1	chr11	+	SVA_F	104065388	104066376	988	uc001phr.2	DDI1	+	103907307	103909922	155466	uc031qdo.1	CASP12	-	104756444	104769397	690068
6729	5.2	1	4.5	chr12	+	SVA_F	114310516	114311504	988	uc001tvm.3	RBM19	-	114259858	114404176	-93660	uc021rec.1	TRNA_Pseudo	-	114386544	114386617	75040
7175	4.2	0.6	4.2	chr4	C	SVA_F	48364773	48365761	988	uc003gya.4	SLAIN2	+	48343612	48428215	-63442	uc003gyb.1	SLAIN2	+	48384527	48387681	18766
7290	5.2	0.5	4	chr4	+	SVA_F	53331784	53332772	988	uc011bzq.2	SPATA18	+	52917592	52963458	368326	uc003gzm.4	USP46	-	53457126	53522759	124354
6898	5	1.5	5.1	chr5	+	SVA_F	75467901	75468889	988	uc003kei.1	SV2C	+	75379304	75621416	-153515	uc003kek.3	IQGAP2	+	75699148	76003957	230259
5849	4.4	0.3	26.3	chr6	C	SVA_D	31943827	31944815	988	uc010jtn.1	STK19	+	31940078	31950696	-6869	uc011doy.2	C4B_2	+	31949833	31970458	5018
6623	5.3	1.6	5.2	chr8	+	SVA_E	28739007	28739995	988	uc010lvc.3	INTS9	-	28625174	28747698	-8691	uc010lvd.3	HMBOX1	+	28747910	28906838	7915
6833	5.6	1.2	4.8	chr8	+	SVA_F	95603617	95604605	988	uc003ygp.3	KIAA1429	-	95523205	95565746	37871	uc022ayh.1	LOC100288748	-	95649512	95651695	44907
7011	4.9	1.4	5	chrX	C	SVA_F	100226715	100227703	988	uc010nng.3	ARL13A	+	100224696	100245820	-19105	uc004egt.3	TRMT2B	-	100264333	100307105	36630
6903	5.4	1.2	4.8	chr1	C	SVA_F	24319206	24320195	989	uc021ois.1	SRSF10	-	24295572	24306953	12253	uc021oit.1	DQ588542	-	24320925	24320957	730
6600	5.2	1.7	5.3	chr14	+	SVA_F	45859063	45860052	989	uc010anh.2	MIS18BP1	-	45695945	45722605	136458	uc031qoi.1	LINC00871	+	46533361	46971104	673309
6941	5.4	0.5	4.1	chr15	+	SVA_F	35948804	35949793	989	uc001zjc.3	DPH6-AS1	+	35838395	36151202	-202398	uc021sja.1	MIR4510	+	36219056	36219124	269263
7362	4.7	0.4	4	chr21	C	SVA_F	19090957	19091946	989	uc002ykk.3	BTG3	-	18965967	18985268	106678	uc002ykm.3	C21orf91-OT1	-	19149720	19164826	57774
6632	5.6	1.7	5.7	chr8	+	SVA_D	103940575	103941564	989	uc003yky.3	AZIN1	-	103838535	103876397	64178	uc003ykz.4	ATP6V1C1	+	104033247	104085285	91683
6407	6.2	1	5.2	chr1	+	SVA_E	149133283	149134273	990	uc021oxd.1	TRNA_Pseudo	+	149079363	149079435	53848	uc021oxe.1	TRNA_His	-	149155827	149155899	21554
6688	5.6	1.1	4.8	chr4	C	SVA_F	1829012	1830002	990	uc003gdv.3	LETM1	-	1813205	1857974	-28962	uc010icc.3	LETM1	-	1834810	1841069	4808
7459	4.1	0.5	4.2	chr5	+	SVA_F	167287078	167288068	990	uc003lzr.5	TENM2	+	167181992	167691162	-404084	uc021yhj.1	SNORA40	-	167460095	167460210	172027
6922	5.1	1.4	5.2	chr9	C	SVA_F	99469116	99470106	990	uc004awm.3	AAED1	-	99403532	99417599	51517	uc011luo.1	LOC441455	+	99488102	99489749	17996
7156	4.8	0.4	4.2	chr13	+	SVA_F	49952862	49953853	991	uc010adf.3	CAB39L	-	49882785	50018221	-65359	uc010adg.2	SETDB2	+	50018428	50055252	64575
6464	5.4	1.4	5.2	chr6	+	SVA_F	15189830	15190821	991	uc003nbi.3	CD83	+	14117864	14137148	1052682	uc011diu.1	JARID2	+	15245733	15497401	54912
5014	5.2	2.8	16.8	chr1	C	SVA_D	176365757	176366749	992	uc001gkx.1	SCARNA3	-	175937532	175937676	428081	uc001gky.1	PAPPA2	+	176432306	176660341	65557
6757	5.4	1.6	5.5	chr12	C	SVA_F	48725481	48726473	992	uc001rrm.3	H1FNT	+	48722762	48724062	1419	uc001rrn.2	ZNF641	-	48733792	48744674	7319
7132	5.1	0	3.9	chr16	+	SVA_F	1649483	1650475	992	uc010brs.1	BC114455	-	1603655	1604131	45352	uc010uvh.2	CRAMP1L	+	1664640	1727909	14165
6527	6	2.1	5.9	chr2	C	SVA_E	27761975	27762967	992	uc010ylu.2	GCKR	+	27719705	27746550	15425	uc002rkz.4	C2orf16	+	27799388	27805589	36421
7318	4.4	0.5	4.4	chr2	C	SVA_F	170641531	170642523	992	uc002ufi.2	KLHL23	+	170590355	170608396	33135	uc002ufk.3	SSB	+	170655321	170668571	12798
7016	4.8	0.8	4.6	chr3	+	SVA_F	101158443	101159435	992	uc003dux.3	SENP7	-	101043117	101232085	-73642	uc003duy.1	FAM172BP	+	101237710	101242731	78275
6688	5.8	1.5	5.5	chr8	+	SVA_F	128329157	128330149	992	uc003yse.2	LOC727677	-	128301928	128494384	-165227	uc003ysf.3	POU5F1B	+	128427856	128429441	97707
6573	5.1	1.4	5.4	chr1	+	SVA_E	112836671	112837664	993	uc001ebw.4	LOC643355	+	112533189	112541463	295208	uc021oru.1	SnoU13	+	112913625	112913729	75961
7242	4.7	0.7	4.6	chr1	+	SVA_F	46707630	46708623	993	uc010oma.2	LURAP1	+	46669005	46686928	20702	uc009vye.2	RAD54L	+	46713366	46744145	4743
7004	4.9	1.4	5.4	chr12	+	SVA_F	42622240	42623233	993	uc010skp.2	YAF2	-	42550906	42632154	-9914	uc001rmx.2	YAF2	-	42625025	42632154	1792
7086	4.4	0.9	4.8	chr3	C	SVA_F	132188827	132189820	993	uc003eos.1	DNAJC13	+	132175078	132177193	11634	uc003eov.4	ACAD11	-	132276981	132378975	87161
6818	4.9	0.9	4.8	chr8	+	SVA_F	65598711	65599704	993	uc003xvj.2	CYP7B1	-	65508528	65711348	-112637	uc022ave.1	LINC00251	-	66073379	66092575	473675
5747	4.7	0.2	13.1	chrX	C	SVA_D	44900563	44901556	993	uc022bvk.1	KDM6A	+	44732422	44971845	-71282	uc011mld.2	KDM6A	+	44918250	44971845	16694
4896	11.9	2.6	42.8	chr10	+	SVA_A	45841647	45842641	994	uc021ppq.1	OR13A1	-	45798883	45799870	41777	uc009xmt.4	ALOX5	+	45869623	45941567	26982
6769	6.5	0.9	5	chr17	+	SVA_E	2351060	2352054	994	uc010vqy.1	METTL16	-	2321881	2415200	-64140	uc021tnq.1	DD413682	-	2489695	2489717	137641
6676	5.6	1.1	5.2	chr2	C	SVA_E	223760197	223761191	994	uc002vnj.3	ACSL3	+	223725731	223808119	-47922	uc002vnl.5	KCNE4	+	223916647	223920357	155456
6804	5.8	0.9	4.9	chr3	+	SVA_F	77213738	77214732	994	uc021xau.1	U6	+	77141207	77141314	72424	uc003dqa.3	ROBO2	+	77637901	77667330	423169
7118	4.9	0.5	4.4	chr11	+	SVA_F	41326476	41327471	995	uc021qgg.1	U6	-	41144456	41144562	181914	uc021qgh.1	LOC100507205	-	42209292	42275240	881821
7137	4.6	0.7	4.8	chr15	+	SVA_F	41675257	41676252	995	uc001znw.4	NUSAP1	+	41634583	41673248	2009	uc010bcf.3	NDUFAF1	-	41679546	41694658	3294
6956	5.4	0.8	4.9	chr15	+	SVA_F	55595684	55596679	995	uc002acr.3	RAB27A	-	55495163	55582013	13671	uc021smt.1	HP06981	-	55609654	55611392	12975
6839	4.7	0.8	4.9	chr17	C	SVA_F	18791156	18792151	995	uc010vyk.2	PRPSAP2	+	18768781	18834599	-43443	uc002guq.2	PRPSAP2	+	18831580	18834599	39429
6541	7.5	1	5.2	chr2	+	SVA_F	92040028	92041023	995	uc010fho.1	GGT8P	+	91963367	91970153	69875	uc010yuc.2	ACTR3BP2	+	92129158	92130496	88135
7252	4.8	0.7	4.8	chr2	+	SVA_F	41974861	41975856	995	uc021vgh.1	Mir_584	-	41559792	41559915	414946	uc021vgi.1	Y_RNA	-	42084410	42084512	108554
6025	5.7	2.1	27.3	chr3	+	SVA_F	42838415	42839410	995	uc003cmb.4	HIGD1A	-	42824399	42846027	-7612	uc003cmc.1	CCBP2	+	42846245	42877265	6835
6652	6	0.9	5.1	chr7	+	SVA_F	1078835	1079830	995	uc003sjv.3	C7orf50	-	1064138	1067988	10847	uc003sjx.4	GPR146	+	1094944	1098897	15114
6805	5.5	1.2	5.5	chr11	+	SVA_F	125733595	125734591	996	uc009zbu.3	PATE4	+	125703210	125709967	23628	uc009zbv.3	HYLS1	+	125753508	125770541	18917
7433	6.2	5.1	0.5	chr14	C	SVA_B	51423000	51423996	996	uc001wyw.4	PYGL	-	51389968	51411248	11752	uc001wyx.4	TRIM9	-	51441980	51562422	17984
6972	5.2	0.8	5	chr9	+	SVA_F	123258714	123259710	996	uc004bki.3	CDK5RAP2	-	123168424	123298804	-40090	uc022bms.1	MEGF9	-	123363195	123476765	103485
6959	5	0.7	4.9	chr9	+	SVA_F	115277188	115278184	996	uc011lwx.1	KIAA1958	+	115249247	115422706	-145518	uc004bgg.3	INIP	-	115448790	115480387	170606
7040	5.9	0.6	4.9	chrX	+	SVA_D	55775504	55776500	996	uc004duq.3	RRAGB	+	55744109	55785207	-9703	uc010nkg.2	KLF8	+	56258821	56295922	482321
7067	5	0.7	5.1	chr14	+	SVA_F	35508486	35509483	997	uc010tpq.2	SRP54	+	35452103	35498773	9713	uc001wsp.3	FAM177A1	+	35514112	35552589	4629
5427	6.6	2.9	22.8	chr17	C	SVA_E	29307370	29308367	997	uc002hgc.3	DPRXP4	+	29302352	29303017	4353	uc021tuh.1	AF086476	+	29351202	29351444	42835
7059	5.1	0.5	4.9	chr3	+	SVA_F	48098118	48099115	997	uc003csg.3	MAP4	-	48014568	48130769	-32651	uc003csh.1	CDC25A	-	48198667	48229801	99552
6698	5.5	0.9	5.5	chr3	C	SVA_D	142765164	142766161	997	uc003evl.1	U2SURP	+	142744623	142772636	-7472	uc003evm.3	CHST2	+	142838617	142842856	72456
3494	11.8	9.2	50.5	chr12	C	SVA_A	56887930	56888928	998	uc001sll.3	BC059370	-	56879224	56882153	5777	uc001sln.2	RBMS2	+	56915608	56989980	26680
7229	4.5	0.7	5.1	chr17	+	SVA_F	15540585	15541583	998	uc002goy.3	TRIM16	-	15531279	15587613	-47028	uc002goz.4	ZNF286A	+	15602890	15622454	61307
6690	6.1	1.5	5.9	chr19	+	SVA_F	13814364	13815362	998	uc002mxa.3	BC042451	-	13629788	13631071	183293	uc010xnf.2	CCDC130	+	13842573	13869932	27211
7051	4.6	0.6	5.1	chr19	C	SVA_F	20259577	20260575	998	uc021url.1	ZNF90	+	20188802	20236782	22795	uc002nou.3	ZNF486	+	20278022	20311299	17447
5772	7.3	2.7	24.3	chr3	C	SVA_D	129058697	129059695	998	uc011bkv.1	H1FX-AS1	+	129035113	129043412	15285	uc003ema.4	RPL32P3	-	129101676	129118282	41981
7088	4.8	0.5	5.1	chr1	+	SVA_F	113612775	113613774	999	uc001ede.1	BC037540	-	113554308	113615724	-2949	uc001edf.1	LRIG2	+	113615830	113667342	2056
5686	7.1	2	30.5	chr5	+	SVA_F	175731244	175732243	999	uc003mdu.1	C5orf25	+	175715841	175717708	13536	uc003mdv.3	SIMC1	+	175740147	175772990	7904
6704	6.2	0.7	5.4	chr1	+	SVA_D	212952862	212953862	1000	uc010pti.2	NSL1	-	212899494	212965139	-12277	uc001hjo.2	TATDN3	+	212965169	212990167	11307
6519	5.6	2.1	6.8	chr5	C	SVA_F	141454226	141455226	1000	uc003lmh.4	GNPDA1	-	141380233	141392620	61606	uc003lmj.1	NDFIP1	+	141488323	141533996	33097
6654	5.9	0.8	5.5	chr6	C	SVA_F	87718776	87719776	1000	uc003pli.3	HTR1E	+	87647023	87726397	-7621	uc021zcg.1	HTR1E	+	87725052	87726150	5276
5976	3.2	0	13.6	chr7	+	SVA_D	132668780	132669780	1000	uc011kpn.1	CHCHD3	-	132658358	132766828	-98048	uc003vri.3	EXOC4	+	132937822	133165805	268042
6741	5.8	1	5.8	chr11	+	SVA_D	86590500	86591501	1001	uc021qol.2	OR7E2P	-	86567972	86568996	21504	uc001pce.3	FZD4	-	86656716	86666440	65215
6448	5.3	0.7	5.6	chr13	+	SVA_F	20353964	20354965	1001	uc021rgx.1	PSPC1	-	20277008	20357159	-3195	uc001umm.1	ZMYM5	-	20397623	20426330	42658
5933	6	2.4	18.3	chr4	C	SVA_E	184657970	184658971	1001	uc021xve.1	U6	+	184627083	184627184	30786	uc003ivz.1	STOX2	+	184826508	184938875	167537
1207	9.8	2.2	75.3	chr1	C	SVA_F	213324705	213325707	1002	uc001hke.3	RPS6KC1	+	213246211	213446808	-122103	uc031psa.1	AK092251	-	213992977	214139607	667270
6267	7.3	1	5.8	chr5	+	SVA_D	158010002	158011004	1002	uc021ygt.1	Mir_384	-	157316146	157316236	693766	uc021ygu.1	Mir_186	-	158105717	158105808	94713
7211	2	32.3	0.4	chr9	C	SVA_E	82899	83901	1002	uc003zfx.3	AY343892	+	72697	75294	7605	uc003zfy.3	AY343902	-	100993	102941	17092
6350	6.5	1.6	6.7	chr14	C	SVA_D	73650003	73651007	1004	uc001xnu.3	PSEN1	+	73614674	73690399	-40396	uc010ttv.2	BC016143	-	73650022	73650578	-985
6354	5.8	0.8	6	chr17	+	SVA_F	58629248	58630253	1005	uc010ddl.1	APPBP2	-	58520519	58603580	25668	uc002iyt.2	PPM1D	+	58677543	58743640	47290
7078	4.1	0.6	5.8	chr6	+	SVA_F	31212094	31213099	1005	uc011dni.3	HCG27	+	31165536	31171745	40349	uc021yuk.1	HLA-C	-	31236525	31239125	23426
6144	7.1	1.3	6.6	chrX	+	SVA_D	1354930	1355935	1005	uc022brt.1	CRLF2	-	1314886	1656037	-301107	uc011mhb.1	CSF2RA	+	1387692	1424711	31757
6144	7.1	1.3	6.6	chrY	+	SVA_D	1304930	1305935	1005	uc022cir.1	CRLF2	-	1264886	1606037	-301107	uc011nai.1	CSF2RA	+	1337692	1374711	31757
6746	5.3	1.9	43.2	chr1	+	SVA_E	43216227	43217233	1006	uc001chx.4	LEPRE1	-	43212005	43232755	-16528	uc001chy.4	LEPRE1	-	43225670	43232755	8437
6937	5.1	0.7	6	chr22	C	SVA_F	27168110	27169116	1006	uc003adf.2	AK026502	+	27068848	27114949	53161	uc003adg.3	AK055980	-	27444105	27456467	274989
4832	7.7	2	31.7	chr7	+	SVA_F	77137859	77138865	1006	uc003ugg.1	GSAP	-	76958649	77035422	102437	uc003ugh.2	PTPN12	+	77166772	77269388	27907
6507	7.4	0.4	5.7	chr8	+	SVA_F	68223485	68224491	1006	uc003xxp.1	ARFGEF1	-	68109908	68114040	109445	uc003xxq.4	CPA6	-	68334404	68658620	109913
7026	5.3	0.4	5.7	chr8	+	SVA_F	55038015	55039021	1006	uc031tbd.1	LYPLA1	-	54967012	55014577	23438	uc003xsa.2	MRPL15	+	55047780	55061074	8759
6870	5.3	0.7	6	chr3	+	SVA_F	57733497	57734504	1007	uc003dja.3	DENND6A	-	57611180	57678816	54681	uc003djc.1	SLMAP	+	57743173	57883420	8669
6371	6.4	1.4	6.8	chr9	C	SVA_F	36614431	36615438	1007	uc011lpm.3	MELK	+	36572858	36677680	-63249	uc022bgr.1	MIR4475	-	36823535	36823596	208097
6637	5	0.5	6	chr17	+	SVA_F	20888523	20889531	1008	uc002gyk.2	BC043529	+	20841850	20885670	2853	uc002gym.4	USP22	-	20902905	20946352	13374
6787	5.8	0.5	6	chr17	+	SVA_F	26551318	26552326	1008	uc010crj.3	NLK	+	26369687	26523404	27914	uc002haa.3	PYY2	+	26553588	26555085	1262
6336	5.9	0.3	5.8	chr2	+	SVA_F	97127851	97128859	1008	uc010yun.1	NCAPH	+	97001483	97041274	86577	uc010fhx.3	NEURL3	-	97163382	97171094	34523
6442	5.3	0.5	6	chr9	+	SVA_F	38242600	38243608	1008	uc004aax.3	SHB	-	37915894	38069210	173390	uc004aay.3	ALDH1B1	+	38392660	38398662	149052
6657	5.2	0.7	6.2	chr1	C	SVA_F	117971419	117972428	1009	uc001ehd.1	MAN1A2	+	117910084	118068320	-96901	uc001ehe.3	FAM46C	+	118148603	118171011	176175
6754	5.2	0.4	5.9	chr10	C	SVA_F	94433485	94434494	1009	uc001kic.3	KIF11	+	94352824	94415152	18333	uc001kid.3	HHEX	+	94449680	94455408	15186
6599	6.1	0.6	6.1	chr11	C	SVA_F	129960153	129961162	1009	uc021qsg.1	APLP2	+	129940462	130014706	-54553	uc001qfv.3	APLP2	+	129979323	130014706	18161
2664	9.5	2.3	66.3	chr15	+	SVA_F	35947794	35948803	1009	uc001zjc.3	DPH6-AS1	+	35838395	36151202	-203408	uc021sja.1	MIR4510	+	36219056	36219124	270253
7026	3.9	0.8	6.6	chr15	+	SVA_F	72061266	72062275	1009	uc002atg.1	THSD4	+	72050171	72063547	-2281	uc002ath.1	NR2E3	+	72102893	72107270	40618
5973	8.5	1.1	6.7	chr2	C	SVA_D	168419160	168420171	1011	uc010fpr.3	XIRP2	+	168043792	168116261	302899	uc002udz.1	B3GALT1	+	168675181	168727366	255010
6690	5.4	0.5	6.2	chrX	C	SVA_F	114581077	114582088	1011	uc004eqb.3	LUZP4	+	114524291	114542121	38956	uc004eqc.1	AK127380	-	114752496	114797058	170408
6451	6.4	0.7	6.2	chr2	C	SVA_D	144678867	144679879	1012	uc002tvn.3	ARHGAP15	+	144193162	144525921	152946	uc002tvo.3	GTDC1	-	144703580	144969146	23701
6834	6.2	0.6	6.7	chr3	+	SVA_D	8481917	8482932	1015	uc021wsp.1	U4atac	-	8406214	8406334	75583	uc011atf.2	LMCD1	+	8543492	8592961	60560
6729	5.7	3.9	6.3	chr12	C	SVA_A	102482489	102483505	1016	uc009zub.1	NUP37	-	102470770	102513869	-31380	uc001tjd.3	PARPBP	+	102513955	102542785	30450
5969	6.6	2.3	18.4	chr14	C	SVA_D	103143562	103144580	1018	uc001ymb.4	RCOR1	+	103058995	103196913	-53351	uc001ymc.2	TRAF3	+	103243815	103377837	99235
5571	7.4	4.6	22.4	chr11	C	SVA_D	70878858	70879877	1019	uc021qms.2	MIR3665	-	70718374	70718473	160385	uc001oqj.2	FLJ42102	-	71116791	71134400	236914
5896	6.3	1.9	30.4	chr12	+	SVA_F	96340433	96341452	1019	uc009zth.2	AMDHD1	+	96337070	96362370	-21937	uc001tem.2	HAL	-	96366439	96390143	24987
5557	4.8	0.2	15.4	chr15	+	SVA_D	47423918	47424938	1020	uc001zvv.4	SQRDL	+	45926937	45983492	1440426	uc001zvw.3	SEMA6D	+	47476402	48066420	51464
5550	4.5	0.2	29.2	chr2	C	SVA_E	223761607	223762628	1021	uc002vnj.3	ACSL3	+	223725731	223808119	-46512	uc002vnl.5	KCNE4	+	223916647	223920357	154019
5684	6.3	2.2	25.7	chr13	+	SVA_F	20352495	20353517	1022	uc021rgx.1	PSPC1	-	20277008	20357159	-4664	uc001umm.1	ZMYM5	-	20397623	20426330	44106
5838	6.5	2.9	27.5	chr7	+	SVA_D	55378898	55379920	1022	uc022adp.1	GU228584	+	55277117	55279321	99577	uc003tqp.3	LANCL2	+	55433140	55501435	53220
5550	7.7	2.8	19.3	chr7	C	SVA_D	100121214	100122236	1022	uc003uve.2	NYAP1	+	100085774	100092424	28790	uc003uvg.1	AGFG2	+	100136833	100153990	14597
5737	6.6	2.1	25.9	chr7	C	SVA_F	100339501	100340523	1022	uc010lhi.3	ZAN	+	100331248	100395419	-55918	uc011kkd.1	ZAN	+	100359837	100371116	19314
7548	5.7	1.1	4	chr18	C	SVA_E	511994	513017	1023	uc002kkm.3	COLEC12	-	319354	500729	11265	uc002kko.1	CETN1	+	580368	581524	67351
5245	4.1	0.8	16	chr3	+	SVA_D	9601043	9602066	1023	uc003bry.3	LHFPL4	-	9540044	9595486	5557	uc003brz.3	MTMR14	+	9691116	9744078	89050
8027	4.4	1.3	0.9	chr1	C	SVA_D	109719229	109720253	1024	uc009wey.3	KIAA1324	+	109656584	109749403	-30174	uc031pnl.1	KIAA1324	+	109729170	109749403	8917
6745	5.6	2.9	29.8	chr2	C	SVA_D	152731535	152732559	1024	uc002tyb.2	CACNB4	-	152722300	152830485	-98950	uc021vrf.1	Mir_584	-	152802866	152802963	70307
6729	6.1	0.5	7.4	chr3	C	SVA_D	50348026	50349050	1024	uc003czt.4	HYAL1	-	50337323	50341032	6994	uc003czx.3	HYAL2	-	50355220	50360213	6170
6508	6.7	0.4	7.9	chr6	C	SVA_D	31421529	31422553	1024	uc003ntk.1	MICA	+	31371370	31383090	38439	uc003ntl.3	HCP5	+	31430956	31433586	8403
6959	5.9	0.6	7.6	chr1	+	SVA_F	25126549	25127574	1025	uc001bjp.1	CLIC4	+	25071877	25169078	-42529	uc021ojh.1	Z24747	+	25169384	25170807	41810
6566	4.2	0.7	7.7	chr10	+	SVA_F	94136183	94137209	1026	uc010qno.1	41338	+	94050923	94113721	22462	uc031pwv.1	AK124121	-	94178242	94180347	41033
6672	6.8	0.5	9.3	chr17	C	SVA_D	15882320	15883347	1027	uc002gpg.3	ZSWIM7	-	15879878	15902984	-20664	uc002gph.3	TTC19	+	15902693	15932723	19346
6439	5.8	0.7	8	chr12	+	SVA_E	26938374	26939402	1028	uc001rhi.1	ITPR2	-	26874219	26986131	-47757	uc001rhj.4	ASUN	-	27058111	27070666	118709
5833	6.4	2.1	26	chr5	+	SVA_F	176387610	176388638	1028	uc003mff.1	UIMC1	-	176346170	176396707	-9097	uc021yio.1	UIMC1	-	176396601	176433780	7963
7325	1.9	35.5	1.3	chr22	C	SVA_D	24460981	24462011	1030	uc002zzl.2	CABIN1	+	24407819	24574596	-113615	uc002zzm.1	CABIN1	+	24551971	24564518	89960
6481	5.4	0.4	8	chrX	+	SVA_F	71901763	71902794	1031	uc011mqi.2	PHKA1	-	71798663	71934029	-32266	uc022byy.1	LINC00684	-	72001688	72002484	98894
5835	6.7	1.8	22.2	chr15	+	SVA_D	56401218	56402251	1033	uc010bfn.3	RFX7	-	56382730	56535483	-134265	uc002adp.2	TEX8	+	56657643	56738072	255392
6556	5.9	0.7	8.4	chrX	+	SVA_D	73386950	73387983	1033	uc010nlq.1	FTX	-	73247970	73513409	-126459	uc004ebq.1	AK125301	-	73421436	73461983	33453
7598	3	0.3	7.2	chr3	C	SVA_D	196269451	196270485	1034	uc003fws.3	C3orf43	-	196233749	196242237	27214	uc003fwt.3	WDR53	-	196281058	196295413	10573
7071	4.7	0.4	8.3	chrX	+	SVA_F	30620981	30622016	1035	uc022bui.1	CXorf21	-	30577566	30578472	42509	uc022buj.1	GK	+	30671475	30749577	49459
7590	4.9	1.2	22.2	chr1	C	SVA_D	90262785	90263822	1037	uc001dnl.4	LRRC8C	+	90098643	90185094	77691	uc001dnm.3	LRRC8D	+	90286572	90401989	22750
7411	5.2	1.2	23.8	chr8	C	SVA_D	9221878	9222915	1037	uc003wsq.1	LOC157273	+	9182560	9192590	29288	uc011kwv.1	TNKS	+	9413444	9567919	190529
6446	5.4	1	42.9	chr2	C	SVA_D	202427257	202428295	1038	uc021vvc.1	ALS2CR11	-	202399042	202483905	-56648	uc010zho.1	TMEM237	-	202484906	202496946	56611
5831	6.1	1.8	25.1	chr20	+	SVA_F	30763175	30764214	1039	uc002wxk.2	TM9SF4	+	30697538	30755061	8114	uc002wxm.1	TSPY26P	-	30776948	30778163	12734
5759	6	1.9	25.2	chr3	C	SVA_F	58535797	58536837	1040	uc003dkl.3	ACOX2	-	58490862	58522929	12868	uc003dkm.3	FAM107A	-	58549844	58563491	13007
7231	2.2	30.6	0.8	chr12	C	SVA_D	122071619	122072660	1041	uc021rff.1	ORAI1	+	122064454	122079946	-8327	uc001uax.3	MORN3	-	122089292	122107560	16632
5504	6.2	1.9	25.3	chrX	C	SVA_F	75438556	75439598	1042	uc004ecl.1	PBDC1	+	75392770	75398033	40523	uc004ecm.2	MAGEE1	+	75648045	75651746	208447
8363	5.6	0.8	1.1	chr8	C	SVA_C	922620	923663	1043	uc003wpk.3	ERICH1-AS1	+	833197	982931	-60311	uc022aqn.1	LOC286083	-	1244293	1250827	320630
7545	3.8	12	1.2	chr17	C	SVA_D	4481333	4482377	1044	uc021tny.1	AB062083	-	4481332	4481583	-250	uc002fye.2	SMTNL2	+	4487275	4511614	4898
5728	7.1	2.1	20.4	chr7	+	SVA_D	130274487	130275531	1044	uc003vqh.1	COPG2	-	130146079	130353598	-79111	uc003vqi.3	TSGA13	-	130353485	130371406	77954
7272	5.8	1.2	10.9	chr11	+	SVA_D	55910998	55912044	1046	uc010riz.2	OR8J3	-	55904246	55905194	5804	uc010rja.2	OR8K5	-	55926869	55927793	14825
6744	5.4	0.4	9.3	chr9	+	SVA_F	128386499	128387545	1046	uc010mxc.1	MAPKAP1	-	128321911	128420078	-33579	uc004bqb.3	PBX3	+	128509616	128729655	122071
1780	16.9	6.4	72.4	chr18	C	SVA_F	14859539	14860586	1047	uc010xal.1	ANKRD30B	+	14837147	14852737	6802	uc002ktd.1	LOC644669	-	15313554	15325918	452968
7129	5.5	0.6	33.3	chr20	C	SVA_D	36346009	36347056	1047	uc021wdj.1	CTNNBL1	+	36322433	36500520	-154511	uc002xhh.3	CTNNBL1	+	36373046	36500520	25990
5459	6	1.9	24.8	chr11	+	SVA_F	66354487	66355535	1048	uc001oip.3	CTSF	-	66330934	66336047	18440	uc001oiq.4	CCDC87	-	66357639	66360554	2104
6692	7.4	3.5	11.7	chr5	C	SVA_A	37518789	37519839	1050	uc003jkv.3	WDR70	+	37379411	37752774	-233985	uc011cpd.2	GDNF	-	37812778	37834924	292939
7519	2.3	31.9	0.9	chr4	C	SVA_D	188912092	188913149	1057	uc021xvl.1	LOC339975	-	188225236	188426767	485325	uc003izh.1	ZFP42	+	188916924	188926199	3775
6831	7.3	1	16.7	chrX	+	SVA_C	86720827	86721885	1058	uc004eez.3	DACH2	+	85969550	86086806	634021	uc004efa.2	KLHL4	+	86772714	86924596	50829
4181	9.1	2.3	38.8	chr6	C	SVA_F	158661569	158662628	1059	uc003qrd.3	GTF2H5	+	158589378	158620376	41193	uc011efo.2	TULP4	+	158733691	158902570	71063
6230	6.2	0.6	11.3	chr11	C	SVA_D	47058944	47060004	1060	uc001nds.4	C11orf49	+	46958239	47185931	-126987	uc010rha.2	ARFGAP2	-	47185848	47195391	125844
7395	6.6	0.6	4.3	chr6	C	SVA_C	29863164	29864226	1062	uc021yty.1	HLA-J	+	29857104	29977733	-114569	uc003nog.1	AK097625	-	29867167	29911213	2941
6136	5.9	1.6	38.8	chr11	+	SVA_E	9000005	9001068	1063	uc031pyy.1	TMEM9B-AS1	+	8986221	8997830	2175	uc001mhg.2	NRIP3	-	9002122	9025596	1054
6728	4.2	31.1	1	chr1	+	SVA_D	245937968	245939032	1064	uc001ibl.3	SMYD3	-	245912641	246670644	-732676	uc021plx.1	LOC255654	-	246679340	246687589	740308
6506	1.8	0.1	15.1	chr1	+	SVA_D	12102759	12103824	1065	uc001ato.2	MIIP	+	12079298	12092106	10653	uc001atq.3	TNFRSF8	+	12123433	12204264	19609
6775	6.1	0.8	37.8	chr11	+	SVA_D	64469228	64470293	1065	uc001oas.3	NRXN2	-	64373645	64490660	-21432	uc001oat.3	RASGRP2	-	64494382	64508355	24089
7194	3.8	31.2	1.5	chr9	+	SVA_B	27342424	27343489	1065	uc003zqn.3	MOB3B	-	27325206	27529850	-187426	uc003zqo.2	AK172755	-	27374228	27378942	30739
5197	7.8	4.8	31.4	chr1	+	SVA_D	192825472	192826538	1066	uc001gsl.3	RGS2	+	192778168	192781407	44065	uc021pgn.1	7SK	-	192844815	192845115	18277
7699	1.8	30.3	1.1	chr10	C	SVA_E	2848158	2849225	1067	uc021pmj.1	LINC00701	-	2342512	2357268	490890	uc001igp.3	PFKP	+	3109711	3178997	260486
6880	5.2	30	1	chr13	+	SVA_A	98426697	98427764	1067	uc001vnd.3	RAP2A	+	98086474	98120252	306445	uc001vne.3	IPO5	+	98605928	98676550	178164
6287	5.6	0.7	12.2	chr11	+	SVA_B	128998497	128999567	1070	uc001qfb.3	ARHGAP32	-	128855773	128936763	61734	uc021qsf.1	5S_rRNA	+	129159799	129159900	160232
5327	6.9	3.6	29.1	chr4	+	SVA_F	151579928	151580998	1070	uc003ilw.3	MAB21L2	+	151503076	151505845	74083	uc010ipk.1	LRBA	-	151814203	151895536	233205
6193	3.4	1.6	28.4	chr15	+	SVA_E	60658026	60659097	1071	uc010bgj.3	ANXA2	-	60647626	60690185	-32159	uc021sng.1	DJ439575	+	60674555	60674578	15458
7120	5	0.6	29.3	chr17	C	SVA_F	26782423	26783495	1072	uc010wak.2	SLC46A1	-	26731333	26733230	49193	uc010wal.1	SLC13A2	+	26800663	26821123	17168
6422	5.3	28.2	1	chr1	+	SVA_A	113270957	113272032	1075	uc010owl.2	FAM19A3	+	113263188	113269856	1101	uc001ecw.1	AX748125	-	113362795	113393265	90763
6742	5.9	1.6	40.4	chr14	C	SVA_E	36445366	36446441	1075	uc001wtl.3	BRMS1L	+	36295596	36341169	104197	uc031qog.1	LINC00609	+	36539632	36634494	93191
7700	2.4	30.2	1.5	chr1	+	SVA_D	45546939	45548015	1076	uc001cnd.2	ZSWIM5	-	45482075	45672250	-125311	uc010olk.2	LOC400752	+	45769581	45771291	221566
7135	5	27.2	0.6	chr11	+	SVA_B	79515042	79516118	1076	uc031qcz.1	MIR5579	-	79133212	79133270	381772	uc001ozo.1	BC041900	-	81590895	82114955	2074777
5504	7.5	2.2	22.8	chr5	C	SVA_D	152676325	152677401	1076	uc003lux.1	AK123816	-	151998524	152351909	324416	uc010jia.1	GRIA1	+	152869174	153085732	191773
7145	3.8	27.9	0	chr18	C	SVA_B	7203195	7204272	1077	uc010wzj.2	LAMA1	-	6941742	7117813	85382	uc010wzk.2	LRRC30	+	7231136	7232042	26864
5435	8.5	3.7	29.1	chr15	C	SVA_D	68427848	68428927	1079	uc002aqz.3	PIAS1	+	68346571	68480404	-52556	uc002arb.3	CALML4	-	68483042	68498448	54115
5575	4.3	0.4	28.1	chr5	C	SVA_E	43088188	43089267	1079	uc010ivk.4	LOC100506639	+	43067124	43093660	-5472	uc010ivl.1	ZNF131	+	43120984	43162033	31717
7424	3.3	27.2	1	chr2	C	SVA_B	203304472	203305553	1081	uc010ftr.3	BMPR2	+	203241049	203432474	-128002	uc010zhw.2	FAM117B	+	203499900	203589955	194347
5887	5.6	1.9	24.5	chr6	+	SVA_F	89656345	89657429	1084	uc003pmt.2	RNGTT	-	89387712	89673348	-17003	uc003pmv.3	PNRC1	+	89790428	89794879	132999
6179	4.9	1	13.1	chr4	+	SVA_F	151581155	151582240	1085	uc003ilw.3	MAB21L2	+	151503076	151505845	75310	uc010ipk.1	LRBA	-	151814203	151895536	231963
8358	6.5	1.2	1.1	chr1	+	SVA_B	45203717	45204806	1089	uc001cmf.2	C1orf228	+	45140393	45191263	12454	uc001cmg.4	KIF2C	+	45205489	45233438	683
6738	5.4	1.9	36.3	chrX	C	SVA_D	16982168	16983260	1092	uc004cxw.1	REPS2	+	16964813	17171403	-189235	uc011miw.1	REPS2	+	16996666	17171403	13406
5700	5.8	0.6	13.4	chr2	C	SVA_F	48781866	48782960	1094	uc010fbm.3	STON1	+	48757307	48825654	-43788	uc002rwp.2	STON1-GTF2A1L	+	48796158	48906749	13198
5699	6.3	2.1	24.1	chr4	C	SVA_F	48365830	48366925	1095	uc003gya.4	SLAIN2	+	48343612	48428215	-62385	uc003gyb.1	SLAIN2	+	48384527	48387681	17602
5501	6.3	1.7	28.4	chr7	C	SVA_F	55287771	55288867	1096	uc022adp.1	GU228584	+	55277117	55279321	8450	uc003tqp.3	LANCL2	+	55433140	55501435	144273
5780	5	0.7	13.9	chr9	+	SVA_F	84325743	84326839	1096	uc004amd.3	BC036431	+	84304627	84391814	-66071	uc011lst.2	SPATA31D5P	+	84528351	84534842	201512
6303	6.2	4.1	37.8	chr12	C	SVA_E	12566043	12567140	1097	uc009zhu.2	LOH12CR1	+	12510019	12619838	-53795	uc001ran.2	DUSP16	-	12626215	12674397	59075
6134	5.4	0.6	13.8	chr3	+	SVA_F	133503979	133505076	1097	uc003epx.2	SRPRB	+	133502876	133540336	-36357	uc003epy.3	RAB6B	-	133543079	133614691	38003
5882	5.8	0.3	13.5	chr1	+	SVA_F	28180516	28181614	1098	uc021ojy.1	PPP1R8	+	28167524	28178179	2337	uc001bpc.4	THEMIS2	+	28199054	28213193	17440
8741	2	21.6	0.3	chr11	C	SVA_D	129717303	129718401	1098	uc001qfe.1	TMEM45B	+	129685740	129729898	-12595	uc001qff.1	TMEM45B	+	129720067	129729898	1666
8608	2.4	21.3	0.1	chr5	C	SVA_D	180197675	180198773	1098	uc003mmf.1	OR2Y1	-	180166122	180167058	30617	uc003mmg.4	MGAT1	-	180217540	180230048	18767
8154	2.9	25.8	0.4	chr17	C	SVA_D	5624163	5625264	1101	uc010clh.3	NLRP1	-	5433215	5487832	136331	uc021ton.1	Mir_584	-	5666200	5666320	40936
7340	6.3	1.1	6.8	chr2	+	SVA_B	89219410	89220511	1101	uc021vkv.1	IGKV	+	89197030	89197301	22109	uc031rom.1	abParts	+	89890561	90471176	670050
5992	6.7	1.9	35.2	chr9	+	SVA_D	125628646	125629747	1101	uc004bne.4	RC3H2	-	125616023	125667562	-38916	uc011lzf.1	RC3H1	-	125636064	125643080	6317
6698	4.9	2.1	36	chr22	+	SVA_E	43377793	43378895	1102	uc003bdg.4	PACSIN2	-	43265771	43411184	-33391	uc031rxu.1	BC039353	+	43434590	43448371	55695
6401	5.5	1	40.6	chr6	+	SVA_D	108274579	108275684	1105	uc003psc.4	SEC63	-	108188959	108279482	-4903	uc003psd.3	OSTM1	-	108362612	108395941	86928
3382	10.1	1.2	44.5	chr14	C	SVA_D	42142257	42143363	1106	uc001wvm.3	LRFN5	+	42076763	42373752	-231495	uc010ana.3	LRFN5	+	42168629	42373752	25266
7146	4.3	25.3	0.5	chr17	+	SVA_B	20460237	20461343	1106	uc002gyc.3	DQ584223	+	20459145	20459184	1053	uc021tsn.1	CDRT15L2	+	20483036	20484224	21693
5921	8.3	4	30.9	chr8	+	SVA_F	68222361	68223467	1106	uc003xxp.1	ARFGEF1	-	68109908	68114040	108321	uc003xxq.4	CPA6	-	68334404	68658620	110937
5658	6.9	1.8	32.5	chr13	+	SVA_F	35114009	35115116	1107	uc031qld.1	LINC00457	-	35009590	35214822	-100813	uc021ric.1	NBEA	+	35516423	36246874	401307
8180	2.7	22.7	0.6	chrX	+	SVA_B	54241616	54242725	1109	uc004dtd.2	WNK3	-	54219255	54384438	-142822	uc004dte.3	TSR2	+	54466852	54471731	224127
6430	5.9	4	36.4	chr15	+	SVA_D	35238606	35239716	1110	uc001ziv.3	AQR	-	35148551	35261995	-23389	uc001ziw.3	ZNF770	-	35270541	35280497	30825
5890	7.3	1.9	26.8	chr1	+	SVA_D	212951732	212952844	1112	uc010pti.2	NSL1	-	212899494	212965139	-13407	uc001hjo.2	TATDN3	+	212965169	212990167	12325
7824	5.7	1	7.2	chr1	+	SVA_B	45713109	45714221	1112	uc001cnd.2	ZSWIM5	-	45482075	45672250	40859	uc010olk.2	LOC400752	+	45769581	45771291	55360
7473	4.7	0.5	11.2	chr14	+	SVA_D	34547896	34549008	1112	uc001wsa.4	EGLN3	-	34393420	34420284	127612	uc001wsc.3	SPTSSA	-	34902143	34931468	353135
6680	6.4	1.4	32.4	chr20	C	SVA_D	2998887	3000000	1113	uc002who.3	PTPRA	+	2967410	3019315	-20428	uc002whp.1	GNRH2	+	3024267	3026391	24267
5753	6.4	1.7	27.9	chr7	+	SVA_F	1108983	1110098	1115	uc003sjy.1	GPR146	+	1097140	1098897	10086	uc010ksd.1	GPER	+	1121843	1133451	11745
5735	7	2	28	chr3	C	SVA_F	132189977	132191094	1117	uc003eos.1	DNAJC13	+	132175078	132177193	12784	uc003eov.4	ACAD11	-	132276981	132378975	85887
6834	8.6	4.2	18.1	chrX	+	SVA_A	70896282	70897402	1120	uc022bys.1	CXCR3	-	70836214	70837462	58820	uc022byt.1	LINC00891	+	70917045	70923256	19643
8071	5.7	0.5	6.4	chr3	+	SVA_C	84967562	84968683	1121	uc003dqi.3	LOC440970	-	84687555	84918726	48836	uc003dqj.3	CADM2	+	85008132	86123579	39449
4508	6.6	1.3	29.4	chr6	+	SVA_D	42433787	42434910	1123	uc010jxu.1	TRERF1	-	42237236	42419865	13922	uc003osf.3	UBR2	+	42531759	42588089	96849
8314	2	0	11.6	chr12	C	SVA_F	3204031	3205155	1124	uc021qtd.1	TSPAN9	+	3186520	3395730	-191699	uc001qlq.1	AK056228	-	3405367	3409390	200212
6087	7.4	3.4	37.8	chr7	C	SVA_D	100119858	100120982	1124	uc003uve.2	NYAP1	+	100085774	100092424	27434	uc003uvg.1	AGFG2	+	100136833	100153990	15851
6791	5	0.9	36.9	chr11	C	SVA_F	118201000	118202126	1126	uc001psq.4	CD3E	+	118175294	118186890	14110	uc001pss.1	CD3D	-	118209788	118213459	7662
5572	7	1.7	32.1	chr2	C	SVA_F	128546113	128547239	1126	uc002tpi.2	WDR33	-	128520059	128568761	-22648	uc002tpj.3	POLR2D	-	128603839	128615729	56600
8656	2.9	22.2	0	chr3	C	SVA_C	39692377	39693504	1127	uc003cjz.4	MOBP	+	39563760	39570988	121389	uc003cka.3	MYRIP	+	39851302	40301811	157798
5959	7.2	4.7	29	chr5	+	SVA_D	74565333	74566460	1127	uc003kdo.2	ANKRD31	-	74364121	74532703	32630	uc011cst.2	HMGCR	+	74632153	74657926	65693
5738	3.7	1.9	26.2	chr2	C	SVA_E	202148309	202149437	1128	uc010fte.1	CASP8	+	202136238	202146638	1671	uc010ftg.3	ALS2CR12	-	202153146	202222101	3709
5469	3.8	0.9	30.1	chr3	C	SVA_E	121032303	121033431	1128	uc011bji.2	STXBP5L	+	120627049	121143608	-111305	uc003eed.3	POLQ	-	121150272	121209706	116841
6651	7.5	1.9	35.8	chr4	C	SVA_E	184655911	184657040	1129	uc021xve.1	U6	+	184627083	184627184	28727	uc003ivz.1	STOX2	+	184826508	184938875	169468
5749	7.6	2.7	35	chr7	+	SVA_F	64315928	64317060	1132	uc031sxn.1	ZNF138	+	64254765	64314178	1750	uc003ttk.1	AK097702	+	64330549	64350233	13489
6619	4.9	1.7	39.6	chrX	C	SVA_E	29350782	29351914	1132	uc004dby.2	IL1RAPL1	+	28605680	29974017	-623235	uc022bue.1	U2	+	29769566	29769659	417652
5346	7.9	2.7	35	chr12	+	SVA_F	66527741	66528874	1133	uc010ssx.2	LLPH	-	66516848	66563807	-36066	uc001stc.3	TMBIM4	-	66530716	66563807	1842
6299	6.7	2.6	15.3	chr16	C	SVA_A	48092448	48093581	1133	uc002eex.1	BC048130	-	47883224	47921041	171407	uc002eey.1	ABCC12	-	48116883	48180385	23302
2580	8.9	2.2	75.2	chr6	+	SVA_F	34364801	34365935	1134	uc021yyt.1	RPS10-NUDT3	-	34254972	34393902	-29101	uc003ojm.3	RPS10	-	34385230	34393818	19295
6148	6	0.5	16.4	chr5	+	SVA_B	42978775	42979911	1136	uc003jna.3	SEPP1	-	42799981	42825998	152777	uc003jnb.1	AK056817	-	42985502	42993435	5591
1507	9.7	3.2	100.9	chr2	C	SVA_F	48783127	48784264	1137	uc010fbm.3	STON1	+	48757307	48825654	-42527	uc002rwp.2	STON1-GTF2A1L	+	48796158	48906749	11894
5726	7.7	1.7	31.5	chr11	+	SVA_F	125732142	125733280	1138	uc009zbu.3	PATE4	+	125703210	125709967	22175	uc009zbv.3	HYLS1	+	125753508	125770541	20228
8032	4.7	21.9	0.3	chr3	+	SVA_A	88352346	88353485	1139	uc003dqw.3	C3orf38	+	88198892	88207115	145231	uc003dqx.1	EPHA3	+	89156673	89449495	803188
1748	17.5	4.9	71	chr2	C	SVA_F	68754150	68755290	1140	uc002sep.3	APLF	+	68694690	68807294	-53144	uc002seq.1	APLF	+	68756772	68857856	1482
5682	6.1	1.8	38.3	chr11	C	SVA_F	93680248	93681391	1143	uc010ruc.1	VSTM5	-	93553734	93583668	96580	uc001pep.2	HEPHL1	+	93754377	93847374	72986
7295	4.8	1.1	10	chr22	+	SVA_B	43003126	43004270	1144	uc011apr.2	POLDIP3	-	42979726	43010962	-7836	uc021wqm.1	RNU12	+	43011250	43011399	6980
8526	2.8	20.9	0	chr3	+	SVA_D	196700070	196701215	1145	uc003fxh.3	PIGZ	-	196673213	196695704	4366	uc003fxk.4	MFI2	-	196728611	196756687	27396
7189	4.7	0.7	9.9	chr3	+	SVA_D	9632960	9634106	1146	uc003bry.3	LHFPL4	-	9540044	9595486	37474	uc003brz.3	MTMR14	+	9691116	9744078	57010
6855	6.6	1.3	37.8	chr1	C	SVA_E	33439072	33440219	1147	uc010ohp.2	RNF19B	-	33402049	33430286	8786	uc001bwn.3	BC036308	+	33452675	33498070	12456
6118	7.9	3	34.6	chr9	+	SVA_F	114402184	114403331	1147	uc004bfn.3	DNAJC25-GNG10	+	114393631	114432526	-30342	uc004bfp.3	GNG10	+	114423850	114432526	20519
6325	6.1	1.6	39.5	chrX	C	SVA_D	46254122	46255269	1147	uc004dgl.1	BC015977	-	46185713	46187080	67042	uc004dgp.4	KRBOX4	+	46306623	46334074	51354
6898	5.3	2.1	34.6	chr2	C	SVA_E	201547372	201548520	1148	uc021vuq.1	Mir_548	+	201540581	201540665	6707	uc021vur.1	AOX2P	+	201560445	201658941	11925
8267	5.4	18.4	0.3	chr4	+	SVA_A	159680331	159681480	1149	uc003iqc.3	PPID	-	159630278	159644552	35779	uc003iqd.2	FNIP2	+	159690181	159755440	8701
6126	5.7	2.1	28.4	chr6	C	SVA_D	27795143	27796292	1149	uc021yrl.1	BC016143	-	27794098	27794504	639	uc003njr.3	HIST1H4K	-	27798951	27799305	2659
6513	9.5	4	20.2	chr16	C	SVA_A	9443443	9444593	1150	uc021tct.1	MIR548X	+	9328773	9328803	114640	uc021tcu.1	5S_rRNA	-	9658246	9658354	213653
8256	5.9	19.2	0.1	chr1	C	SVA_A	167740244	167741395	1151	uc031prf.1	MPZL1	+	167734294	167761156	-20912	uc009wvj.3	ADCY10	-	167778624	167803315	37229
8440	6.1	16.8	0.7	chr12	+	SVA_A	123856250	123857401	1151	uc009zxy.1	SBNO1	-	123805245	123849388	6862	uc001uew.3	SETD8	+	123868703	123893900	11302
6300	6.7	1.6	38.5	chr1	+	SVA_E	13655345	13656498	1153	uc001ava.1	PRAMEF9	+	13641972	13648988	6357	uc009vny.1	PRAMEF19	-	13694888	13698405	38390
6663	5.7	1.5	38.5	chr6	C	SVA_E	125708834	125709988	1154	uc003qab.1	HDDC2	-	125596495	125623282	85552	uc021zeo.1	LOC643623	+	125995498	126041364	285510
5491	8.5	3.4	38.2	chr9	+	SVA_D	80375135	80376289	1154	uc004akw.3	GNAQ	-	80335190	80646219	-271084	uc004akx.2	CEP78	+	80850990	80881619	474701
9699	4.8	1.5	0.3	chr1	+	SVA_B	35413214	35414369	1155	uc001byc.3	DLGAP3	-	35331036	35370984	42230	uc021olf.1	LOC653160	-	35441299	35444307	26930
7723	5	21	1.6	chr3	C	SVA_B	2957883	2959039	1156	uc003bpf.3	CNTN4	+	2933898	3099645	-141762	uc003bpg.3	CNTN4	+	3081307	3099645	122268
6351	7.1	1.6	37.4	chrX	+	SVA_D	99810494	99811651	1157	uc004efx.4	PCDH19	-	99546641	99665271	145223	uc004efy.4	TNMD	+	99839789	99854882	28138
7469	5.2	0.3	10.5	chr9	C	SVA_B	100260068	100261226	1158	uc011luy.2	TDRD7	+	100230676	100258405	1663	uc004axl.2	TMOD1	+	100263461	100364025	2235
8218	6	19.3	0.1	chr16	+	SVA_B	13982909	13984068	1159	uc021tdd.1	JA611291	-	13821945	13822026	160883	uc010bva.3	ERCC4	+	14014013	14027104	29945
8147	5.9	18.7	0	chr13	+	SVA_B	76868799	76869959	1160	uc001vjy.2	C13orf45	+	76445173	76457948	410851	uc010aeu.1	KCTD12	-	77454303	77460540	584344
7074	5.4	0.4	10.8	chr4	C	SVA_B	174104643	174105804	1161	uc003isz.4	GALNT7	+	174089903	174245118	-140475	uc011ckb.2	GALNT7	+	174213258	174245118	107454
6427	7.4	0.6	31.8	chr5	C	SVA_D	83607377	83608538	1161	uc011ctt.1	EDIL3	-	83343424	83374647	232730	uc003kiq.3	NBPF22P	+	85578261	85593365	1969723
8201	5.4	20.1	0.8	chr7	C	SVA_A	154888000	154889161	1161	uc003wlu.2	HTR5A	+	154862033	154879102	8898	uc003wlv.1	AX746871	-	155022390	155023284	133229
8719	3.3	19.6	0.5	chr2	C	SVA_D	64268482	64269645	1163	uc002scq.3	VPS54	-	64119666	64246214	22268	uc002scr.4	PELI1	-	64319785	64325364	50140
8184	5.1	20.1	1.3	chr3	C	SVA_B	5284058	5285221	1163	uc021wsl.1	EDEM1	+	5230033	5252983	31075	uc021wsm.1	MIR4790	-	5291861	5291940	6640
4681	9.9	4.1	39.9	chr18	+	SVA_B	11647353	11648517	1164	uc002kow.1	PIEZO2	-	10797371	10890690	756663	uc021ugy.1	DQ594439	-	11653952	11653986	5435
5868	5.3	2.8	35.9	chr15	C	SVA_D	62982094	62983259	1165	uc002alb.4	TLN2	+	62939509	63136829	-154735	uc002alc.4	TLN2	+	63032643	63136829	49384
6991	5.7	0.9	35.8	chr14	+	SVA_D	77287918	77289084	1166	uc001xsv.3	ANGEL1	-	77253585	77279283	8635	uc001xsx.2	C14orf166B	+	77292724	77336645	3640
1772	8.7	0.7	108.1	chr9	C	SVA_F	136981402	136982568	1166	uc004cex.2	BRD3	-	136901153	136933655	47747	uc004cey.3	WDR5	+	137001209	137025094	18641
6164	6.4	2	16	chr3	C	SVA_D	95463008	95464175	1167	uc003dro.1	LOC100287639	-	95373266	95402037	60971	uc021xbm.1	Mir_548	+	96385039	96385123	920864
5799	6.9	1.8	33.5	chr17	+	SVA_F	26550131	26551300	1169	uc010crj.3	NLK	+	26369687	26523404	26727	uc002haa.3	PYY2	+	26553588	26555085	2288
7823	2.8	0.4	13.6	chr2	C	SVA_D	15820000	15821169	1169	uc021vee.2	DDX1	+	15731744	15771235	48765	uc002rcf.1	AK093525	+	15830905	15859085	9736
6781	4.9	1.2	39.5	chr6	C	SVA_F	123168926	123170095	1169	uc003pzh.3	SMPDL3A	+	123109970	123130864	38062	uc003pzi.1	CLVS2	+	123317581	123385063	147486
5837	6.6	1.6	28.6	chr12	C	SVA_D	100688365	100689535	1170	uc001thn.3	SCYL2	+	100661548	100733914	-45549	uc010svi.2	SLC17A8	+	100750856	100815837	61321
6623	5.8	0.7	41.1	chr5	C	SVA_F	76337660	76338830	1170	uc003keu.1	AGGF1	+	76326313	76335544	2116	uc003kev.1	ZBED3	-	76372531	76383030	33701
9022	3.3	18.4	0.1	chr5	C	SVA_D	116337460	116338630	1170	uc021ycu.1	Mir_633	-	116020369	116020449	317011	uc003kry.3	LOC728342	+	116751207	116915439	412577
8970	3	16.6	0.8	chr9	+	SVA_D	125473050	125474222	1172	uc011lzb.2	OR1L3	+	125437408	125438383	34667	uc004bmu.1	OR1L4	+	125486268	125487204	12046
8982	6.1	1.4	0.2	chr6	C	SVA_B	30465937	30467110	1173	uc011dmh.2	HLA-E	+	30457288	30461982	3955	uc011dmi.2	GNL1	-	30509154	30523497	42044
5271	10.8	4.9	33.4	chr5	+	SVA_A	32039195	32040369	1174	uc021xxb.1	MIR4279	-	31936207	31936265	102930	uc003jhn.3	PDZD2	+	32099279	32111038	58910
2639	9.7	2.4	78.5	chr10	C	SVA_F	94434561	94435736	1175	uc001kic.3	KIF11	+	94352824	94415152	19409	uc001kid.3	HHEX	+	94449680	94455408	13944
6498	5.7	0.9	38.4	chr6	C	SVA_D	152219536	152220711	1175	uc011eex.2	ESR1	+	152201789	152424408	-204872	uc010kit.1	ESR1	+	152265307	152382259	44596
6648	5.9	1.7	38.7	chr1	+	SVA_E	8561970	8563147	1177	uc001aph.1	RERE	-	8525029	8813897	-251927	uc001api.2	ENO1	-	8921058	8931635	357911
8830	2.1	0.1	10.4	chr13	C	SVA_D	24546063	24547240	1177	uc001upb.2	ANKRD20A19P	-	24481422	24523454	22609	uc001upc.3	BC043582	+	24553838	24609166	6598
6299	7.8	3.1	27	chr5	C	SVA_A	177122269	177123446	1177	uc011dgc.2	LOC202181	-	177053082	177099278	22991	uc003mib.1	FAM153A	-	177138236	177207505	14790
8787	4.1	18	0.8	chr13	C	SVA_B	113332229	113333407	1178	uc001vsh.1	C13orf35	+	113301357	113338811	-6582	uc001vsi.4	ATP11A	+	113344642	113541482	11235
6744	4	0.1	15.8	chr4	+	SVA_E	969152	970330	1178	uc010ibn.4	DGKQ	-	952671	967348	1804	uc003gbx.3	SLC26A1	-	972862	987224	2532
7252	5.2	1.2	14.1	chrX	+	SVA_B	73101505	73102685	1180	uc004ebm.2	XIST	-	73040485	73072588	28917	uc004ebo.2	JPX	+	73164158	73220326	61473
8834	4.4	15.1	0.1	chr1	+	SVA_B	212187884	212189065	1181	uc010pta.2	INTS7	-	212113740	212209002	-21118	uc009xdc.3	DTL	+	212208918	212278187	19853
8459	4.7	18.4	1.1	chr11	+	SVA_A	113394357	113395538	1181	uc021qqs.1	MIR4301	-	113320744	113320810	73547	uc001poc.4	TMPRSS5	-	113558267	113577068	162729
6855	6.2	1.9	34	chr3	+	SVA_E	130587104	130588286	1182	uc011bli.2	ATP2C1	+	130569368	130735555	-148451	uc003enk.3	ATP2C1	+	130612834	130722046	24548
6886	5.9	1.4	27.5	chr14	C	SVA_D	102638248	102639433	1185	uc001yle.3	WDR20	+	102606188	102690010	-51762	uc021sdy.1	AK130824	+	102678573	102681339	39140
6203	8	4.8	24.9	chr17	C	SVA_B	26985275	26986461	1186	uc002hbx.3	SDF2	-	26975373	26989207	-3932	uc010crs.2	SDF2	-	26987505	26989190	1044
8583	4.6	14.8	0.5	chr20	C	SVA_B	41966500	41967687	1187	uc021wdy.1	SCARNA15	+	41933194	41933319	33181	uc002xki.3	SRSF6	+	42086503	42092244	118816
6308	6.2	2.4	30.8	chrX	C	SVA_D	46255287	46256474	1187	uc004dgl.1	BC015977	-	46185713	46187080	68207	uc004dgp.4	KRBOX4	+	46306623	46334074	50149
9152	2.8	17.6	1.4	chr2	+	SVA_D	42222144	42223333	1189	uc002rsf.1	C2orf91	-	42162507	42180943	41201	uc002rsg.3	PKDCC	+	42275160	42285668	51827
8934	5.5	14	0.3	chr8	+	SVA_A	48049110	48050300	1190	uc003xqb.1	LINC00293	+	47752507	47767407	281703	uc003xqc.2	LOC100287846	+	48100929	48104439	50629
8562	7	1.2	4.5	chr8	C	SVA_B	94982485	94983676	1191	uc022ayg.1	PDP1	+	94934287	94935901	46584	uc003ygh.2	CDH17	-	95139393	95220815	155717
5652	6.1	1.7	41	chr1	+	SVA_F	86680824	86682018	1194	uc009wcq.3	COL24A1	-	86510810	86622446	58378	uc001dlp.3	ODF2L	-	86812506	86862025	130488
6245	6.9	2.4	30.9	chr1	+	SVA_D	222660309	222661503	1194	uc001hng.2	DQ599872	-	222650411	222650443	9866	uc001hnh.1	HHIPL2	-	222695601	222721444	34098
8144	4.2	17.8	2.2	chr7	+	SVA_B	82754024	82755219	1195	uc010lec.3	PCLO	-	82543676	82580806	173218	uc022agy.1	SEMA3E	-	82993221	83270747	238002
7174	3.6	0.1	17.3	chr11	+	SVA_D	76531874	76533070	1196	uc021qno.1	TSKU	+	76506660	76507722	24152	uc010rsg.1	ACER3	+	76571916	76726305	38846
8984	6.8	10.5	0.4	chr6	C	SVA_A	30189274	30190470	1196	uc003npu.1	TRIM26	-	30166442	30172542	16732	uc031snc.1	HCG17	-	30201815	30293911	11345
5563	6.6	1.8	41.3	chr3	+	SVA_F	121882578	121883775	1197	uc021xcz.1	CD86	+	121796695	121839988	42590	uc003eev.4	CASR	+	121902529	122005344	18754
8539	5.2	14.3	0.2	chr21	C	SVA_A	45316838	45318036	1198	uc002zdv.3	AGPAT3	+	45285115	45407475	-89439	uc002zdw.3	AGPAT3	+	45345278	45407475	27242
9229	5.3	10.8	0.1	chr13	+	SVA_B	33815701	33816900	1199	uc010abh.1	STARD13	-	33701509	33924767	-109066	uc031qlc.1	STARD13-AS	+	33851690	33855471	34790
6146	9	1.8	36.6	chr3	+	SVA_D	8480704	8481903	1199	uc021wsp.1	U4atac	-	8406214	8406334	74370	uc011atf.2	LMCD1	+	8543492	8592961	61589
7005	6.1	1.8	19.9	chr7	+	SVA_D	63334345	63335544	1199	uc022aev.1	DQ599799	+	63207693	63207753	126592	uc003tsv.3	BC042811	+	63361200	63378372	25656
6427	5.9	1.6	38.2	chr7	C	SVA_E	152281732	152282931	1199	uc011kvo.2	LOC100128822	+	152161208	152162630	119102	uc003wld.3	XRCC2	-	152343586	152373250	60655
6579	6.7	2.7	36.5	chr10	C	SVA_D	72166874	72168074	1200	uc001jrb.3	EIF4EBP2	+	72163860	72188374	-21500	uc031pvu.1	CR627373	+	72183685	72188375	15611
7056	6.5	0.4	13.4	chr19	+	SVA_C	12472500	12473700	1200	uc010xmk.1	ZNF442	-	12460184	12476475	-3975	uc002mts.4	ZNF799	-	12490002	12512088	16302
9462	4.3	14.2	0.2	chr5	C	SVA_B	55553510	55554710	1200	uc021xyr.1	U6	+	55421497	55421597	131913	uc021xys.1	5S_rRNA	-	55556159	55556273	1449
8283	5.8	13.9	0.6	chr1	+	SVA_B	109616014	109617217	1203	uc001dwm.1	TAF13	-	109606997	109618624	-2610	uc001dwn.3	TMEM167B	+	109633402	109639554	16185
9265	3.7	10.1	0.3	chr3	C	SVA_C	47350265	47351468	1203	uc011bav.2	KLHL18	+	47324329	47388306	-38041	uc010hjq.2	KLHL18	+	47371440	47378287	19972
9167	4.3	14.4	0.7	chr11	C	SVA_B	98640333	98641537	1204	uc031qdh.1	JRKL-AS1	-	96176445	96240041	2400292	uc009ywv.2	CNTN5	+	98891705	100096179	250168
8882	5.2	14.5	0.5	chrY	+	SVA_B	16153006	16154211	1205	uc004ftc.3	VCY	-	16097651	16098392	54614	uc004ftd.3	VCY	+	16168097	16168838	13886
8882	5.2	14.5	0.5	chrY	C	SVA_B	16112279	16113484	1205	uc004ftc.3	VCY	-	16097651	16098392	13887	uc004ftd.3	VCY	+	16168097	16168838	54613
9856	3.9	10.8	0.2	chr9	C	SVA_D	112859255	112860461	1206	uc010mtw.1	AKAP2	+	112852476	112900819	-41564	uc011lwj.2	AKAP2	+	112887780	112934791	27319
5834	6	3.1	51.9	chr15	+	SVA_D	40974273	40975481	1208	uc010bbt.1	CASC5	+	40886446	40954881	19392	uc001zmh.2	RAD51-AS1	-	40985952	40987303	10471
7986	3.1	0	13.6	chr1	+	SVA_D	231263605	231264816	1211	uc021pkk.1	MIR1182	-	231155573	231155670	107935	uc009xfn.1	TRIM67	+	231298673	231357314	33857
10263	3.4	0.9	6.2	chr5	+	SVA_D	138559591	138560803	1212	uc003ldq.1	SIL1	-	138287476	138378408	181183	uc010jfa.3	SNHG4	+	138609440	138614818	48637
9635	3.3	11.4	0.1	chr9	+	SVA_B	10449043	10450256	1213	uc022bdl.1	Metazoa_SRP	+	9442059	9442347	1006696	uc022bdm.1	JB175300	+	11754033	11754053	1303777
7423	5.4	0.2	14.2	chr14	C	SVA_B	32596378	32597593	1215	uc001wrp.3	ARHGAP5	+	32546494	32628934	-32556	uc021rsd.1	Mir_684	+	32770782	32770861	173189
5762	7.8	2.8	34	chr7	C	SVA_D	6710872	6712087	1215	uc003sqr.1	AK123300	+	6703604	6714110	-3238	uc011jxa.1	ZNF12	-	6728063	6744854	15976
8892	5.5	1.2	4.2	chr11	C	SVA_C	67364950	67366166	1216	uc001omf.3	GSTP1	+	67351065	67354124	10826	uc001omi.1	C11orf72	-	67371523	67373482	5357
8633	6.7	13.6	0.2	chr7	+	SVA_A	31192642	31193859	1217	uc003tcf.1	ADCYAP1R1	+	31126556	31142980	49662	uc003tch.4	NEUROD6	-	31377074	31380538	183215
9594	3	14.3	1.2	chr7	+	SVA_C	138785547	138786765	1218	uc003vup.3	ZC3HAV1	-	138745083	138794465	-8918	uc003vuq.2	TTC26	+	138818489	138846089	31724
8822	5.7	14.1	0.7	chr11	+	SVA_B	77644234	77645453	1219	uc001oyu.1	INTS4	-	77635487	77705717	-61483	uc001oyv.1	INTS4	-	77688952	77705717	43499
5924	9.9	3	32.9	chr11	+	SVA_D	86589268	86590488	1220	uc021qol.2	OR7E2P	-	86567972	86568996	20272	uc001pce.3	FZD4	-	86656716	86666440	66228
7308	7.2	0.8	23.2	chr20	+	SVA_D	13740821	13742043	1222	uc002wok.2	ESF1	-	13694968	13765579	-24758	uc002woo.3	NDUFAF5	+	13765671	13799067	23628
10494	2.4	7.8	0.5	chr14	+	SVA_D	21656418	21657641	1223	uc010tlp.2	OR5AU1	-	21623095	21624184	32234	uc001vzu.2	LINC00641	-	21668237	21673662	10596
9725	3.2	13	0.5	chr17	C	SVA_D	78510657	78511880	1223	uc002jyp.1	NPTX1	-	78440632	78450404	60253	uc002jys.3	RPTOR	+	78518624	78797422	6744
5637	7.7	3.5	36.3	chr8	C	SVA_D	34386499	34387722	1223	uc022atv.1	Metazoa_SRP	+	33573301	33573597	812902	uc003xjr.2	UNC5D	+	35092974	35652181	705252
8764	4.6	13.6	1.5	chr1	+	SVA_B	166998455	166999679	1224	uc009wvf.1	MAEL	+	166959161	166991447	7008	uc001gea.1	GPA33	-	167022081	167059868	22402
8502	5.4	0.6	7.2	chr6	C	SVA_C	129409040	129410267	1227	uc021zfb.1	LAMA2	+	129204285	129837710	-428670	uc021zfc.1	U6	-	129758019	129758125	347752
5438	7.8	2.8	43.8	chr1	+	SVA_F	21713570	21714798	1228	uc001beo.2	LOC100506801	+	21619782	21626362	87208	uc001bep.1	AK098438	-	21749600	21754300	34802
9521	4.4	11.6	0.5	chr3	C	SVA_D	186602164	186603392	1228	uc031sct.1	ADIPOQ-AS1	-	186569675	186573912	28252	uc003frb.3	ST6GAL1	+	186648314	186796341	44922
9638	4.3	9.4	0.5	chr16	C	SVA_D	14626033	14627262	1229	uc010uzf.2	PARN	-	14529556	14724128	-98095	uc010uzg.2	PARN	-	14693760	14724128	66498
5383	7.1	1.6	44	chr7	+	SVA_F	1076934	1078164	1230	uc003sjv.3	C7orf50	-	1064138	1067988	8946	uc003sjx.4	GPR146	+	1094944	1098897	16780
7872	3.4	0.1	15.6	chr1	C	SVA_D	35432702	35433933	1231	uc001byc.3	DLGAP3	-	35331036	35370984	61718	uc021olf.1	LOC653160	-	35441299	35444307	7366
9286	3.5	13	0.9	chr10	+	SVA_C	66811457	66812689	1232	uc021prn.1	DJ439561	-	66586203	66586227	225230	uc009xpn.1	CTNNA3	-	67679724	69425416	867035
7790	7.2	1.6	7	chr7	+	SVA_A	116278173	116279405	1232	uc010lkf.2	CAV1	+	116166411	116201239	76934	uc003vii.1	MET	+	116312458	116340338	33053
9979	4.2	11	0.3	chr3	+	SVA_F	120132624	120133858	1234	uc010hrb.2	FSTL1	-	120128803	120169918	-37294	uc003edu.3	NDUFB4	+	120315127	120321258	181269
8418	4.3	14.1	3.1	chr1	C	SVA_B	236591282	236592518	1236	uc001hxv.1	EDARADD	+	236558715	236648008	-56726	uc001hxw.2	LGALS8	+	236681513	236716279	88995
7436	3.9	1.4	15.6	chr5	+	SVA_B	40722309	40723546	1237	uc010ivg.3	TTC33	-	40711677	40756072	-33763	uc003jmb.3	PRKAA1	-	40759480	40798297	35934
9224	6.1	11	0.2	chr6	+	SVA_B	114252729	114253966	1237	uc003pwb.2	FLJ34503	+	114225550	114242806	9923	uc003pwc.2	HDAC2	-	114257319	114291888	3353
6038	7.5	2.7	33.7	chr11	+	SVA_D	85820949	85822187	1238	uc001pbo.1	PICALM	-	85685750	85718626	102323	uc021qoj.1	BC016143	+	85822164	85823166	-23
9016	5.2	12.4	1.3	chr10	C	SVA_B	127658200	127659439	1239	uc009yan.3	FANK1	+	127585107	127698161	-39961	uc031pxo.1	FANK1-AS1	-	127660756	127661842	1317
5510	8.3	2.8	38.4	chr2	C	SVA_F	120601568	120602807	1239	uc002tmf.2	PTPN4	+	120517206	120742474	-140906	uc010flj.2	PTPN4	+	120639672	120742474	36865
7207	4.6	0.3	16.1	chr8	+	SVA_B	98616552	98617791	1239	uc003yhy.3	TSPYL5	-	98285713	98290176	326376	uc003yhz.3	MTDH	+	98656406	98742488	38615
5830	7.2	2.4	33.5	chr1	+	SVA_D	38361151	38362391	1240	uc021oln.1	SNORA63	+	38349908	38349989	11162	uc001cch.3	INPP5B	-	38394211	38411522	31820
6215	7	1	34.4	chr4	C	SVA_D	152135017	152136257	1240	uc010ipm.2	SH3D19	-	152041432	152149182	-14165	uc011cif.2	PRSS48	+	152198324	152212605	62067
9884	5.8	7.6	0.1	chrX	+	SVA_B	89968129	89969369	1240	uc031tkb.1	U6	-	89852233	89852339	115790	uc004efg.3	PABPC5	+	90689596	90693583	720227
10123	3.4	10.1	0.5	chr20	C	SVA_C	18355720	18356961	1241	uc002wqn.3	BC043266	-	18303195	18339944	15776	uc021wbc.1	LINC00851	+	18359692	18362127	2731
9392	6.4	7.9	0.8	chr5	+	SVA_A	100120897	100122138	1241	uc003knj.1	FAM174A	+	99871123	99922440	198457	uc003knk.3	ST8SIA4	-	100142638	100238987	20500
6597	6.3	1.9	37.8	chr1	C	SVA_E	48847377	48848619	1242	uc010omv.2	SPATA6	-	48761043	48937876	-90499	uc001cru.2	AGBL4	-	48998526	50489626	149907
10128	3.2	11	0.2	chr3	+	SVA_B	113177033	113178275	1242	uc003eah.1	SPICE1	-	113167681	113212989	-35956	uc011bie.1	SPICE1	-	113216576	113233689	38301
5625	7.8	1.9	39.2	chr8	C	SVA_F	62665428	62666670	1242	uc022ava.1	MIR4470	+	62627346	62627418	38010	uc003xut.3	BC047540	-	62671658	62678528	4988
8825	5.1	11.7	0.6	chr1	+	SVA_B	249123934	249125178	1244	uc021pmd.1	MIR3124	+	249120575	249120642	3292	uc001iex.3	ZNF672	+	249132529	249143714	7351
6011	7	1.8	39.1	chr12	C	SVA_F	38208506	38209751	1245	uc001rlm.3	ALG10	+	34175215	34181236	4027270	uc001rln.4	ALG10B	+	38710556	38723528	500805
9582	4.2	11.7	0.6	chr2	+	SVA_D	75951686	75952931	1245	uc002snp.4	GCFC2	-	75928908	75938111	13575	uc002snr.3	LRRTM4	-	76974849	77749502	1021918
9516	4.7	11.3	1	chr11	+	SVA_F	5955219	5956465	1246	uc010qzs.2	OR52E4	+	5905522	5906461	48758	uc010qzt.2	OR56A3	+	5968576	5969524	12111
7992	3.3	0.1	15.3	chr11	+	SVA_D	59352410	59353656	1246	uc009ymr.1	OSBP	-	59344277	59368346	-15936	uc021qjy.1	MIR3162	-	59362549	59362631	8893
6707	9.2	4	26.5	chr9	+	SVA_A	5434088	5435334	1246	uc003zjd.3	PLGRKT	-	5357966	5630071	-195983	uc011lmb.2	CD274	+	5450502	5466014	15168
6766	6.7	1.7	37.4	chr10	+	SVA_E	32259312	32260559	1247	uc009xlr.2	ARHGAP12	-	32103186	32217804	41508	uc001iwe.4	KIF5B	-	32297937	32345371	37378
6491	7.1	1.8	37.7	chr12	+	SVA_E	70596315	70597562	1247	uc010stn.1	C12orf28	+	70326292	70352503	243812	uc001svv.3	CNOT2	+	70636773	70748773	39211
6911	6.2	1.7	37.4	chr14	C	SVA_E	65360861	65362108	1247	uc021run.1	Mir_548	-	65295224	65295308	65553	uc021ruo.1	RNaseP_nuc	-	65376205	65376498	14097
5824	6.5	0.4	38	chr7	+	SVA_F	2306935	2308182	1247	uc003slw.3	SNX8	-	2291404	2354099	-47164	uc003slx.3	EIF3B	+	2394473	2420377	86291
5452	6.8	1.9	46.7	chr9	+	SVA_F	84324495	84325742	1247	uc004amd.3	BC036431	+	84304627	84391814	-67319	uc011lst.2	SPATA31D5P	+	84528351	84534842	202609
7278	5.7	0.2	15.2	chrX	+	SVA_B	74626814	74628061	1247	uc011mqo.1	ZDHHC15	-	74598954	74743337	-116523	uc004eci.2	ZDHHC15	-	74670154	74743337	42093
10082	4.1	7.2	1.1	chr14	C	SVA_B	81928235	81929483	1248	uc010atc.1	STON2	-	81861293	81884597	43638	uc010tvv.2	SEL1L	-	81937890	82000205	8407
2184	14.5	9.4	36.6	chr2	C	SVA_E	3637710	3638958	1248	uc002qxy.3	RPS7	+	3625380	3628509	9201	uc031rnm.1	COLEC11	+	3642421	3692234	3463
9165	5.5	11.8	1.2	chr2	C	SVA_B	126034153	126035402	1249	uc010flu.3	CNTNAP5	+	124782863	125672863	361290	uc010flv.4	GYPC	+	127413510	127454251	1378108
9775	3.9	7.8	0.3	chr2	C	SVA_B	110820999	110822248	1249	uc021vmc.1	DQ571479	-	110751770	110751798	69201	uc021vmd.1	MIR4267	-	110827537	110827619	5289
9111	3.8	0.4	10	chr22	+	SVA_C	22795696	22796946	1250	uc021wmm.1	DKFZp667J0810	+	22786692	23248968	-453272	uc002zwc.1	ZNF280B	-	22838771	22863505	41825
8409	4.2	0.8	10.1	chr3	C	SVA_C	42024111	42025361	1250	uc021wwi.1	JA660634	+	41988103	41988123	35988	uc011azh.3	TRAK1	+	42132745	42254118	107384
6774	4.2	0.4	18.9	chr4	+	SVA_F	95078418	95079668	1250	uc003hta.1	ATOH1	+	94750077	94751142	327276	uc003htb.4	SMARCAD1	+	95128758	95212443	49090
9054	6.4	9.8	0.2	chrY	+	SVA_B	21697071	21698322	1251	uc011nav.1	BCORP1	-	21628341	21665039	32032	uc004fuc.4	TXLNG2P	+	21729235	21752309	30913
9553	4.5	11.1	0.8	chr5	+	SVA_B	118334155	118335407	1252	uc003ksb.3	BC036311	-	118332002	118373361	-39206	uc003ksc.1	DMXL1	+	118406899	118469873	71492
10524	2.6	6.5	0.2	chr1	+	SVA_D	248839626	248840880	1254	uc010pzo.2	OR2T27	-	248813231	248814185	25441	uc001ieu.1	OR14I1	-	248844669	248845605	3789
10102	4.8	7.7	0.2	chr5	+	SVA_B	111695978	111697232	1254	uc003kpw.1	EPB41L4A	-	111599122	111755010	-59032	uc003kpx.2	FLJ11235	+	111755279	111756677	58047
6912	6	0.6	50.9	chr9	+	SVA_D	80376778	80378032	1254	uc004akw.3	GNAQ	-	80335190	80646219	-269441	uc004akx.2	CEP78	+	80850990	80881619	472958
5075	11.6	5.3	37.1	chr2	C	SVA_A	86776295	86777550	1255	uc010ytl.2	RNF103-CHMP3	-	86730552	86948245	-171950	uc002srm.3	RNF103	-	86830515	86841821	52965
9204	6.4	10.8	0.6	chr5	+	SVA_A	77056220	77057475	1255	uc003kfi.1	TBCA	-	76987073	77072185	-15965	uc021yas.1	Mir_584	-	77066265	77066384	8790
10164	4	10.3	0.4	chr14	+	SVA_B	24205515	24206771	1256	uc010akv.3	DHRS2	+	24105572	24114848	90667	uc031qny.1	BX161431	-	24391455	24403145	184684
9068	6.6	9.2	0.5	chr17	C	SVA_A	80411077	80412333	1256	uc021ufv.1	C17orf62	-	80407590	80408707	2370	uc002kff.4	NARF	+	80416059	80446143	3726
10103	3	10.1	1.7	chr3	C	SVA_D	107744530	107745786	1256	uc003dws.4	LINC00636	+	107602051	107647753	96777	uc003dwt.1	CD47	-	107761940	107809935	16154
7657	3.1	0.2	15.4	chr22	+	SVA_D	36686484	36687742	1258	uc003apg.3	MYH9	-	36677322	36784063	-97579	uc003aph.1	MYH9	-	36696172	36737848	8430
7621	4.4	0.7	12	chr1	+	SVA_B	160998735	160999997	1262	uc001fxf.4	F11R	-	160965000	161008774	-10039	uc010pjx.2	TSTD1	-	161007421	161008774	7424
9041	7.1	2.3	3.6	chrX	+	SVA_A	100993396	100994659	1263	uc022caq.1	ARMCX2	-	100910675	100912574	80822	uc004eih.1	NXF5	-	101087084	101112549	92425
10372	3.5	5.7	0.1	chr5	C	SVA_D	179261431	179262696	1265	uc003mkx.3	SQSTM1	+	179249484	179265077	-3646	uc003mky.2	C5orf45	-	179263633	179285840	937
7270	2.5	0.4	19.4	chr6	+	SVA_F	35307505	35308770	1265	uc010jvt.3	DEF6	+	35265594	35289548	17957	uc003okl.3	PPARD	+	35310334	35393173	1564
10735	3.9	7.8	0	chr16	+	SVA_C	9075315	9076581	1266	uc010uyl.1	USP7	-	8995938	9043510	31805	uc002czm.3	C16orf72	+	9185536	9213555	108955
5437	8.3	3.6	36.1	chr2	C	SVA_D	135791161	135792427	1266	uc010fne.1	MAP3K19	-	135748910	135805038	-13877	uc010fnf.3	RAB3GAP1	+	135809834	135928279	17407
6793	7.8	1.3	27	chr9	+	SVA_D	125629748	125631014	1266	uc004bne.4	RC3H2	-	125616023	125667562	-37814	uc011lzf.2	RC3H2	-	125636064	125643080	5050
6658	6.7	1.5	35	chr1	+	SVA_E	27390783	27392050	1267	uc010ofj.2	FAM46B	-	27331510	27339333	51450	uc001bnl.3	SLC9A1	-	27425299	27430513	33249
9872	5.1	8	0.3	chr13	C	SVA_B	96497437	96498704	1267	uc001vmt.3	UGGT2	-	96453835	96705736	-208299	uc001vmu.1	UGGT2	-	96529155	96547558	30451
10114	4.2	10.6	1.7	chr10	C	SVA_B	85939636	85940905	1269	uc001kcu.3	C10orf99	+	85933553	85945050	-5414	uc001kcv.3	CDHR1	+	85954411	85977121	13506
6118	7.5	2.7	35.4	chrX	+	SVA_D	73385515	73386784	1269	uc010nlq.1	FTX	-	73247970	73513409	-127894	uc004ebq.1	AK125301	-	73421436	73461983	34652
6617	6.2	2.1	36.8	chr5	+	SVA_E	137022578	137023848	1270	uc011cye.2	MYOT	+	137022409	137223540	-200962	uc003lbt.3	HNRNPA0	-	137087072	137090039	63224
6551	6.3	0.6	67.6	chr2	C	SVA_D	47659570	47660841	1271	uc010fbg.3	MSH2	+	47637232	47710367	-50797	uc010fbh.1	MSH2	+	47672686	47693947	11845
5693	7.7	1.7	34.6	chr22	+	SVA_F	39202284	39203556	1272	uc003awj.3	DNAL4	-	39174512	39190161	12123	uc003awk.3	NPTXR	-	39214455	39240017	10899
6821	6.8	1.3	35.6	chr15	C	SVA_D	69151248	69152521	1273	uc021spl.1	MIR548H4	+	69116302	69489862	-338614	uc002arn.2	SPESP1	+	69222838	69239150	70317
1567	18.5	4.3	73	chr13	C	SVA_F	78234138	78235414	1276	uc021rku.1	DQ588544	-	78234118	78234146	-8	uc001vkk.3	SLAIN1	+	78271988	78338377	36574
9323	7.3	8.3	1.3	chr15	+	SVA_A	56832342	56833618	1276	uc002adr.2	MNS1	-	56720928	56757335	75007	uc002ads.3	BC037892	-	56835149	56921786	1531
10721	3.3	7.9	0.2	chr13	+	SVA_C	50139128	50140405	1277	uc001vde.1	RCBTB1	-	50106081	50159719	-20591	uc001vdf.2	ARL11	+	50202434	50208008	62029
4573	10.5	3.9	58.2	chr18	+	SVA_A	11613517	11614795	1278	uc002kow.1	PIEZO2	-	10797371	10890690	722827	uc021ugy.1	DQ594439	-	11653952	11653986	39157
10242	4.8	4.2	0.2	chr14	+	SVA_B	22165537	22166816	1279	uc010tmd.2	OR4E2	+	22133296	22134238	31299	uc021roz.1	TRA	+	22180545	22181065	13729
9470	7.7	8.1	0.2	chr18	+	SVA_A	12242896	12244175	1279	uc031rhl.1	C18orf61	+	12200777	12224709	18187	uc002kqt.4	CIDEA	+	12254317	12277594	10142
10120	3.2	7.1	0.5	chr3	+	SVA_C	9611137	9612416	1279	uc003bry.3	LHFPL4	-	9540044	9595486	15651	uc003brz.3	MTMR14	+	9691116	9744078	78700
9972	5.9	7.9	0.2	chr2	C	SVA_B	173564489	173565770	1281	uc010zeb.2	PDK1	+	173420778	173463862	100627	uc002uht.3	RAPGEF4-AS1	-	173587917	173600934	22147
10855	2.8	8.6	0.7	chr6	C	SVA_C	73914835	73916117	1282	uc031spb.1	KCNQ5-AS1	-	73844525	73853237	61598	uc011dyl.1	KHDC1	-	73919470	73972907	3353
5669	8.3	4.6	42.4	chr2	C	SVA_F	64739049	64740332	1283	uc002scy.4	LGALSL	+	64681326	64688517	50532	uc002scz.3	AFTPH	+	64751438	64820138	11106
9900	7.4	4.4	0.6	chrY	+	SVA_C	4163060	4164343	1283	uc022ciw.1	TGIF2LY	+	3447285	3447843	715217	uc010nwg.1	PCDH11Y	+	4868266	4968748	703923
9100	6.9	8.1	0.2	chr22	C	SVA_A	50427778	50429062	1284	uc011arj.2	PIM3	+	50356294	50357720	70058	uc003bje.1	IL17REL	-	50432941	50451055	3879
6367	7.6	1.6	35.4	chr3	C	SVA_D	58274961	58276245	1284	uc003djt.4	ABHD6	+	58223258	58280461	-5500	uc010hnh.3	RPP14	+	58291971	58305920	15726
10128	4.2	7.5	0.2	chr6	+	SVA_B	150828083	150829367	1284	uc010kik.2	IYD	+	150690027	150725765	102318	uc011eel.1	PLEKHG1	+	150920998	151153341	91631
10553	3.9	7.5	0.7	chr6	+	SVA_C	118071535	118072820	1285	uc003pxw.3	NUS1	+	117996616	118031886	39649	uc003pxx.4	SLC35F1	+	118228688	118638839	155868
9111	7.4	8	0.4	chr1	C	SVA_A	225983295	225984581	1286	uc001hpi.4	SRP9	+	225965514	225978168	5127	uc001hpk.3	EPHX1	+	225997796	226033262	13215
9816	7.4	6.6	0.2	chr10	C	SVA_A	64688027	64689314	1287	uc009xph.3	EGR2	-	64571755	64578927	109100	uc001jmj.4	NRBF2	+	64893006	64914786	203692
10205	5.7	4.9	0.7	chr4	+	SVA_B	110524267	110525556	1289	uc011cfs.2	CCDC109B	+	110481354	110608872	-84605	uc003hzn.1	CASP6	-	110609784	110624629	84228
1671	18.7	4.8	71	chr12	C	SVA_F	45979325	45980616	1291	uc010slg.2	ANO6	+	45686465	45826134	153191	uc001rop.3	BC053951	+	46051607	46053435	70991
10359	5.7	7.7	0.8	chr12	+	SVA_C	48944996	48946287	1291	uc010slu.2	OR8S1	+	48919414	48921886	23110	uc001rrt.3	LALBA	-	48961466	48963829	15179
10394	4.3	7.3	0.7	chr1	C	SVA_C	230067069	230068363	1294	uc009xfd.1	URB2	+	229761980	229795946	271123	uc010pvy.1	GALNT2	+	230193535	230417875	125172
5389	7.8	1.5	45.4	chr2	+	SVA_F	178809586	178810881	1295	uc002ulu.1	PDE11A	-	178494126	178787564	22022	uc002ulv.3	RBM45	+	178977181	178994382	166300
5451	10.1	1.9	39.6	chr11	C	SVA_D	118202144	118203440	1296	uc001psq.4	CD3E	+	118175294	118186890	15254	uc001pss.1	CD3D	-	118209788	118213459	6348
6545	8	2.2	34.5	chr3	C	SVA_D	129080542	129081838	1296	uc011bkv.1	H1FX-AS1	+	129035113	129043412	37130	uc003ema.4	RPL32P3	-	129101676	129118282	19838
9961	6.8	4.6	1.5	chr5	C	SVA_A	56813729	56815025	1296	uc003jrm.3	ACTBL2	-	56775842	56778636	35093	uc021xyw.1	Mir_562	+	57454731	57454828	639706
6480	10.2	5.2	31.7	chrX	+	SVA_A	23540943	23542239	1296	uc004dal.4	PTCHD1	+	23352984	23414918	126025	uc004dam.3	PRDX4	+	23685644	23704514	143405
2592	9.2	1.6	99.6	chr9	C	SVA_F	136982861	136984158	1297	uc004cex.2	BRD3	-	136901153	136933655	49206	uc004cey.3	WDR5	+	137001209	137025094	17051
6191	6.9	2.2	36.3	chr17	+	SVA_D	42315630	42316928	1298	uc002ige.2	UBTF	-	42286719	42295870	19760	uc021tyc.1	SLC4A1	-	42325757	42340302	8829
6590	3.5	0.1	19.6	chr20	+	SVA_C	31976390	31977688	1298	uc010gen.4	CDK5RAP1	-	31973399	31989375	-12985	uc002wzd.1	SNTA1	-	31995762	32031698	18074
9972	4.1	7.4	0.8	chr10	C	SVA_D	135227419	135228718	1299	uc031pxs.1	MTG1	+	135214832	135234174	-6755	uc001lnf.4	SPRN	-	135234169	135238121	5451
10260	5.1	5.8	0.1	chr2	+	SVA_B	50638165	50639464	1299	uc002rxc.1	NRXN1	-	50426274	50883552	-245387	uc021vhk.1	NRXN1	-	51149795	51259674	510331
10542	3.9	7.1	0.8	chr9	+	SVA_C	33667069	33668368	1299	uc022bft.1	DQ571524	+	33659003	33659034	8035	uc003zth.4	PTENP1	-	33673501	33677418	5133
10510	4.3	7.9	1.6	chrX	C	SVA_B	40069778	40071078	1300	uc004deq.4	BCOR	-	39931175	39956719	113059	uc004der.2	DQ596633	+	40217979	40218014	146901
5394	5.8	0.4	43	chr10	+	SVA_D	102036283	102037584	1301	uc031pxb.1	BLOC1S2	-	102033034	102046469	-10186	uc009xwm.1	PKD2L1	-	102047902	102090243	10318
10780	4.2	7.2	0.8	chr6	+	SVA_D	112368274	112369575	1301	uc010kdy.1	FYN	-	112015577	112024237	344037	uc003pvm.3	WISP3	+	112375277	112390887	5702
10638	3.3	7.4	1.3	chr7	+	SVA_D	64037208	64038509	1301	uc003ttc.1	LOC100128885	+	64035072	64078967	-41759	uc022afb.1	LOC641746	+	64042987	64044129	4478
9925	4.5	5.8	1.4	chr1	+	SVA_D	12962193	12963495	1302	uc001auo.3	PRAMEF10	-	12952726	12958094	4099	uc001aup.3	PRAMEF8	+	12976449	12980568	12954
10833	4.8	3.9	0.1	chr2	+	SVA_B	130590599	130591901	1302	uc002tpv.1	LOC151121	-	129999745	130031421	559178	uc010yzp.2	LOC389033	-	130680434	130691890	88533
10776	3.1	6.4	0.7	chr1	+	SVA_D	247383256	247384559	1303	uc021pma.1	MIR3916	-	247365268	247365362	17894	uc010pyu.2	VN1R5	+	247419373	247420447	34814
9967	5.3	6.7	0.6	chr4	+	SVA_B	44169328	44170631	1303	uc003gwt.3	GRXCR1	+	42895282	43032675	1136653	uc003gwu.3	KCTD8	-	44175919	44450824	5288
6327	7.6	1.8	28.1	chr5	+	SVA_D	137405742	137407045	1303	uc010jeq.3	AK310493	+	137368481	137372955	32787	uc011cyj.1	WNT8A	+	137419580	137427148	12535
8913	7.2	5.9	1.8	chr6	C	SVA_B	47411094	47412397	1303	uc003oyv.3	TNFRSF21	-	47199267	47277680	133414	uc003oyw.3	CD2AP	+	47445524	47594996	33127
10512	4.9	3.8	0.4	chr14	C	SVA_B	34452996	34454300	1304	uc001wsa.4	EGLN3	-	34393420	34420284	32712	uc001wsc.3	SPTSSA	-	34902143	34931468	447843
6294	6.2	0.5	30.2	chr13	C	SVA_D	99893987	99895292	1305	uc021rly.1	MIR548AN	-	99868261	100058554	-164567	uc001voe.4	GPR18	-	99906966	99910840	11674
10152	3.7	0.7	6	chr1	C	SVA_D	13500001	13501307	1306	uc001aux.3	PRAMEF16	+	13495253	13498259	1742	uc009vnv.1	PRAMEF20	+	13516065	13526943	14758
7670	2.3	0	19.3	chr17	+	SVA_D	35925449	35926755	1306	uc010cvd.1	SYNRG	-	35913216	35939530	-14081	uc002hog.1	SYNRG	-	35926950	35961035	195
6808	4.8	0	20.1	chrX	C	SVA_D	77520680	77521986	1306	uc004eda.3	TAF9B	-	77385244	77395179	125501	uc004edb.3	CYSLTR1	-	77528129	77583087	6143
8721	3.5	0.9	13.2	chr3	+	SVA_D	159896050	159897357	1307	uc003fcx.3	IL12A	+	159706622	159713806	182244	uc021xgp.1	C3orf80	+	159943422	159946000	46065
11874	2.2	0.6	0.5	chr7	+	SVA_D	28877845	28879152	1307	uc003szs.3	CREB5	+	28725720	28865511	12334	uc003szt.3	TRIL	-	28992973	28998029	113821
9558	4.1	0.5	6.8	chr1	+	SVA_C	159418942	159420250	1308	uc010piv.2	OR10J1	+	159409511	159410600	8342	uc010piw.2	OR10J5	-	159504867	159505797	84617
9485	5	7.1	1.5	chr1	+	SVA_B	40273318	40274626	1308	uc001ceb.1	OXCT2	-	40235196	40237020	36298	uc001cei.4	TRIT1	-	40306705	40319740	32079
10083	5.2	4.7	1.1	chr10	+	SVA_B	52115034	52116342	1308	uc009xou.1	SGMS1	-	52103251	52382747	-267713	uc021pqs.1	RNase_MRP	-	52345309	52345463	228967
10954	3.5	5.3	0.5	chr2	C	SVA_C	42848273	42849581	1308	uc002rsq.3	MTA3	+	42795670	42936353	-88080	uc021vgm.1	MTA3	+	42922904	42936353	73323
11013	3.6	4.5	0.7	chr10	C	SVA_C	104060734	104062043	1309	uc001kuv.1	BC068543	+	104005258	104007791	52943	uc021pxi.1	Mir_584	-	104112614	104112736	50571
8488	5.9	0.2	12.2	chr15	C	SVA_C	20408546	20409855	1309	uc001yte.1	BC107108	+	20362687	20364420	44126	uc021sew.1	DQ592463	-	20446055	20446082	36200
10654	4.9	5	0.3	chr17	+	SVA_B	63832915	63834224	1309	uc010dep.2	CEP112	-	63632028	64187987	-355072	uc002jfn.4	APOH	-	64208146	64225556	373922
5607	8.4	2.1	37.6	chr2	+	SVA_F	97126523	97127833	1310	uc010yun.1	NCAPH	+	97001483	97041274	85249	uc010fhx.3	NEURL3	-	97163382	97171094	35549
10622	5.7	3.9	0.1	chr3	C	SVA_B	42950562	42951872	1310	uc003cmj.2	ZNF662	+	42947657	42960825	-10263	uc003cmm.4	KRBOX1	+	42977833	42984283	25961
9520	8	3.8	0.2	chr12	+	SVA_A	66568198	66569511	1313	uc009zqs.3	TMBIM4	-	66530716	66563807	4391	uc001stg.2	IRAK3	+	66582977	66591997	13466
5720	8.8	1.9	41.3	chr1	C	SVA_F	117972495	117973809	1314	uc001ehd.1	MAN1A2	+	117910084	118068320	-95825	uc001ehe.3	FAM46C	+	118148603	118171011	174794
11088	5	1.4	0.5	chr17	+	SVA_B	37489427	37490741	1314	uc010cvu.3	FBXL20	-	37408896	37557909	-68482	uc002hrv.4	MED1	-	37560537	37607527	69796
11056	3.9	4.1	1.1	chr1	+	SVA_B	51417757	51419072	1315	uc021onh.1	U6	+	51048075	51048183	369574	uc001csf.3	CDKN2C	+	51433607	51440309	14535
10483	5.7	1.6	0.6	chr3	C	SVA_B	190842248	190843563	1315	uc011bsm.1	SNAR-I	+	190595718	190595839	246409	uc011bsn.2	OSTN	+	190930321	190967910	86758
6597	3.3	0	21.3	chr16	C	SVA_D	11429280	11430596	1316	uc002dav.3	PRM1	-	11374692	11375192	54088	uc002daw.1	RMI2	+	11439310	11445617	8714
10293	4.7	6	1	chrY	C	SVA_D	59239946	59241262	1316	uc011ncb.2	VAMP7	+	59213948	59276439	-36493	uc010nxr.2	IL9R	+	59330251	59340490	88989
10781	4.9	1.4	0.3	chr11	+	SVA_B	74038874	74040191	1317	uc001ova.3	BC048427	+	74022406	74035750	3124	uc001ovb.1	PGM2L1	-	74041360	74109502	1169
5845	8.6	1.7	41.1	chr9	C	SVA_F	110019450	110020767	1317	uc004bdc.1	AK097706	-	109737113	109865269	154181	uc011lwa.2	RAD23B	+	110045516	110087594	24749
11113	3.3	4.8	0.8	chr14	+	SVA_C	70369316	70370636	1320	uc001xls.2	SMOC1	+	70346113	70499083	-129767	uc001xlv.3	SLC8A3	-	70510933	70546923	140297
8070	2.3	0.9	18.1	chr14	C	SVA_D	55922430	55923750	1320	uc001xby.3	TBPL2	-	55880929	55907263	15167	uc001xbz.2	KTN1-AS1	-	56024689	56046810	100939
8411	4.5	0.5	11.5	chr10	+	SVA_C	43395413	43396734	1321	uc001jaj.3	BMS1	+	43277953	43330385	65028	uc031pup.1	MIR5100	+	43493010	43493129	96276
11011	3.2	4.6	0.5	chr11	C	SVA_C	124272729	124274050	1321	uc010saj.2	OR8B3	-	124266305	124267247	5482	uc010sak.2	OR8B4	-	124293837	124294767	19787
5822	7.8	1.9	63.9	chr2	C	SVA_F	170642539	170643860	1321	uc002ufi.2	KLHL23	+	170590355	170608396	34143	uc002ufk.3	SSB	+	170655321	170668571	11461
10595	5.8	1.8	0.1	chr4	C	SVA_B	78927720	78929041	1321	uc003hku.2	MRPL1	+	78783804	78873944	53776	uc003hkw.3	FRAS1	+	78978723	79367787	49682
10318	4.1	3.5	1.3	chr22	C	SVA_B	38805408	38806730	1322	uc003avr.1	LOC400927	-	38755423	38793450	11958	uc003avs.1	KCNJ4	-	38822332	38840033	15602
11044	3.6	4	0.8	chr11	C	SVA_C	86481238	86482561	1323	uc010rtr.1	ME3	-	86160930	86383678	97560	uc010rts.1	PRSS23	+	86511490	86520169	28929
10923	3.1	4.5	0.5	chr12	+	SVA_D	1926628	1927951	1323	uc009zdt.1	CACNA2D4	-	1918544	2027870	-101242	uc001qjt.2	LRTM2	+	1929432	1945918	1481
8316	3.1	0.1	15.3	chr3	+	SVA_D	47992806	47994129	1323	uc003csf.3	MAP4	-	47952552	48130769	-137963	uc003csg.3	MAP4	-	48014568	48130769	20439
10252	7.3	1.1	0.1	chr6	C	SVA_B	122050228	122051551	1323	uc021zel.1	GJA1	+	121767993	121769142	281086	uc003pyt.4	HSF2	+	122720695	122741555	669144
6672	6.9	1.7	35	chr1	+	SVA_E	156527607	156528931	1324	uc009wsb.1	IQGAP3	-	156521496	156542396	-14789	uc021pbf.1	TTC24	+	156549518	156556562	20587
9976	4.5	5.8	1.3	chr1	C	SVA_D	13624510	13625834	1324	uc001auy.2	PRAMEF8	-	13607430	13611550	12960	uc001auz.4	PRAMEF10	+	13629937	13635299	4103
9976	4.5	5.8	1.3	chr1	C	SVA_D	13403713	13405037	1324	uc001auv.3	PRAMEF8	-	13386646	13390765	12948	uc001auw.1	PRAMEF9	+	13421175	13428191	16138
11819	2.9	0.9	0.1	chr19	+	SVA_D	20248110	20249434	1324	uc021url.1	ZNF90	+	20188802	20236782	11328	uc002nou.3	ZNF486	+	20278022	20311299	28588
6818	6.9	1.7	35.5	chr2	C	SVA_E	217089963	217091287	1324	uc021vwl.2	PKI55	+	217081611	217084915	5048	uc002vgb.3	41337	-	217122584	217236750	31297
10506	5.6	0.8	0.9	chrX	C	SVA_B	65194548	65195875	1327	uc022byf.1	JA611242	+	64905377	64905400	289148	uc004dwg.1	mir-223	+	65235302	65240264	39427
10360	5.1	4.6	0.7	chr11	+	SVA_C	85563390	85564718	1328	uc001pbf.4	SYTL2	-	85444651	85469157	94233	uc001pbg.1	CCDC83	+	85566143	85631051	1425
10774	3.5	4.6	0.7	chr1	+	SVA_B	225802716	225804045	1329	uc001hpd.1	ENAH	-	225674533	225840845	-38129	uc001hpe.1	AK124056	+	225888305	225939945	84260
10620	5.6	3.8	0.2	chr21	C	SVA_B	37764223	37765552	1329	uc002yvj.3	CHAF1B	+	37757688	37789125	-23573	uc002yvk.2	CLDN14	-	37832919	37838739	67367
6810	7.5	2.6	32.1	chr3	+	SVA_D	149097867	149099196	1329	uc003exc.1	TM4SF1	-	149086809	149093499	4368	uc003exd.2	TM4SF4	+	149192367	149221181	93171
10719	5.1	4.2	0.5	chr4	C	SVA_C	37510306	37511635	1329	uc003gsx.4	AX748249	-	37461170	37463042	47264	uc003gsy.4	C4orf19	+	37585854	37595132	74219
10533	5.2	4.6	0.8	chr15	C	SVA_B	55073012	55074342	1330	uc002acm.3	UNC13C	+	54901539	54920806	152206	uc002acn.3	RSL24D1	-	55473511	55489231	399169
6750	6.8	1.9	35.8	chr2	C	SVA_E	27779579	27780909	1330	uc010ylu.2	GCKR	+	27719705	27746550	33029	uc002rkz.4	C2orf16	+	27799388	27805589	18479
11018	4	4.6	0.8	chr20	+	SVA_C	17759196	17760526	1330	uc002wqa.2	BANF2	+	17680592	17716517	42679	uc021wax.1	TRNA_Gln	+	17855141	17855219	94615
9616	7.8	3.5	1.4	chr11	+	SVA_A	516848	518179	1331	uc009ybx.2	RNH1	-	499896	507283	9565	uc010qvw.2	HRAS	-	532241	535550	14062
9443	3.8	6.8	8.4	chr18	C	SVA_D	14382194	14383525	1331	uc002ktb.3	CYP4F35P	+	14337421	14342523	39671	uc010xai.2	CXADRP3	-	14477953	14498705	94428
5184	8.7	2.9	61.5	chr3	C	SVA_D	50349064	50350395	1331	uc003czt.4	HYAL1	-	50337323	50341032	8032	uc003czx.3	HYAL2	-	50355220	50360213	4825
7470	7.4	3	33.3	chr4	C	SVA_F	146614176	146615507	1331	uc003ikk.3	C4orf51	+	146601355	146653948	-39772	uc003ikl.3	ZNF827	-	146681887	146744677	66380
6701	6.7	1.1	46.6	chr10	+	SVA_D	82293995	82295327	1332	uc001kci.4	TSPAN14	+	82214037	82282391	11604	uc001kck.1	SH2D4B	+	82297657	82406316	2330
10571	5.3	3.8	0.8	chr3	+	SVA_C	48102671	48104004	1333	uc003csg.3	MAP4	-	48014568	48130769	-28098	uc003csh.1	CDC25A	-	48198667	48229801	94663
10616	4	3.4	1	chr22	C	SVA_D	43145975	43147309	1334	uc021wqr.1	A4GALT	-	43114251	43116876	29099	uc021wqs.1	CS330190	-	43172869	43172890	25560
6945	7.2	2.1	30.5	chr10	C	SVA_D	53151896	53153231	1335	uc021pqt.1	MIR605	+	53059332	53059415	92481	uc001jjp.3	CSTF2T	-	53455245	53459355	302014
9924	6.9	4.6	1.1	chr8	+	SVA_B	118789314	118790649	1335	uc011lib.2	MED30	+	118532964	118552501	236813	uc003yok.1	EXT1	-	118811601	119124058	20952
2838	13.1	6.3	68.3	chr21	C	SVA_A	15307984	15309320	1336	uc002yjh.1	DQ579969	-	15280199	15280225	29095	uc002yji.2	ANKRD20A11P	-	15316095	15352765	6775
9877	3.8	4	2.5	chr5	C	SVA_D	55334098	55335434	1336	uc003jqs.3	FLJ31104	+	55290994	55299475	34623	uc003jqt.3	ANKRD55	-	55395506	55412778	60072
6505	9	5.8	33.8	chr1	+	SVA_A	45571560	45572897	1337	uc001cnd.2	ZSWIM5	-	45482075	45672250	-100690	uc010olk.2	LOC400752	+	45769581	45771291	196684
9850	5.9	1.6	2.9	chr12	+	SVA_B	90804378	90805715	1337	uc001tbi.4	LINC00936	+	90102731	90105729	698649	uc021rbs.1	LINC00615	+	91311799	91342446	506084
8731	4.9	0.1	10	chr5	C	SVA_D	75631246	75632583	1337	uc003kei.1	SV2C	+	75379304	75621416	9830	uc003kek.3	IQGAP2	+	75699148	76003957	66565
9142	2.6	0	14.3	chr9	C	SVA_D	94989087	94990425	1338	uc010mqt.2	IARS	-	94984801	95056038	-66951	uc031tek.1	IARS	-	95002676	95005510	12251
5469	8.7	2.6	40.7	chr6	C	SVA_F	123170114	123171453	1339	uc003pzh.3	SMPDL3A	+	123109970	123130864	39250	uc003pzi.1	CLVS2	+	123317581	123385063	146128
10809	3.2	3.4	0.7	chr11	C	SVA_C	118929329	118930669	1340	uc001puw.1	HYOU1	-	118919729	118927782	1547	uc010ryx.2	VPS11	+	118938492	118952688	7823
8334	8.3	5.4	2.5	chr10	+	SVA_B	88214112	88215453	1341	uc009xsw.3	WAPAL	-	88195012	88281541	-67429	uc010qmh.1	WAPAL	-	88277327	88281157	61874
6662	8.5	1	38.2	chr11	C	SVA_D	4158002	4159343	1341	uc009yej.3	RRM1	+	4137307	4223883	-65881	uc031pyq.1	LOC100506082	+	4208381	4223883	49038
9836	6.5	2.8	1.5	chrX	C	SVA_B	86287661	86289003	1342	uc004eez.3	DACH2	+	85969550	86086806	200855	uc004efa.2	KLHL4	+	86772714	86924596	483711
6722	7.3	1.7	34.5	chr2	+	SVA_E	208475415	208476760	1345	uc002vcg.3	METTL21A	-	208473838	208490065	-14650	uc021vvp.1	Y_RNA	+	208552683	208552783	75923
10439	5.8	3.6	0.8	chr5	+	SVA_C	105194585	105195930	1345	uc003kok.3	RAB9BP1	+	104435174	104435799	758786	uc003kol.3	EFNA5	-	106712589	107006596	1516659
1994	16.6	7.3	80.8	chr18	C	SVA_F	14857919	14859265	1346	uc010xal.1	ANKRD30B	+	14837147	14852737	5182	uc002ktd.1	LOC644669	-	15313554	15325918	454289
10552	5.3	1	0.7	chr22	C	SVA_C	22030658	22032006	1348	uc011aij.2	PPIL2	+	22020272	22052202	-21544	uc002zvk.4	PPIL2	+	22039926	22052202	7920
1972	16.8	7.1	80.8	chr18	C	SVA_F	14856296	14857645	1349	uc010xal.1	ANKRD30B	+	14837147	14852737	3559	uc002ktd.1	LOC644669	-	15313554	15325918	455909
10264	5.2	1.4	3.2	chr3	C	SVA_B	181643102	181644451	1349	uc003fkx.3	SOX2	+	181429711	181432223	210879	uc003fky.3	BC036236	+	181670166	181721828	25715
11010	6.5	1.4	0.4	chr2	C	SVA_B	70493597	70494947	1350	uc010yqu.2	PCYOX1	+	70485230	70508317	-14720	uc002sgo.3	SNRPG	-	70508505	70520564	13558
6693	9.3	5.1	33.6	chr4	+	SVA_A	45209976	45211326	1350	uc003gwz.2	GNPDA2	-	44705262	44728651	481325	uc003gxa.3	BC048420	-	45683334	45685041	472008
5769	8.9	2.6	39.3	chr7	C	SVA_D	101002275	101003625	1350	uc011kkm.2	RABL5	-	100958773	100965093	37182	uc031syp.1	COL26A1	+	101006121	101202304	2496
8253	4.6	0.1	15.4	chr14	C	SVA_C	84565215	84566566	1351	uc021rxc.1	Mir_633	+	82457595	82457669	2107546	uc021rxd.1	Mir_548	+	85651933	85652016	1085367
11224	4.6	1.6	0.4	chr3	+	SVA_B	116237463	116238815	1352	uc010hqq.2	AK311120	-	116162663	116164050	73413	uc021xcu.1	Metazoa_SRP	-	116301398	116301677	62583
6592	9.2	4.2	36.3	chr4	+	SVA_A	92089013	92090365	1352	uc003hsx.3	CCSER1	+	91570670	92051163	37850	uc021xqf.1	5S_rRNA	-	92185817	92185920	95452
11031	4.8	2	0.7	chr2	C	SVA_C	33985931	33987285	1354	uc002rpb.3	MYADML	-	33951127	33953284	32647	uc021vfv.1	Mir_548	-	34628738	34628822	641453
6666	7.7	1.6	31.6	chr3	C	SVA_D	129057329	129058683	1354	uc011bkv.1	H1FX-AS1	+	129035113	129043412	13917	uc003ema.4	RPL32P3	-	129101676	129118282	42993
11591	3.4	0.9	0.8	chrX	+	SVA_C	79469983	79471338	1355	uc004edj.1	TBX22	+	79277741	79287268	182715	uc004edk.1	CR627394	-	79483989	79565732	12651
5888	2.8	0	27	chr1	C	SVA_F	52176717	52178073	1356	uc001csw.3	OSBPL9	+	52082545	52254891	-78174	uc001cta.3	OSBPL9	+	52195485	52254891	17412
10852	5.7	1.8	0.4	chr4	+	SVA_B	114717043	114718399	1356	uc003ibl.2	CAMK2D	-	114378343	114683083	33960	uc003ibp.1	AX747415	+	114793924	114799347	75525
11321	4.4	2.8	0.7	chr6	+	SVA_D	108123914	108125270	1356	uc011eam.1	SCML4	-	108040158	108145521	-21607	uc003psb.4	SEC63	-	108188959	108243113	63689
6841	8	5	33.7	chrX	+	SVA_A	40721567	40722923	1356	uc022bva.1	Mir_584	+	40715000	40715119	6448	uc004dfb.3	USP9X	+	40944887	41095832	221964
11003	4.4	1.8	0.4	chr7	+	SVA_D	8929574	8930932	1358	uc011jxh.2	NXPH1	+	8473584	8792593	136981	uc021zzl.1	RBSG3	-	9136900	9229487	205968
10419	5	1.7	1.2	chr3	C	SVA_C	195326028	195327387	1359	uc011bsx.1	APOD	-	195297461	195311076	14952	uc011bsy.2	BC044310	-	195370803	195371637	43416
7214	6.7	2.1	31.4	chr7	+	SVA_E	64723807	64725166	1359	uc003tty.1	DQ596928	+	64673115	64673146	50661	uc003ttz.3	ZNF92	+	64838767	64865998	113601
10968	3.4	1.4	3.2	chrX	C	SVA_C	14320235	14321594	1359	uc004cwd.3	GEMIN8	-	14024844	14048035	272200	uc011mio.2	GLRA2	+	14547419	14749933	225825
10661	4.5	4.3	2.6	chr5	+	SVA_C	119483081	119484441	1360	uc003kso.3	FAM170A	+	118965253	118971517	511564	uc021ycx.1	U6	-	119673243	119673348	188802
10055	5.7	1.9	1.2	chr10	C	SVA_B	128792595	128793956	1361	uc021qau.1	Y_RNA	+	128609375	128609472	183123	uc031pxq.1	DOCK1	+	128821066	128824325	27110
11629	4.2	1.6	0.5	chr13	+	SVA_B	36540613	36541975	1362	uc001uvh.4	DCLK1	-	36420036	36429998	110615	uc021rie.1	TRNA_Pseudo	-	36639746	36639818	97771
10728	3	2	3.1	chr9	+	SVA_D	6622269	6623631	1362	uc003zkc.3	GLDC	-	6532463	6645692	-23423	uc003zkd.3	KDM4C	+	6716494	6724014	92863
9681	5.7	3.5	3.9	chr3	+	SVA_B	39696783	39698146	1363	uc003cjz.4	MOBP	+	39563760	39570988	125795	uc003cka.3	MYRIP	+	39851302	40301811	153156
11276	4	1.6	0.4	chr5	C	SVA_C	53715873	53717236	1363	uc021xyl.1	Metazoa_SRP	-	53343835	53344138	371735	uc003jph.2	HSPB3	+	53751430	53752214	34194
10922	5.1	2.9	1.6	chr9	C	SVA_D	6798253	6799617	1364	uc011lmk.2	KDM4C	+	6757640	7175648	-377395	uc022bdg.1	DQ580140	+	6834701	6835011	35084
6145	10.1	5.9	35.4	chr21	C	SVA_A	15306574	15307939	1365	uc002yjh.1	DQ579969	-	15280199	15280225	27714	uc002yji.2	ANKRD20A11P	-	15316095	15352765	8156
10987	6.5	1.6	0.4	chr6	C	SVA_C	50777163	50778528	1365	uc011dwt.2	TFAP2D	+	50681256	50740746	36417	uc003pag.3	TFAP2B	+	50786438	50815326	7910
10469	5.2	1.1	1.2	chr6	+	SVA_C	43392361	43393726	1365	uc003oux.3	ZNF318	-	43303807	43337181	55180	uc003ouy.1	ABCC10	+	43395291	43418163	1565
6890	12	2.1	6.7	chr9	+	SVA_E	33423061	33424426	1365	uc011loa.1	AQP7	-	33385358	33402517	20544	uc003zsx.3	AQP3	-	33441151	33447631	16725
10408	5.4	1.5	1.2	chr13	+	SVA_B	88213317	88214683	1366	uc001vlm.2	MIR4500HG	-	88096241	88323218	-109901	uc021rlb.1	MIR4500	-	88270919	88270995	56236
7295	3.6	0	22.2	chr16	+	SVA_D	31847373	31848739	1366	uc002ecr.3	FKSG46	-	31819167	31820174	27199	uc031qvw.1	ZNF267	+	31885078	31928629	36339
10782	4.7	0.8	3.4	chr3	+	SVA_C	137591016	137592383	1367	uc003ern.3	BC038725	+	137493369	137499719	91297	uc003ero.1	CLDN18	+	137717657	137752494	125274
10335	6.3	2.9	1.8	chr3	+	SVA_B	60912631	60913998	1367	uc021wzt.1	U3	-	60842060	60842277	70354	uc021wzu.1	5S_rRNA	-	61068514	61068637	154516
6229	7.8	2.6	35.6	chr7	C	SVA_E	65857742	65859109	1367	uc003tux.4	LINC00174	-	65841030	65865395	-7653	uc010lac.3	LOC493754	-	65993454	66057371	134345
6354	6.1	1.1	25.2	chr2	+	SVA_B	74350699	74352067	1368	uc031roi.1	TET3	+	74273404	74335302	15397	uc002skc.1	BOLA3	-	74362527	74375039	10460
6449	6.3	1.5	61.8	chr22	C	SVA_E	41140158	41141526	1368	uc003azb.1	HV452684	-	41077559	41077932	62226	uc003azc.3	SLC25A17	-	41165638	41215392	24112
6410	7.1	1.5	35	chr4	+	SVA_E	15792696	15794064	1368	uc021xmk.1	CD38	+	15779930	15850706	-58010	uc003gom.3	FGFBP1	-	15937192	15940363	143128
10439	6.5	1.6	0.7	chr6	C	SVA_B	144790840	144792208	1368	uc003qkt.3	UTRN	+	144612872	145174170	-383330	uc021zgm.1	TRNA_Gln	+	145503858	145503930	711650
7300	5.2	0.1	20	chr12	C	SVA_C	6583977	6585346	1369	uc001qol.3	VAMP1	-	6571403	6579843	4134	uc001qom.2	MRPL51	-	6601315	6602471	15969
11078	6.2	1.6	0.7	chr19	+	SVA_B	19880273	19881642	1369	uc002nof.4	LINC00663	-	19867180	19887222	-6949	uc021urk.1	ZNF506	-	19896650	19932560	15008
6967	6.1	0.5	19.3	chr2	C	SVA_A	27816662	27818031	1369	uc010yly.2	ZNF512	+	27805835	27858101	-41439	uc002rld.3	CCDC121	-	27848505	27851745	30474
11003	5.8	1.4	0.8	chr14	C	SVA_B	51933687	51935057	1370	uc031qon.1	FRMD6-AS2	-	51921229	52066670	-132983	uc001wzb.4	FRMD6	+	51955838	52197444	20781
10481	5.8	2.3	2.6	chr3	C	SVA_B	186152653	186154023	1370	uc031scr.1	DGKG	-	185996922	185999048	153605	uc003fqd.2	LOC253573	-	186172769	186211450	18746
4881	9	5.5	59.7	chr14	C	SVA_A	66183164	66184535	1371	uc021rux.1	Mir_625	+	65937819	65937904	245260	uc021ruz.1	Y_RNA	-	66644244	66644353	459709
11317	5.4	1.5	0.7	chr10	+	SVA_C	35264857	35266229	1372	uc001ixu.2	PARD3	-	34606034	35104253	160604	uc010qer.2	CUL2	-	35297478	35363258	31249
10425	5.6	1.8	3.1	chr12	C	SVA_B	114922062	114923434	1372	uc001tvs.2	TBX5-AS1	+	114846558	114850637	71425	uc021ree.1	7SK	-	114942680	114942992	19246
10939	4.2	1.1	1	chr12	C	SVA_D	132410290	132411662	1372	uc001uje.3	ULK1	+	132379278	132407707	2583	uc001ujg.3	PUS1	+	132413744	132428406	2082
5923	4.1	0.4	26.6	chr5	+	SVA_D	39333725	39335097	1372	uc003jlv.4	C9	-	39284377	39364655	-30930	uc003jlx.3	DAB2	-	39371775	39425335	36678
9289	3.5	1.3	12.2	chr3	+	SVA_C	128491565	128492938	1373	uc010hsv.1	RAB7A	+	128444978	128533641	-42076	uc003eku.2	DQ583119	+	128561599	128561627	68661
10516	5.5	2.1	1.5	chr3	C	SVA_D	184720945	184722318	1373	uc010hye.1	VPS8	+	184603756	184770402	-49457	uc003fpd.3	C3orf70	-	184795837	184870802	73519
10927	5.1	1.3	0.9	chr4	+	SVA_B	54005016	54006389	1373	uc003gzw.1	AK055055	+	53811820	53824254	180762	uc003gzx.4	FIP1L1	+	54243819	54294385	237430
10775	4.7	1.7	1	chr8	C	SVA_D	21569195	21570568	1373	uc003wzx.1	DOK2	-	21563901	21771205	-202010	uc003wzy.1	DOK2	-	21766383	21771205	195815
11643	4.2	1.2	0.7	chr3	C	SVA_B	38105503	38106877	1374	uc003chq.1	DLEC1	+	38104071	38137437	-31934	uc003chr.1	DLEC1	+	38135095	38164228	28218
10212	6.9	1.1	2.7	chr6	+	SVA_B	57912046	57913422	1376	uc003pdx.3	PRIM2	+	57182421	57513376	398670	uc021zbb.1	TRNA_Ala	-	58141876	58141949	228454
10688	5.5	1.4	2	chr8	+	SVA_B	117309244	117310620	1376	uc031tcc.1	LINC00536	-	116962735	117337297	-28053	uc003yoa.3	EIF3H	-	117657054	117768062	346434
10977	3.6	1.9	3.3	chr9	C	SVA_C	6948490	6949866	1376	uc011lml.2	KDM4C	+	6925500	7175648	-227158	uc022bdh.1	Mir_584	-	7167235	7167357	217369
10741	5.4	0.8	2.8	chr15	C	SVA_B	46389637	46391015	1378	uc001zvv.4	SQRDL	+	45926937	45983492	406145	uc001zvw.3	SEMA6D	+	47476402	48066420	1085387
10763	4.8	1.1	1.4	chr4	+	SVA_C	139659916	139661294	1378	uc031sha.1	LINC00499	+	139230864	139345498	314418	uc003ihk.1	CCRN4L	+	139936942	139965034	275648
10455	4.7	1.2	2.8	chr17	C	SVA_B	66111758	66113137	1379	uc002jgq.3	LINC00674	+	66097695	66132070	-20312	uc010wqn.2	LOC440461	+	66194800	66196443	81663
10446	4.8	1.5	1.1	chr17	+	SVA_D	62712108	62713487	1379	uc002jer.1	SMURF2	-	62540734	62658386	53722	uc010wqc.2	LOC146880	-	62745779	62778117	32292
10739	4.2	0.7	1.2	chr20	C	SVA_C	5619323	5620702	1379	uc002wme.4	GPCPD1	-	5525079	5591672	27651	uc002wmf.3	C20orf196	+	5731042	5844559	110340
10778	4.2	1.8	5.2	chr1	+	SVA_D	10088444	10089824	1380	uc009vms.3	RBP7	+	10057254	10076078	12366	uc001aqs.4	UBE4B	+	10093040	10241296	3216
10370	5.5	1.2	3.3	chr10	+	SVA_B	34641257	34642637	1380	uc001ixu.2	PARD3	-	34606034	35104253	-462996	uc010qer.2	CUL2	-	35297478	35363258	654841
6547	7	1.2	44.7	chr7	+	SVA_D	132669796	132671176	1380	uc011kpn.1	CHCHD3	-	132658358	132766828	-97032	uc003vri.3	EXOC4	+	132937822	133165805	266646
10910	5.6	1	0.8	chr1	C	SVA_D	109078098	109079480	1382	uc009weq.3	NBPF6	+	108992903	109013260	64838	uc010ouy.2	FAM102B	+	109102970	109181949	23490
7444	2.9	0	21.4	chr19	C	SVA_D	1498618	1500000	1382	uc002ltc.3	REEP6	+	1491164	1497924	694	uc010dsl.2	ADAMTSL5	-	1505016	1511135	5016
6149	12.4	4.6	34.8	chr21	+	SVA_A	14752630	14754012	1382	uc002yja.4	ANKRD30BP2	+	14410486	14490571	263441	uc021whb.1	MIR3156-3	-	14778704	14778781	24692
11353	4.3	0.7	1.4	chr15	+	SVA_D	50449925	50451308	1383	uc001zxv.1	ATP8B4	-	50187088	50194480	255445	uc001zxw.3	SLC27A2	+	50474392	50528589	23084
6134	9.4	5.1	35.2	chr7	+	SVA_A	67547864	67549247	1383	uc003tvu.3	BC017910	+	66800962	66805012	742852	uc022afg.1	U6	-	68866187	68866289	1316940
10688	4.7	1.4	1.3	chr17	C	SVA_D	3466973	3468357	1384	uc010vrn.1	TRPV3	-	3421869	3433551	33422	uc010vro.2	TRPV1	-	3468739	3495677	382
11472	4.2	0.9	1.1	chr4	+	SVA_B	104643821	104645205	1384	uc003hxe.1	TACR3	-	104510624	104640973	2848	uc003hxf.2	CXXC4	-	105389462	105416058	744257
6351	9.6	4	34.1	chr4	+	SVA_A	68246716	68248100	1384	uc021xot.1	U6	+	67762979	67763089	483627	uc003hdc.1	AK093203	-	68283022	68333969	34922
10936	5.6	1.2	1.4	chrX	+	SVA_B	53748041	53749425	1384	uc022bxh.1	DM119504	+	53584206	53584228	163813	uc004dsv.3	PHF8	-	53963112	54044254	213687
10955	5.5	1.1	2.5	chr5	+	SVA_B	156366959	156368344	1385	uc010jii.2	TIMD4	-	156346292	156390266	-23307	uc011ddl.1	HAVCR1	-	156456530	156479665	88186
10819	4.7	1.3	2.7	chr5	C	SVA_B	43665345	43666731	1386	uc003jof.3	NNT	+	43603228	43705668	-40323	uc003jog.1	FGF10	-	44305096	44388784	638365
10668	5.1	1.3	3.5	chr10	+	SVA_B	122557456	122558843	1387	uc001lfb.1	WDR11-AS1	-	122521323	122610691	-53235	uc010qte.2	WDR11	+	122610686	122666367	51843
10748	5.4	0.9	1.1	chr13	+	SVA_C	46736400	46737787	1387	uc001vba.4	LCP1	-	46700057	46756459	-20059	uc001vbc.3	LRRC63	+	46786082	46841076	48295
10368	5.5	0.9	2.5	chr2	+	SVA_B	111064254	111065641	1387	uc031ros.1	MIR4436B1	+	111042429	111042520	21734	uc002tfs.4	LOC440894	-	111132685	111142113	67044
10613	6.1	0.7	2.7	chr9	C	SVA_B	107251504	107252892	1388	uc004bby.3	SMC2	+	106889566	106903700	347804	uc011lvm.2	OR13F1	+	107266543	107267503	13651
8627	4	6	10.4	chr17	+	SVA_D	28849853	28851242	1389	uc002hff.3	GOSR1	+	28804425	28853832	-3979	uc002hfg.1	DQ584119	-	28882883	28882913	31641
[truncated: 1,326 more rows]

## Sheet: Intragenic wout short
SW Score	% Div.	% Del.	% Ins.	Chr	Strand	Subfamily	Start	End	Length	(f) Gene Name	(f) Gene ID	(f) Strand	(f) Start	(f) End	(f) Distance	(l) Gene Name	(l) Gene ID	(l) Strand	(l) Start	(l) End	(l) Distance
[truncated: 1,082 more rows]

[truncated: 49 more sheets: Chr1, 1, Chr2, 2, Chr3, 3, Chr4, 4, Chr5, 5, Chr6, 6, chr7, 7, Chr8, 8, Chr9, 9, Chr10, 10 …]
