# Supplementary material for: Hominoid SVA-lncRNA AK057321 targets human-specific SVA retrotransposons in SCN8A and CDK5RAP2 to initiate neuronal maturation
Source: Commun Biol. 2023 Mar 30;6:347. doi: 10.1038/s42003-023-04683-8 (PMC10063665; doi:10.1038/s42003-023-04683-8)
Supplement: Supplementary file 8 — Supplementary Data 5 [file 42003_2023_4683_MOESM8_ESM.xlsx]

## Sheet: Sheet1
Gene Set	Description	Size	Expect	Ratio	P Value	FDR
C3714756	Intellectual Disability	744	51.521	2.1156	5.3846e-14	3.4779e-10
PA443275	Adhesion	766	53.045	2.036	8.773e-13	2.8332e-09
C0025362	Mental Retardation	649	44.943	2.0915	6.1133e-12	5.6409e-09
C0423903	Low intelligence	649	44.943	2.0915	6.1133e-12	5.6409e-09
C0917816	Mental deficiency	649	44.943	2.0915	6.1133e-12	5.6409e-09
C1843367	Poor school performance	649	44.943	2.0915	6.1133e-12	5.6409e-09
C4020876	Dull intelligence	649	44.943	2.0915	6.1133e-12	5.6409e-09
C0026827	Muscle hypotonia	575	39.818	1.9589	8.2177e-09	6.6348e-06
C0235946	Cerebral atrophy	185	12.811	2.8101	1.3877e-08	9.9594e-06
PA443687	Chagas Cardiomyopathy	132	9.1409	3.0632	8.2977e-08	5.3595e-05
C0014544	Epilepsy	564	39.057	1.8691	1.6756e-07	9.839e-05
PA443742	Cluster Headache	82	5.6784	3.5221	5.5385e-07	0.000282
C0424688	Small head	375	25.968	2.0409	5.6757e-07	0.000282
C4020899	Autosomal recessive predisposition	1445	100.07	1.479	7.3234e-07	0.00033787
C0151889	Hyperreflexia	209	14.473	2.4183	9.8747e-07	0.00041748
C0036341	Schizophrenia	1041	72.089	1.5675	1.0868e-06	0.00041748
C0013362	Dysarthria	192	13.296	2.482	1.0988e-06	0.00041748
C0036572	Seizures	603	41.757	1.7482	2.1503e-06	0.0007716
PA446743	Parasitemia	132	9.1409	2.735	3.638e-06	0.0012367
C0349588	Short stature	545	37.741	1.7488	6.4889e-06	0.0020386
PA447208	Mental Disorders	757	52.422	1.6215	6.699e-06	0.0020386
C0557874	Global developmental delay	614	42.519	1.6934	7.7977e-06	0.0020386
C1864897	Cognitive delay	614	42.519	1.6934	7.7977e-06	0.0020386
C4020875	Mental and motor retardation	614	42.519	1.6934	7.7977e-06	0.0020386
PA444511	Hyperbilirubinemia	33	2.2852	4.8135	7.8906e-06	0.0020386
C0026351	Moderate mental retardation (I.Q. 35-49)	28	1.939	5.1573	1.0167e-05	0.0025256
C0236969	Substance-Related Disorders	115	7.9637	2.7625	1.1587e-05	0.0027659
C0010417	Cryptorchidism	262	18.143	2.0944	1.199e-05	0.0027659
C0029124	Optic Atrophy	225	15.581	2.1821	1.4148e-05	0.0031055
C0043094	Weight Gain	100	6.9249	2.8881	1.4424e-05	0.0031055
C4020860	Supratentorial atrophy	94	6.5094	2.9188	2.0031e-05	0.0041736
C0018818	Ventricular Septal Defects	120	8.3099	2.6474	2.3299e-05	0.0043914
C1839739	Prominent lower lip	64	4.432	3.3845	2.3699e-05	0.0043914
C2053437	Full lower lip	64	4.432	3.3845	2.3699e-05	0.0043914
C0019209	Hepatomegaly	260	18.005	2.055	2.3796e-05	0.0043914
C1859778	Postnatal growth retardation	57	3.9472	3.5468	2.5031e-05	0.0044911
C1848736	Distal amyotrophy	51	3.5317	3.6809	3.1716e-05	0.0050135
C0015300	Exophthalmos	97	6.7172	2.8286	3.1824e-05	0.0050135
C1837760	Prominent eyes	97	6.7172	2.8286	3.1824e-05	0.0050135
C1848490	Protruding eyes	97	6.7172	2.8286	3.1824e-05	0.0050135
