# Supplementary material for: Hominoid SVA-lncRNA AK057321 targets human-specific SVA retrotransposons in SCN8A and CDK5RAP2 to initiate neuronal maturation
Source: Commun Biol. 2023 Mar 30;6:347. doi: 10.1038/s42003-023-04683-8 (PMC10063665; doi:10.1038/s42003-023-04683-8)
Supplement: Supplementary file 9 — Supplementary Data 6 [file 42003_2023_4683_MOESM9_ESM.csv]

source	term_name	term_id	adjusted_p_value	negative_log10_of_adjusted_p_value	term_size	query_size	intersection_size	effective_domain_size	intersections
GO:MF	molecular_function	GO:0003674	6.51E-279	278.1862849	18679	768	705	60605	NBAS,OSGEPL1,DOCK3,ZSWIM7,AHI1,ATP6V1D,AGL,OTOGL,CNGB3,CCNY,ORAI1,OIP5,SNW1,RBBP9,NEMF,BLOC1S2,TENM4,EXOC6B,KCNH1,SLC26A11,LATS1,BTRC,PLA2G6,USP49,SLC35G2,MGA,PIK3C2G,ARL13A,TMEM69,CCDC137,C1QTNF7,NOL10,ARHGAP19,MTA3,SFI1,HSF5,TENM2,CHORDC1,PARP1,KDM5B,AQP8,APOBEC3A_B,GAK,ZMYND8,ZNF398,STIP1,PDC,IQGAP3,MACROD2,NSUN7,STX18,SCLY,SPTLC1,PACSIN2,GTDC1,FBXO10,SRPRB,DCBLD2,DAP3,ALDH7A1,ARHGAP39,TECPR2,…
GO:MF	binding	GO:0005488	2.23E-249	248.651695	17070	767	662	60605	NBAS,OSGEPL1,DOCK3,ZSWIM7,AHI1,ATP6V1D,AGL,OTOGL,CNGB3,CCNY,ORAI1,OIP5,SNW1,RBBP9,NEMF,BLOC1S2,TENM4,EXOC6B,KCNH1,SLC26A11,LATS1,BTRC,PLA2G6,USP49,SLC35G2,MGA,PIK3C2G,ARL13A,TMEM69,CCDC137,C1QTNF7,NOL10,ARHGAP19,MTA3,SFI1,HSF5,TENM2,CHORDC1,PARP1,KDM5B,AQP8,APOBEC3A_B,GAK,ZMYND8,ZNF398,STIP1,IQGAP3,NSUN7,STX18,SCLY,SPTLC1,PACSIN2,FBXO10,SRPRB,DCBLD2,DAP3,ALDH7A1,ARHGAP39,TECPR2,PTPN12,CACNA2D4,C1…
GO:MF	protein binding	GO:0005515	2.78E-212	211.5559045	14767	767	596	60605	NBAS,DOCK3,ZSWIM7,AHI1,ATP6V1D,AGL,OTOGL,CCNY,ORAI1,OIP5,SNW1,RBBP9,BLOC1S2,TENM4,EXOC6B,KCNH1,SLC26A11,LATS1,BTRC,PLA2G6,USP49,SLC35G2,MGA,TMEM69,CCDC137,C1QTNF7,NOL10,ARHGAP19,MTA3,SFI1,TENM2,CHORDC1,PARP1,KDM5B,AQP8,APOBEC3A_B,GAK,ZMYND8,ZNF398,STIP1,IQGAP3,STX18,SCLY,SPTLC1,PACSIN2,FBXO10,DCBLD2,DAP3,ALDH7A1,ARHGAP39,TECPR2,PTPN12,C11ORF49,FBXW11,ME1,TNFRSF8,TAF1,ITPR2,TRIM16,LEPR,SH3D19,F11R…
GO:MF	ion binding	GO:0043167	4.75E-88	87.32325283	6056	766	284	60605	OSGEPL1,ZSWIM7,CNGB3,OIP5,LATS1,USP49,PIK3C2G,ARL13A,MTA3,TENM2,CHORDC1,PARP1,KDM5B,APOBEC3A_B,GAK,ZMYND8,ZNF398,SPTLC1,PACSIN2,SRPRB,DAP3,CACNA2D4,ME1,TAF1,ITPR2,TRIM16,RRAGB,KDM6A,NAV2,EDEM2,BCO2,RAB11FIP3,NR2C1,ZNF560,STK19,PXDNL,ACSL3,RNF180,RNGTT,ABCA1,SUCLG2,PPARD,GNAQ,AMDHD1,YAF2,RERE,DTNB,MELK,ESR1,UIMC1,ASH2L,LETM1,MYO9A,ACAD10,ADCY8,PGM2L1,MAPKAP1,PCDH7,ARL17A,SLC38A9,SHPK,ZEB1,NT5C2,PH…
GO:MF	catalytic activity	GO:0003824	4.14E-79	78.38309975	5682	765	263	60605	OSGEPL1,AGL,OTOGL,RBBP9,LATS1,BTRC,PLA2G6,USP49,PIK3C2G,PARP1,KDM5B,APOBEC3A_B,GAK,MACROD2,NSUN7,SCLY,SPTLC1,GTDC1,FBXO10,ALDH7A1,PTPN12,FBXW11,ME1,TAF1,METTL16,TRIM16,RRAGB,KDM6A,NAV2,EDEM2,BCO2,ACOT11,DERA,STK19,PXDNL,ACSL3,PPP2R5A,EIF3H,RNF180,PHKA1,RNGTT,FAR2,HSPBAP1,SUCLG2,PTPN14,GNAQ,AMDHD1,PTPN9,MELK,ASH2L,MYO9A,ACAD10,ADCY8,PGM2L1,MAPKAP1,PTPN13,AKAP7,SHPK,NT5C2,RANBP2,KDM2A,IL1RAPL1,TNKS…
GO:MF	organic cyclic compound binding	GO:0097159	1.86E-66	65.73039416	6291	764	258	60605	CNGB3,SNW1,NEMF,LATS1,MGA,PIK3C2G,ARL13A,CCDC137,NOL10,MTA3,HSF5,CHORDC1,PARP1,KDM5B,APOBEC3A_B,GAK,ZNF398,STIP1,NSUN7,SCLY,SPTLC1,SRPRB,DAP3,ME1,TAF1,METTL16,TRIM16,RRAGB,RBM19,KDM6A,NAV2,STAT5B,ACOT11,PATL1,NR2C1,ZNF560,STK19,TOX2,RBL1,PXDNL,ACSL3,PBX3,EIF3H,RNASE10,RNGTT,ABCA1,PSPC1,SUCLG2,PPARD,GNAQ,MAP4,YAF2,RERE,MELK,ESR1,LEF1,UIMC1,ASH2L,MYO9A,ACAD10,ADCY8,ARL17A,AKAP7,SHPK,ZEB1,U2SURP,CDK…
GO:MF	heterocyclic compound binding	GO:1901363	1.25E-65	64.90149958	6210	764	255	60605	CNGB3,SNW1,NEMF,LATS1,MGA,PIK3C2G,ARL13A,CCDC137,NOL10,MTA3,HSF5,CHORDC1,PARP1,KDM5B,APOBEC3A_B,GAK,ZNF398,STIP1,NSUN7,SCLY,SPTLC1,SRPRB,DAP3,ME1,TAF1,METTL16,TRIM16,RRAGB,RBM19,KDM6A,NAV2,STAT5B,ACOT11,PATL1,NR2C1,ZNF560,STK19,TOX2,RBL1,PXDNL,ACSL3,PBX3,EIF3H,RNASE10,RNGTT,ABCA1,PSPC1,SUCLG2,PPARD,GNAQ,MAP4,YAF2,RERE,MELK,ESR1,LEF1,UIMC1,ASH2L,MYO9A,ACAD10,ADCY8,ARL17A,AKAP7,SHPK,ZEB1,U2SURP,CDK…
GO:MF	anion binding	GO:0043168	7.79E-52	51.1082666	2413	764	143	60605	CNGB3,LATS1,PIK3C2G,ARL13A,CHORDC1,GAK,SPTLC1,PACSIN2,SRPRB,DAP3,ME1,TAF1,ITPR2,RRAGB,NAV2,STK19,ACSL3,RNGTT,ABCA1,SUCLG2,PPARD,GNAQ,MELK,MYO9A,ACAD10,ADCY8,MAPKAP1,ARL17A,SHPK,RANBP17,PLEKHA5,PITPNC1,EHD4,XYLB,APAF1,RAB2A,MSH3,ZRANB3,DNAH8,CYTH3,STARD9,ENTPD1,CAMK1D,MSH2,ABCC2,THRAP3,RPS6KC1,CDK14,BRAF,ATP2C1,EPHA6,MAP3K19,TXNRD1,SCYL2,ANXA2,BMPR2,WNK3,AQR,ARHGAP5,MYH9,MTG1,RRM1,GLDC,RAB7A,PARD3…
GO:MF	small molecule binding	GO:0036094	6.85E-49	48.16432655	2516	764	142	60605	CNGB3,LATS1,PIK3C2G,ARL13A,CHORDC1,PARP1,GAK,SCLY,SPTLC1,SRPRB,DAP3,ME1,TAF1,ITPR2,RRAGB,NAV2,ACOT11,STK19,ACSL3,RNGTT,ABCA1,SUCLG2,PPARD,GNAQ,MELK,MYO9A,ACAD10,ADCY8,ARL17A,AKAP7,SHPK,NT5C2,RANBP17,EHD4,SOAT2,XYLB,APAF1,RAB2A,MSH3,GRAMD1C,ZRANB3,DNAH8,STARD9,ENTPD1,CAMK1D,MSH2,ABCC2,THRAP3,RPS6KC1,CDK14,BRAF,ATP2C1,EPHA6,MAP3K19,TXNRD1,SCYL2,BMPR2,WNK3,AQR,APLF,ARHGAP5,MYH9,MTG1,RRM1,GLDC,RAB7A,…
GO:MF	cation binding	GO:0043169	2.61E-48	47.58265273	4353	722	181	60605	OSGEPL1,ZSWIM7,OIP5,LATS1,USP49,MTA3,TENM2,CHORDC1,PARP1,KDM5B,APOBEC3A_B,ZMYND8,ZNF398,CACNA2D4,ME1,ITPR2,TRIM16,KDM6A,EDEM2,BCO2,RAB11FIP3,NR2C1,ZNF560,PXDNL,RNF180,ABCA1,SUCLG2,PPARD,GNAQ,AMDHD1,YAF2,RERE,DTNB,MELK,ESR1,UIMC1,ASH2L,LETM1,MYO9A,ADCY8,PGM2L1,PCDH7,SLC38A9,ZEB1,NT5C2,PHF11,RANBP2,KDM2A,TNKS,GALNT15,KCND3,POLH,ZNF791,EHD4,RCN1,PIAS1,STAB2,HTR1E,CPA6,ZRANB3,ZNF263,ITGAX,LRP4,LRP2,N…
GO:MF	metal ion binding	GO:0046872	5.81E-47	46.23607177	4265	722	177	60605	OSGEPL1,ZSWIM7,OIP5,LATS1,USP49,MTA3,TENM2,CHORDC1,PARP1,KDM5B,APOBEC3A_B,ZMYND8,ZNF398,CACNA2D4,ME1,ITPR2,TRIM16,KDM6A,EDEM2,BCO2,RAB11FIP3,NR2C1,ZNF560,PXDNL,RNF180,SUCLG2,PPARD,GNAQ,AMDHD1,YAF2,RERE,DTNB,MELK,ESR1,UIMC1,ASH2L,LETM1,MYO9A,ADCY8,PGM2L1,PCDH7,SLC38A9,ZEB1,NT5C2,PHF11,RANBP2,KDM2A,TNKS,GALNT15,KCND3,POLH,ZNF791,EHD4,RCN1,PIAS1,STAB2,CPA6,ZRANB3,ZNF263,ITGAX,LRP4,LRP2,NPEPPS,MSH2,Z…
GO:MF	nucleotide binding	GO:0000166	1.48E-45	44.83038553	2176	764	128	60605	CNGB3,LATS1,PIK3C2G,ARL13A,CHORDC1,PARP1,GAK,SRPRB,DAP3,ME1,TAF1,RRAGB,NAV2,ACOT11,STK19,ACSL3,RNGTT,ABCA1,SUCLG2,GNAQ,MELK,MYO9A,ACAD10,ADCY8,ARL17A,AKAP7,SHPK,NT5C2,RANBP17,EHD4,SOAT2,XYLB,APAF1,RAB2A,MSH3,ZRANB3,DNAH8,STARD9,ENTPD1,CAMK1D,MSH2,ABCC2,THRAP3,RPS6KC1,CDK14,BRAF,ATP2C1,EPHA6,MAP3K19,TXNRD1,SCYL2,BMPR2,WNK3,AQR,APLF,ARHGAP5,MYH9,MTG1,RRM1,RAB7A,NNT,DNAH12,TRPM6,KIAA0232,MAPK1,KIF9,…
GO:MF	nucleoside phosphate binding	GO:1901265	1.55E-45	44.80877602	2177	764	128	60605	CNGB3,LATS1,PIK3C2G,ARL13A,CHORDC1,PARP1,GAK,SRPRB,DAP3,ME1,TAF1,RRAGB,NAV2,ACOT11,STK19,ACSL3,RNGTT,ABCA1,SUCLG2,GNAQ,MELK,MYO9A,ACAD10,ADCY8,ARL17A,AKAP7,SHPK,NT5C2,RANBP17,EHD4,SOAT2,XYLB,APAF1,RAB2A,MSH3,ZRANB3,DNAH8,STARD9,ENTPD1,CAMK1D,MSH2,ABCC2,THRAP3,RPS6KC1,CDK14,BRAF,ATP2C1,EPHA6,MAP3K19,TXNRD1,SCYL2,BMPR2,WNK3,AQR,APLF,ARHGAP5,MYH9,MTG1,RRM1,RAB7A,NNT,DNAH12,TRPM6,KIAA0232,MAPK1,KIF9,…
GO:MF	purine nucleotide binding	GO:0017076	2.53E-43	42.59619203	1932	764	118	60605	CNGB3,LATS1,PIK3C2G,ARL13A,CHORDC1,GAK,SRPRB,DAP3,ME1,TAF1,RRAGB,NAV2,ACOT11,STK19,ACSL3,RNGTT,ABCA1,SUCLG2,GNAQ,MELK,MYO9A,ADCY8,ARL17A,SHPK,RANBP17,EHD4,SOAT2,XYLB,APAF1,RAB2A,MSH3,ZRANB3,DNAH8,STARD9,ENTPD1,CAMK1D,MSH2,ABCC2,THRAP3,RPS6KC1,CDK14,BRAF,ATP2C1,EPHA6,MAP3K19,SCYL2,BMPR2,WNK3,AQR,ARHGAP5,MYH9,MTG1,RRM1,RAB7A,DNAH12,TRPM6,KIAA0232,MAPK1,KIF9,MYH10,PI4K2B,ABCA10,KIF4A,PFKFB3,SCN8A,VW…
GO:MF	purine ribonucleotide binding	GO:0032555	6.81E-43	42.16654735	1917	764	117	60605	CNGB3,LATS1,PIK3C2G,ARL13A,CHORDC1,GAK,SRPRB,DAP3,ME1,TAF1,RRAGB,NAV2,ACOT11,STK19,ACSL3,RNGTT,ABCA1,SUCLG2,GNAQ,MELK,MYO9A,ADCY8,ARL17A,SHPK,RANBP17,EHD4,SOAT2,XYLB,APAF1,RAB2A,MSH3,ZRANB3,DNAH8,STARD9,ENTPD1,CAMK1D,MSH2,ABCC2,THRAP3,RPS6KC1,CDK14,BRAF,ATP2C1,EPHA6,MAP3K19,SCYL2,BMPR2,WNK3,AQR,ARHGAP5,MYH9,MTG1,RRM1,RAB7A,DNAH12,TRPM6,KIAA0232,MAPK1,KIF9,MYH10,PI4K2B,ABCA10,KIF4A,PFKFB3,SCN8A,VW…
GO:MF	carbohydrate derivative binding	GO:0097367	1.33E-42	41.87565712	2282	764	127	60605	CNGB3,LATS1,PIK3C2G,ARL13A,CHORDC1,GAK,SRPRB,DAP3,ME1,TAF1,RRAGB,NAV2,ACOT11,STK19,ACSL3,RNGTT,ABCA1,SUCLG2,GNAQ,MELK,MYO9A,ADCY8,ARL17A,SHPK,RANBP17,CHI3L2,EHD4,SOAT2,XYLB,APAF1,STAB2,RAB2A,FGF12,MSH3,ZRANB3,DNAH8,STARD9,ENTPD1,CAMK1D,MSH2,ABCC2,THRAP3,RPS6KC1,CDK14,BRAF,ATP2C1,EPHA6,MAP3K19,SCYL2,APLP2,BMPR2,WNK3,AQR,ARHGAP5,FSTL1,MYH9,MTG1,SMOC1,RRM1,RAB7A,DNAH12,TRPM6,KIAA0232,MAPK1,KIF9,MYH1…
GO:MF	ribonucleotide binding	GO:0032553	1.64E-42	41.78483625	1934	764	117	60605	CNGB3,LATS1,PIK3C2G,ARL13A,CHORDC1,GAK,SRPRB,DAP3,ME1,TAF1,RRAGB,NAV2,ACOT11,STK19,ACSL3,RNGTT,ABCA1,SUCLG2,GNAQ,MELK,MYO9A,ADCY8,ARL17A,SHPK,RANBP17,EHD4,SOAT2,XYLB,APAF1,RAB2A,MSH3,ZRANB3,DNAH8,STARD9,ENTPD1,CAMK1D,MSH2,ABCC2,THRAP3,RPS6KC1,CDK14,BRAF,ATP2C1,EPHA6,MAP3K19,SCYL2,BMPR2,WNK3,AQR,ARHGAP5,MYH9,MTG1,RRM1,RAB7A,DNAH12,TRPM6,KIAA0232,MAPK1,KIF9,MYH10,PI4K2B,ABCA10,KIF4A,PFKFB3,SCN8A,VW…
GO:MF	adenyl ribonucleotide binding	GO:0032559	1.75E-39	38.75727007	1564	764	102	60605	LATS1,PIK3C2G,CHORDC1,GAK,ME1,TAF1,NAV2,ACOT11,STK19,ACSL3,ABCA1,SUCLG2,MELK,MYO9A,ADCY8,SHPK,EHD4,SOAT2,XYLB,APAF1,MSH3,ZRANB3,DNAH8,STARD9,ENTPD1,CAMK1D,MSH2,ABCC2,THRAP3,RPS6KC1,CDK14,BRAF,ATP2C1,EPHA6,MAP3K19,SCYL2,BMPR2,WNK3,AQR,MYH9,RRM1,DNAH12,TRPM6,KIAA0232,MAPK1,KIF9,MYH10,PI4K2B,ABCA10,KIF4A,PFKFB3,SCN8A,VWA8,HFM1,ACSL4,DNAH17,MYO5A,ACLY,PAK2,CLCN3,GRK5,STK33,YARS,N4BP2,LRRK2,UBA6,UBE2W…
GO:MF	enzyme binding	GO:0019899	3.30E-39	38.48112494	2048	766	116	60605	CCNY,SNW1,KCNH1,LATS1,PLA2G6,MTA3,SFI1,PARP1,IQGAP3,RRAGB,RABGAP1L,RAB11FIP3,NR2C1,STK19,ACSL3,PPP2R5A,RNF180,LAPTM4B,ABCA1,NRG3,RCOR1,PTPN14,ESR1,LEF1,ADCY8,MAPKAP1,AKAP7,CDK5RAP2,RANBP2,XPO7,RANBP17,CASP8,DOCK4,BCAS3,PIAS1,MSH3,TMTC4,ATG3,NBEAL1,PTPN11,ITGAX,LRP4,MSH2,METTL21A,BRAF,RPTOR,UBOX5,CHCHD3,PSEN1,CTNNBL1,WDR70,SMYD3,ANXA2,BMPR2,PARN,SQSTM1,CDK5RAP1,GLDC,KDM4C,UTRN,DOK2,PARD3,LCP1,UBXN…
GO:MF	adenyl nucleotide binding	GO:0030554	3.62E-39	38.4411727	1577	764	102	60605	LATS1,PIK3C2G,CHORDC1,GAK,ME1,TAF1,NAV2,ACOT11,STK19,ACSL3,ABCA1,SUCLG2,MELK,MYO9A,ADCY8,SHPK,EHD4,SOAT2,XYLB,APAF1,MSH3,ZRANB3,DNAH8,STARD9,ENTPD1,CAMK1D,MSH2,ABCC2,THRAP3,RPS6KC1,CDK14,BRAF,ATP2C1,EPHA6,MAP3K19,SCYL2,BMPR2,WNK3,AQR,MYH9,RRM1,DNAH12,TRPM6,KIAA0232,MAPK1,KIF9,MYH10,PI4K2B,ABCA10,KIF4A,PFKFB3,SCN8A,VWA8,HFM1,ACSL4,DNAH17,MYO5A,ACLY,PAK2,CLCN3,GRK5,STK33,YARS,N4BP2,LRRK2,UBA6,UBE2W…
GO:MF	purine ribonucleoside triphosphate binding	GO:0035639	2.14E-38	37.66965454	1846	764	109	60605	LATS1,PIK3C2G,ARL13A,CHORDC1,GAK,SRPRB,DAP3,TAF1,RRAGB,NAV2,STK19,ACSL3,RNGTT,ABCA1,SUCLG2,GNAQ,MELK,MYO9A,ADCY8,ARL17A,SHPK,RANBP17,EHD4,XYLB,APAF1,RAB2A,MSH3,ZRANB3,DNAH8,STARD9,ENTPD1,CAMK1D,MSH2,ABCC2,THRAP3,RPS6KC1,CDK14,BRAF,ATP2C1,EPHA6,MAP3K19,SCYL2,BMPR2,WNK3,AQR,ARHGAP5,MYH9,MTG1,RRM1,RAB7A,DNAH12,TRPM6,KIAA0232,MAPK1,KIF9,MYH10,PI4K2B,ABCA10,KIF4A,PFKFB3,SCN8A,VWA8,HFM1,MFN2,ACSL4,DNAH…
GO:MF	transferase activity	GO:0016740	8.83E-38	37.053908	2341	731	119	60605	OSGEPL1,AGL,LATS1,BTRC,PIK3C2G,PARP1,GAK,NSUN7,SCLY,SPTLC1,GTDC1,FBXO10,FBXW11,TAF1,METTL16,TRIM16,STK19,RNF180,PHKA1,RNGTT,MELK,ASH2L,PGM2L1,MAPKAP1,AKAP7,SHPK,RANBP2,KDM2A,TNKS,GALNT15,POLH,ST6GALNAC1,SOAT2,XYLB,PIAS1,ZDHHC11,TMTC4,ATG3,HGSNAT,CD38,CAMK1D,B4GALNT2,RPS6KC1,METTL21A,CDK14,BRAF,UBOX5,RNF103-CHMP3,EPHA6,RNF214,MAP3K19,SCYL2,PRPSAP2,SMYD3,BMPR2,RC3H2,WNK3,GALNT7,AGPAT3,ZC3HAV1,ZDHHC…
GO:MF	catalytic activity, acting on a protein	GO:0140096	2.05E-37	36.6891154	2336	762	121	60605	LATS1,BTRC,USP49,PARP1,KDM5B,GAK,FBXO10,PTPN12,FBXW11,TAF1,KDM6A,STK19,PPP2R5A,EIF3H,RNF180,PHKA1,RNGTT,PTPN14,PTPN9,MELK,ASH2L,PTPN13,RANBP2,KDM2A,TNKS,GALNT15,CASP8,ASRGL1,SENP7,PIAS1,STAB2,PTPN4,ZDHHC11,CPA6,TMTC4,PTPRA,SCRN1,ATG3,PTPN11,CAMK1D,NPEPPS,RPS6KC1,METTL21A,CDK14,BRAF,USP9X,UBOX5,RNF103-CHMP3,EPHA6,RNF214,ADAMTS14,MAP3K19,TXNRD1,SCYL2,NAALADL2,PSEN1,THSD4,SMYD3,BMPR2,RC3H2,WNK3,GALN…
GO:MF	ATP binding	GO:0005524	2.58E-36	35.58802431	1500	764	96	60605	LATS1,PIK3C2G,CHORDC1,GAK,TAF1,NAV2,STK19,ACSL3,ABCA1,SUCLG2,MELK,MYO9A,ADCY8,SHPK,EHD4,XYLB,APAF1,MSH3,ZRANB3,DNAH8,STARD9,ENTPD1,CAMK1D,MSH2,ABCC2,THRAP3,RPS6KC1,CDK14,BRAF,ATP2C1,EPHA6,MAP3K19,SCYL2,BMPR2,WNK3,AQR,MYH9,RRM1,DNAH12,TRPM6,KIAA0232,MAPK1,KIF9,MYH10,PI4K2B,ABCA10,KIF4A,PFKFB3,SCN8A,VWA8,HFM1,ACSL4,DNAH17,MYO5A,ACLY,PAK2,CLCN3,GRK5,STK33,YARS,N4BP2,LRRK2,UBA6,UBE2W,KSR2,ATRX,NEK5,C…
GO:MF	hydrolase activity	GO:0016787	7.91E-28	27.10208348	2357	762	107	60605	AGL,OTOGL,RBBP9,PLA2G6,USP49,APOBEC3A_B,MACROD2,PTPN12,RRAGB,NAV2,EDEM2,ACOT11,PXDNL,PPP2R5A,EIF3H,RNGTT,PTPN14,GNAQ,AMDHD1,PTPN9,MYO9A,ACAD10,PTPN13,NT5C2,IL1RAPL1,CASP8,CHI3L2,ASRGL1,SENP7,RAB2A,PTPN4,CPA6,PTPRA,ZRANB3,SCRN1,DNAH8,STARD9,PTPN11,CD38,ENTPD1,NPEPPS,ABHD6,USP9X,ADAMTS14,NAALADL2,RPS10-NUDT3,PSEN1,MAN1A2,THSD4,AQR,APLF,ARHGAP5,PARN,MYH9,MTG1,RAB7A,DNAH12,ABHD12,AGTPBP1,KIF9,CNOT6,M…
GO:MF	nucleic acid binding	GO:0003676	1.60E-25	24.79617384	4252	763	145	60605	SNW1,NEMF,MGA,CCDC137,NOL10,MTA3,HSF5,PARP1,KDM5B,APOBEC3A_B,ZNF398,STIP1,NSUN7,DAP3,TAF1,METTL16,TRIM16,RBM19,KDM6A,STAT5B,PATL1,NR2C1,ZNF560,TOX2,RBL1,PBX3,EIF3H,RNASE10,PSPC1,PPARD,MAP4,YAF2,RERE,ESR1,LEF1,UIMC1,ASH2L,ZEB1,U2SURP,CDK5RAP2,RANBP2,KDM2A,POLH,ZNF791,PGBD2,EHD4,MYBL2,PIAS1,MSH3,CENPA,ZRANB3,ZNF263,ORC6,MRPS23,MSH2,SSBP2,THRAP3,RPTOR,EIF4G3,LLPH,APLP2,RFX7,SMYD3,ANXA2,RC3H2,SEC63,A…
GO:MF	cytoskeletal protein binding	GO:0008092	4.77E-22	21.3210813	1001	761	62	60605	BLOC1S2,IQGAP3,PACSIN2,FBXW11,SPATA6,MAP4,MYO9A,ADCY8,CDK5RAP2,TBCD,CEP44,BCAS3,IPP,PTPN4,STARD9,DST,RMDN2,STXBP5L,ANXA2,TLN2,EPB41L4A,TBCA,MYH9,MYOT,ENAH,UTRN,LCP1,CTNNA1,AGTPBP1,TMOD3,KIF9,MYH10,KIF4A,CAPZA1,NRCAM,MYO5A,CEP70,HOOK3,IQGAP2,SYNE2,LRRK2,FRMD3,SPTBN1,COBL,ANK2,IFT81,MACF1,FGD4,NF2,CORO1C,CCSER2,KIF15,TTLL5,VEZT,CCDC66,CLIP1,KATNAL1,PARK2,OPHN1,ABL2,MYO1B,LIMCH1
GO:MF	lipid binding	GO:0008289	6.77E-19	18.16928608	774	766	51	60605	KCNH1,PIK3C2G,PACSIN2,ITPR2,ACOT11,LAPTM4B,ABCA1,SNX2,PPARD,MELK,ESR1,MAPKAP1,PLEKHA5,PITPNC1,SOAT2,GRAMD1C,CYTH3,STARD9,RPS6KC1,SNX8,ANXA2,STARD13,OSBP,OSBPL9,PARD3,SNX24,DYSF,NDUFAB1,GRK5,IQGAP2,PLCB1,SPTBN1,SNX27,PCYT1A,TEC,LAMA1,ARFIP1,FER,SH3PXD2A,ZFYVE9,CPNE4,SYTL4,SNX25,FCHSD2,GOLPH3,CLN6,LANCL2,OPHN1,MYO1B,PIGU,UNC13B
GO:MF	phospholipid binding	GO:0005543	3.80E-18	17.42021404	452	766	39	60605	KCNH1,PIK3C2G,PACSIN2,ITPR2,LAPTM4B,ABCA1,SNX2,MAPKAP1,PLEKHA5,PITPNC1,CYTH3,RPS6KC1,SNX8,ANXA2,OSBP,PARD3,SNX24,DYSF,GRK5,IQGAP2,PLCB1,SPTBN1,SNX27,PCYT1A,TEC,ARFIP1,SH3PXD2A,ZFYVE9,CPNE4,SYTL4,SNX25,FCHSD2,GOLPH3,CLN6,LANCL2,OPHN1,MYO1B,PIGU,UNC13B
GO:MF	kinase binding	GO:0019900	1.31E-16	15.88326032	757	751	47	60605	CCNY,KCNH1,LATS1,PLA2G6,PARP1,ACSL3,PPP2R5A,LAPTM4B,NRG3,PTPN14,ESR1,MAPKAP1,AKAP7,CDK5RAP2,DOCK4,NBEAL1,PTPN11,ITGAX,LRP4,MSH2,BRAF,RPTOR,BMPR2,PARN,SQSTM1,CDK5RAP1,UTRN,DOK2,SPRED2,MAPK1,LRBA,CASR,PAK2,GRK5,NELL1,ABI2,CEP192,TOM1L2,WARS,ANK2,ATF2,POLA1,PRKCB,NPM1,PARK2,PTPN2,DNAJC3
GO:MF	transferase activity, transferring phosphorus-containing groups	GO:0016772	1.42E-16	15.84657941	947	765	53	60605	LATS1,PIK3C2G,GAK,TAF1,STK19,PHKA1,RNGTT,MELK,PGM2L1,MAPKAP1,AKAP7,SHPK,POLH,XYLB,CAMK1D,RPS6KC1,CDK14,BRAF,EPHA6,MAP3K19,SCYL2,PRPSAP2,BMPR2,WNK3,SQSTM1,SGMS1,TRPM6,MAPK1,PI4K2B,PFKFB3,EIF2B3,PAK2,GRK5,STK33,N4BP2,LRRK2,KSR2,NEK5,AKAP10,PCYT1A,TEC,PNPT1,POLA1,IPMK,FER,NEK1,PRKCB,ULK4,CASK,FAM20B,ABL2,GPHN,GKAP1
GO:MF	protein kinase binding	GO:0019901	3.34E-16	15.47615814	677	751	44	60605	CCNY,KCNH1,LATS1,PLA2G6,PARP1,ACSL3,NRG3,PTPN14,ESR1,MAPKAP1,AKAP7,CDK5RAP2,DOCK4,NBEAL1,PTPN11,ITGAX,LRP4,MSH2,BRAF,RPTOR,BMPR2,PARN,SQSTM1,CDK5RAP1,UTRN,DOK2,SPRED2,MAPK1,LRBA,CASR,PAK2,GRK5,NELL1,CEP192,TOM1L2,WARS,ANK2,ATF2,POLA1,PRKCB,NPM1,PARK2,PTPN2,DNAJC3
GO:MF	transporter activity	GO:0005215	1.25E-15	14.90147694	1186	738	57	60605	ATP6V1D,CNGB3,ORAI1,KCNH1,SLC26A11,AQP8,PACSIN2,CACNA2D4,SLC37A3,ITPR2,ABCA1,SV2C,SLC17A5,SLC30A10,CLIC4,SLC30A6,LETM1,SLC38A9,SVOPL,KCNJ6,MRS2,KCND3,PITPNC1,TMC7,GRAMD1C,LRP2,ABCC2,ATP2C1,SLC17A6,SLC47A2,PSEN1,CACNB4,ANXA2,SEC63,OSBP,OSBPL9,NNT,TRPM6,XPR1,GABRG3,ABCA10,SCN8A,CLCN3,SLC25A24,MFSD6,GLRA3,KCNH7,XK,SLC16A9,ATP8A2,OCA2,TMC1,SLC25A12,NOX5,GABRA2,ATP7A,ABCB5
GO:MF	identical protein binding	GO:0042802	1.75E-15	14.75699788	2063	765	79	60605	AHI1,ORAI1,OIP5,TENM4,KCNH1,PLA2G6,TENM2,PARP1,SCLY,PACSIN2,ME1,LEPR,F11R,KDM6A,STAT5B,CLDN20,RAB11FIP3,NR2C1,SNX2,ESR1,ADCY8,CASP8,APAF1,LRP4,CD38,MSH2,BRAF,SNX8,PRPSAP2,APLP2,ANXA2,MYH9,SQSTM1,RRM1,GLDC,PARD3,LCP1,BCAT1,NRF1,CTNNA1,MAPK1,KIF9,DMRT1,RAB3IP,ATG7,CASR,MAD1L1,CEP70,AIMP1,SHMT1,PAK2,HOOK3,ABI2,LRRK2,PLCB1,ABAT,WARS,PCYT1A,DLAT,ARNT,PTPRG,CCDC91,UGT1A4,LONP1,SYNDIG1,CD2AP,SLC25A12,AC…
GO:MF	ATPase	GO:0016887	2.89E-15	14.53870159	553	758	39	60605	ATP6V1D,NAV2,ACSL3,ABCA1,MSH3,ZRANB3,DNAH8,STARD9,MSH2,ABCC2,ATP2C1,AQR,MYH9,DNAH12,KIF9,MYH10,ABCA10,KIF4A,VWA8,HFM1,ACSL4,DNAH17,MYO5A,ATRX,CCT3,MACF1,XRCC6,ATP8A2,LONP1,KIF15,RAD54L2,KATNAL1,DDX23,CHD6,SPATA5,ATP7A,ABCB5,MYO1B,DDX1
GO:MF	enzyme activator activity	GO:0008047	4.56E-15	14.34139259	730	747	44	60605	DOCK3,BTRC,ARHGAP19,IQGAP3,ARHGAP39,RGS6,RABGAP1L,PPP2R5A,NRG3,GNAQ,CAB39L,MYO9A,RANBP2,TBCD,ARHGAP21,RALGAPB,DOCK4,APAF1,BCAS3,CYTH3,RPTOR,GAPVD1,STXBP5L,ARFGEF2,STARD13,ARHGAP5,RAP1GDS1,RAB3IP,EIF2B3,PAK2,IQGAP2,LRRK2,PLCB1,RAB3GAP1,DNMBP,FGD4,AGAP5,SH3PXD2A,ARHGAP28,DNAJC1,CHN2,RASGEF1A,OPHN1,NGEF
GO:MF	GTPase binding	GO:0051020	1.14E-14	13.94490474	295	766	29	60605	IQGAP3,RRAGB,RABGAP1L,RAB11FIP3,STK19,ABCA1,MAPKAP1,RANBP2,XPO7,RANBP17,DOCK4,BRAF,ANXA2,LCP1,MYO5A,AIMP1,PAK2,ABI2,IQGAP2,LRRK2,RAB3GAP1,SPTBN1,FGD4,PEX5,CORO1C,SYTL4,ATP7A,IPO11,UNC13B
GO:MF	phosphatidylinositol binding	GO:0035091	1.34E-14	13.87373046	256	748	27	60605	KCNH1,PIK3C2G,ITPR2,LAPTM4B,SNX2,MAPKAP1,PLEKHA5,PITPNC1,CYTH3,RPS6KC1,SNX8,ANXA2,OSBP,PARD3,SNX24,IQGAP2,PLCB1,SNX27,ARFIP1,SH3PXD2A,ZFYVE9,SNX25,FCHSD2,GOLPH3,LANCL2,MYO1B,PIGU
GO:MF	DNA binding	GO:0003677	2.06E-14	13.68591979	2488	763	86	60605	MGA,MTA3,HSF5,PARP1,KDM5B,ZNF398,TAF1,TRIM16,KDM6A,STAT5B,NR2C1,ZNF560,TOX2,RBL1,PBX3,PSPC1,PPARD,YAF2,RERE,ESR1,LEF1,UIMC1,ASH2L,ZEB1,CDK5RAP2,KDM2A,POLH,ZNF791,PGBD2,MYBL2,PIAS1,MSH3,CENPA,ZNF263,ORC6,MSH2,SSBP2,THRAP3,RPTOR,APLP2,RFX7,SMYD3,RC3H2,ZNF442,TAF13,ZNF662,ZNF512,ZNF680,NRF1,CREBL2,MAPK1,DMRT1,KIF4A,LIN28B,EEPD1,ZNF486,GOLGB1,CAMTA1,ATRX,ZNF709,ARNT,TOP3A,AKAP8,COLEC11,PCBP3,ATF2,POL…
GO:MF	kinase activity	GO:0016301	4.28E-14	13.36870762	793	731	44	60605	LATS1,PIK3C2G,GAK,TAF1,STK19,PHKA1,MELK,PGM2L1,MAPKAP1,AKAP7,SHPK,XYLB,CAMK1D,RPS6KC1,CDK14,BRAF,EPHA6,MAP3K19,SCYL2,BMPR2,WNK3,SQSTM1,SGMS1,TRPM6,MAPK1,PI4K2B,PFKFB3,PAK2,GRK5,STK33,N4BP2,LRRK2,KSR2,NEK5,AKAP10,TEC,IPMK,FER,NEK1,PRKCB,ULK4,CASK,FAM20B,ABL2
GO:MF	GTPase activator activity	GO:0005096	4.78E-14	13.32099732	456	747	34	60605	DOCK3,ARHGAP19,IQGAP3,ARHGAP39,RGS6,RABGAP1L,GNAQ,MYO9A,RANBP2,TBCD,ARHGAP21,RALGAPB,DOCK4,CYTH3,GAPVD1,STXBP5L,ARFGEF2,STARD13,ARHGAP5,RAP1GDS1,RAB3IP,EIF2B3,IQGAP2,LRRK2,PLCB1,RAB3GAP1,DNMBP,FGD4,AGAP5,ARHGAP28,CHN2,RASGEF1A,OPHN1,NGEF
GO:MF	nucleoside-triphosphatase regulator activity	GO:0060589	8.87E-14	13.05225141	526	747	36	60605	DOCK3,ARHGAP19,IQGAP3,ARHGAP39,RGS6,RABGAP1L,GNAQ,MYO9A,RANBP2,TBCD,ARHGAP21,RALGAPB,DOCK4,CYTH3,GAPVD1,STXBP5L,ARFGEF2,STARD13,ARHGAP5,RAP1GDS1,RAB3IP,EIF2B3,IQGAP2,LRRK2,PLCB1,RAB3GAP1,FNIP2,DNMBP,FGD4,AGAP5,ARHGAP28,DNAJC1,CHN2,RASGEF1A,OPHN1,NGEF
GO:MF	zinc ion binding	GO:0008270	1.26E-13	12.9002706	833	717	44	60605	ZSWIM7,USP49,MTA3,CHORDC1,PARP1,KDM5B,APOBEC3A_B,ZMYND8,TRIM16,NR2C1,PPARD,RERE,DTNB,ESR1,ZEB1,KDM2A,TNKS,PIAS1,CPA6,NPEPPS,ZSWIM5,ZDHHC15,SQSTM1,KDM4C,UTRN,SEC24D,AGTPBP1,ACER3,LIN28B,ZMAT3,UBR3,SHMT1,ZMIZ1,TOP3A,AKAP8,UBR1,TET3,PRKCB,USP13,CLIP1,PARK2,ZDHHC20,ESCO1,PHF8
GO:MF	molecular function regulator	GO:0098772	2.25E-13	12.6486492	1115	747	52	60605	DOCK3,BTRC,ARHGAP19,IQGAP3,ARHGAP39,TAF1,RGS6,RABGAP1L,PPP2R5A,GNAQ,ESR1,MYO9A,RANBP2,TBCD,ARHGAP21,RALGAPB,DOCK4,APAF1,FGF12,CYTH3,GAPVD1,STXBP5L,ARFGEF2,APLP2,CABIN1,ANXA2,WNK3,STARD13,ARHGAP5,RAB7A,RAP1GDS1,RAB3IP,EIF2B3,OAZ3,IQGAP2,LRRK2,PLCB1,RAB3GAP1,SIMC1,FNIP2,DNMBP,FGD4,AGAP5,ARHGAP28,DNAJC1,CHN2,RASGEF1A,BIRC6,OPHN1,AKAP9,CLEC12A,NGEF
GO:MF	phosphotransferase activity, alcohol group as acceptor	GO:0016773	2.54E-13	12.59482211	690	731	40	60605	LATS1,PIK3C2G,GAK,TAF1,STK19,PHKA1,MELK,PGM2L1,SHPK,XYLB,CAMK1D,RPS6KC1,CDK14,BRAF,EPHA6,MAP3K19,SCYL2,BMPR2,WNK3,SQSTM1,TRPM6,MAPK1,PI4K2B,PFKFB3,PAK2,GRK5,STK33,N4BP2,LRRK2,KSR2,NEK5,TEC,IPMK,FER,NEK1,PRKCB,ULK4,CASK,FAM20B,ABL2
GO:MF	GTPase regulator activity	GO:0030695	2.83E-13	12.5487593	484	747	34	60605	DOCK3,ARHGAP19,IQGAP3,ARHGAP39,RGS6,RABGAP1L,GNAQ,MYO9A,RANBP2,TBCD,ARHGAP21,RALGAPB,DOCK4,CYTH3,GAPVD1,STXBP5L,ARFGEF2,STARD13,ARHGAP5,RAP1GDS1,RAB3IP,EIF2B3,IQGAP2,LRRK2,PLCB1,RAB3GAP1,DNMBP,FGD4,AGAP5,ARHGAP28,CHN2,RASGEF1A,OPHN1,NGEF
GO:MF	transition metal ion binding	GO:0046914	3.54E-13	12.45156489	1112	731	51	60605	ZSWIM7,USP49,MTA3,CHORDC1,PARP1,KDM5B,APOBEC3A_B,ZMYND8,ME1,TRIM16,NR2C1,PPARD,RERE,DTNB,ESR1,ZEB1,KDM2A,TNKS,PIAS1,CPA6,NPEPPS,ZSWIM5,CYP7B1,APLP2,ZDHHC15,SQSTM1,KDM4C,UTRN,SEC24D,AGTPBP1,ACER3,LIN28B,ZMAT3,UBR3,SHMT1,ZMIZ1,TCHH,TOP3A,AKAP8,UBR1,ALOX5,TET3,PRKCB,USP13,CLIP1,PARK2,ZDHHC20,ESCO1,PHF8,ATP7A,ABL2
GO:MF	enzyme regulator activity	GO:0030234	6.44E-13	12.19120352	911	747	46	60605	DOCK3,BTRC,ARHGAP19,IQGAP3,ARHGAP39,RGS6,RABGAP1L,PPP2R5A,GNAQ,ESR1,MYO9A,RANBP2,TBCD,ARHGAP21,RALGAPB,DOCK4,APAF1,CYTH3,GAPVD1,STXBP5L,ARFGEF2,APLP2,CABIN1,ANXA2,STARD13,ARHGAP5,RAP1GDS1,RAB3IP,EIF2B3,OAZ3,IQGAP2,LRRK2,PLCB1,RAB3GAP1,SIMC1,FNIP2,DNMBP,FGD4,AGAP5,ARHGAP28,DNAJC1,CHN2,RASGEF1A,BIRC6,OPHN1,NGEF
GO:MF	protein-containing complex binding	GO:0044877	1.80E-12	11.74458726	1304	744	55	60605	NEMF,KCNH1,MTA3,IQGAP3,FBXW11,F11R,ABCA1,SNX2,SUCLG2,GNAQ,LETM1,RANBP2,CASP8,HLA-DRB1,STAB2,PTPN11,ITGAX,MSH2,DST,BRAF,RPTOR,CABIN1,POLDIP3,TLN2,MYH9,SQSTM1,CDK5RAP1,UTRN,RAB7A,LCP1,CTNNA1,MYH10,JAM2,CASR,CAPZA1,MYO5A,IQGAP2,SYNE2,LRRK2,SPTBN1,RNF185,ANK2,MACF1,ATF2,XRCC6,CORO1C,CD2AP,YTHDF3,USP13,NPM1,PARK2,EIF3C,ABL2,MYO1B,PTPN2
GO:MF	transmembrane transporter activity	GO:0022857	2.88E-12	11.54085504	1080	738	49	60605	ATP6V1D,CNGB3,ORAI1,KCNH1,SLC26A11,AQP8,CACNA2D4,SLC37A3,ITPR2,ABCA1,SV2C,SLC17A5,SLC30A10,CLIC4,SLC30A6,LETM1,SLC38A9,SVOPL,KCNJ6,MRS2,KCND3,TMC7,ABCC2,ATP2C1,SLC17A6,SLC47A2,PSEN1,CACNB4,ANXA2,SEC63,NNT,TRPM6,XPR1,GABRG3,ABCA10,SCN8A,CLCN3,SLC25A24,MFSD6,GLRA3,KCNH7,SLC16A9,OCA2,TMC1,SLC25A12,NOX5,GABRA2,ATP7A,ABCB5
GO:MF	small GTPase binding	GO:0031267	3.89E-12	11.41042896	263	766	25	60605	IQGAP3,RABGAP1L,RAB11FIP3,STK19,ABCA1,MAPKAP1,RANBP2,XPO7,RANBP17,DOCK4,BRAF,ANXA2,MYO5A,PAK2,ABI2,IQGAP2,LRRK2,RAB3GAP1,FGD4,PEX5,CORO1C,SYTL4,ATP7A,IPO11,UNC13B
GO:MF	cell adhesion molecule binding	GO:0050839	7.67E-12	11.11547629	544	744	34	60605	TENM4,TENM2,PACSIN2,F11R,SNX2,EHD4,PTPN11,ITGAX,DST,GAPVD1,PSEN1,NRXN2,ANXA2,BMPR2,CNTN4,TLN2,ZC3HAV1,MYH9,NRXN1,UTRN,LCP1,CTNNA1,TMOD3,JAM2,CASR,CAPZA1,PAK2,UBAP2,SPTBN1,MACF1,CD2AP,PCMT1,MYO1B,PTPN2
GO:MF	calcium ion binding	GO:0005509	1.15E-11	10.94061794	723	709	38	60605	TENM2,ITPR2,EDEM2,RAB11FIP3,MELK,LETM1,PCDH7,EHD4,RCN1,STAB2,LRP4,LRP2,DST,BRAF,ATP2C1,REPS2,MAN1A2,ANXA2,FSTL1,NRXN1,SMOC1,LCP1,CRELD1,ACER3,CASR,DYSF,PLCB4,NDUFAB1,NELL1,SLC25A24,CRB1,TCHH,PLCB1,MACF1,COLEC11,SLC25A12,NOX5,GPD2
GO:MF	transcription factor binding	GO:0008134	2.35E-11	10.62920182	556	757	34	60605	SNW1,LATS1,PARP1,TAF1,STAT5B,RBL1,PPARD,ESR1,LEF1,NCAPG2,BCAS3,PIAS1,MED13,THRAP3,RPTOR,TAF13,KDM4C,UBXN7,MAPK1,DYX1C1,ATG7,HDAC8,BDP1,ARNT,AKAP8,ATF2,NCOR1,COMMD7,PRKCB,NPM1,CHD6,JARID2,PTPN2,LCOR
GO:MF	actin binding	GO:0003779	8.61E-11	10.0652323	449	761	30	60605	IQGAP3,MYO9A,ADCY8,IPP,DST,TLN2,MYH9,MYOT,ENAH,UTRN,LCP1,CTNNA1,TMOD3,MYH10,CAPZA1,MYO5A,IQGAP2,SYNE2,LRRK2,SPTBN1,COBL,MACF1,FGD4,NF2,CORO1C,PARK2,OPHN1,ABL2,MYO1B,LIMCH1
GO:MF	RNA binding	GO:0003723	1.03E-10	9.988886325	1951	763	67	60605	SNW1,NEMF,CCDC137,NOL10,PARP1,APOBEC3A_B,STIP1,NSUN7,DAP3,METTL16,RBM19,PATL1,EIF3H,PSPC1,MAP4,U2SURP,RANBP2,MRPS23,THRAP3,EIF4G3,LLPH,ANXA2,RC3H2,SEC63,AQR,WDR33,POLDIP3,EIF4EBP2,ZC3HAV1,ESF1,PARN,TBCA,MYH9,CTNNA1,CNOT6,MYH10,ZC3H11A,EIF2B3,LIN28B,ZMAT3,GOLGB1,MYO5A,AIMP1,SHMT1,YARS,RPF2,UBAP2,SPTBN1,FAM120C,PPHLN1,CCT3,FAM172A,MACF1,PNPT1,AKAP8,PCBP3,XRCC6,LONP1,YTHDF3,LARP1B,NPM1,DDX23,PTBP2,E…
GO:MF	DNA-binding transcription factor binding	GO:0140297	1.55E-10	9.809442313	234	757	22	60605	SNW1,LATS1,PARP1,TAF1,STAT5B,PPARD,ESR1,LEF1,NCAPG2,MED13,THRAP3,KDM4C,DYX1C1,ARNT,AKAP8,ATF2,NCOR1,COMMD7,PRKCB,NPM1,PTPN2,LCOR
GO:MF	tubulin binding	GO:0015631	2.86E-10	9.543660419	381	695	26	60605	BLOC1S2,FBXW11,MAP4,CDK5RAP2,TBCD,CEP44,BCAS3,STARD9,DST,RMDN2,TBCA,AGTPBP1,KIF9,KIF4A,CEP70,HOOK3,LRRK2,IFT81,MACF1,CCSER2,KIF15,TTLL5,CCDC66,CLIP1,KATNAL1,PARK2
GO:MF	RNA polymerase II-specific DNA-binding transcription factor binding	GO:0061629	3.97E-10	9.401205478	196	757	20	60605	SNW1,LATS1,PARP1,TAF1,STAT5B,PPARD,ESR1,LEF1,MED13,THRAP3,KDM4C,DYX1C1,ARNT,AKAP8,NCOR1,COMMD7,PRKCB,NPM1,PTPN2,LCOR
GO:MF	ion transmembrane transporter activity	GO:0015075	2.07E-09	8.684156652	845	720	38	60605	ATP6V1D,CNGB3,ORAI1,KCNH1,SLC26A11,CACNA2D4,ITPR2,SLC17A5,SLC30A10,CLIC4,SLC30A6,LETM1,SLC38A9,KCNJ6,MRS2,KCND3,TMC7,ABCC2,ATP2C1,SLC17A6,PSEN1,CACNB4,ANXA2,NNT,TRPM6,XPR1,GABRG3,SCN8A,CLCN3,SLC25A24,GLRA3,KCNH7,OCA2,TMC1,SLC25A12,NOX5,GABRA2,ATP7A
GO:MF	hydrolase activity, acting on ester bonds	GO:0016788	2.15E-09	8.668387901	765	758	37	60605	PLA2G6,PTPN12,ACOT11,PXDNL,PPP2R5A,RNGTT,PTPN14,PTPN9,PTPN13,NT5C2,PTPN4,PTPRA,ZRANB3,PTPN11,ABHD6,APLF,PARN,ABHD12,CNOT6,PFKFB3,CASR,LYPLA1,PLCB4,LPIN1,PDE11A,N4BP2,LRRK2,PLCB1,PDE4D,PDE1A,PTPRG,PNPT1,ACOT7,PTPN2,INPP5F,PLCL1,DDX1
GO:MF	phosphatidylinositol phosphate binding	GO:1901981	2.37E-09	8.625832673	171	743	18	60605	KCNH1,LAPTM4B,MAPKAP1,PLEKHA5,CYTH3,ANXA2,OSBP,PARD3,SNX24,IQGAP2,PLCB1,SNX27,ARFIP1,SH3PXD2A,FCHSD2,GOLPH3,LANCL2,MYO1B
GO:MF	protein kinase activity	GO:0004672	4.93E-09	8.30684881	585	731	31	60605	LATS1,GAK,TAF1,STK19,PHKA1,MELK,CAMK1D,RPS6KC1,CDK14,BRAF,EPHA6,MAP3K19,SCYL2,BMPR2,WNK3,SQSTM1,TRPM6,MAPK1,PAK2,GRK5,STK33,LRRK2,KSR2,NEK5,TEC,FER,NEK1,PRKCB,ULK4,CASK,ABL2
GO:MF	calmodulin binding	GO:0005516	8.28E-09	8.08204268	203	766	19	60605	ORAI1,KCNH1,PLA2G6,IQGAP3,PHKA1,ADCY8,CDK5RAP2,CAMK1D,MYH9,MYH10,MYO5A,IQGAP2,PLCB1,SPTBN1,PDE1A,PCYT1A,CASK,MYO1B,UNC13B
GO:MF	transcription coregulator activity	GO:0003712	9.60E-09	8.017666312	509	758	29	60605	SNW1,MTA3,KDM5B,ZMYND8,TOX2,RCOR1,PTPN14,YAF2,RERE,KDM2A,PIAS1,BEND6,MED13,THRAP3,CNOT6,CAMTA1,LPIN1,ZMIZ1,JAZF1,MED27,NCOR1,SSBP3,PRKCB,CBFA2T2,NPM1,PARK2,PHF8,LCOR,DDX1
GO:MF	protein serine/threonine kinase activity	GO:0004674	1.11E-08	7.95441995	438	712	26	60605	LATS1,GAK,TAF1,STK19,PHKA1,MELK,CAMK1D,RPS6KC1,CDK14,BRAF,MAP3K19,BMPR2,WNK3,SQSTM1,TRPM6,MAPK1,PAK2,GRK5,STK33,LRRK2,KSR2,NEK5,NEK1,PRKCB,ULK4,CASK
GO:MF	protein domain specific binding	GO:0019904	1.59E-08	7.797961743	706	755	34	60605	DOCK3,ZMYND8,STX18,PTPN12,TRIM16,F11R,ACSL3,LEF1,CASP8,DOCK4,PIAS1,IPCEF1,PTPN11,LRP2,ABCC2,PSEN1,ARHGAP5,OSBP,MYH9,SQSTM1,ENAH,RRM1,CLCN3,ABI2,ATRX,WARS,ARFIP1,ADAM19,ZFYVE9,CD2AP,PARK2,OCLN,UVRAG,DDC
GO:MF	inorganic molecular entity transmembrane transporter activity	GO:0015318	1.41E-07	6.851600455	721	720	32	60605	ATP6V1D,CNGB3,ORAI1,KCNH1,SLC26A11,AQP8,CACNA2D4,ITPR2,SLC17A5,SLC30A10,CLIC4,LETM1,KCNJ6,MRS2,KCND3,TMC7,ATP2C1,PSEN1,CACNB4,ANXA2,NNT,TRPM6,XPR1,GABRG3,SCN8A,CLCN3,GLRA3,KCNH7,TMC1,NOX5,GABRA2,ATP7A
GO:MF	sequence-specific DNA binding	GO:0043565	2.26E-07	6.646287687	1666	701	51	60605	MGA,MTA3,HSF5,KDM5B,ZNF398,TAF1,KDM6A,STAT5B,NR2C1,ZNF560,RBL1,PBX3,PSPC1,PPARD,RERE,ESR1,LEF1,ASH2L,ZEB1,CDK5RAP2,KDM2A,ZNF791,PGBD2,MYBL2,ZNF263,MSH2,THRAP3,RPTOR,RFX7,SMYD3,ZNF442,ZNF662,ZNF680,NRF1,DMRT1,LIN28B,ZNF486,GOLGB1,ZNF709,ARNT,ATF2,POLA1,XRCC6,LONP1,TET3,ARID4B,NFE2L3,NCOR1,SNAPC3,NPM1,ZNF138
GO:MF	protein serine kinase activity	GO:0106310	2.30E-07	6.639109161	361	712	22	60605	LATS1,GAK,TAF1,STK19,MELK,CAMK1D,RPS6KC1,CDK14,BRAF,MAP3K19,WNK3,TRPM6,MAPK1,PAK2,STK33,LRRK2,KSR2,NEK5,NEK1,PRKCB,ULK4,CASK
GO:MF	protein threonine kinase activity	GO:0106311	2.30E-07	6.639109161	361	712	22	60605	LATS1,GAK,TAF1,STK19,MELK,CAMK1D,RPS6KC1,CDK14,BRAF,MAP3K19,WNK3,TRPM6,MAPK1,PAK2,STK33,LRRK2,KSR2,NEK5,NEK1,PRKCB,ULK4,CASK
GO:MF	phosphoric ester hydrolase activity	GO:0042578	2.61E-07	6.583492963	377	752	23	60605	PTPN12,PPP2R5A,RNGTT,PTPN14,PTPN9,PTPN13,NT5C2,PTPN4,PTPRA,PTPN11,PFKFB3,CASR,PLCB4,LPIN1,PDE11A,LRRK2,PLCB1,PDE4D,PDE1A,PTPRG,PTPN2,INPP5F,PLCL1
GO:MF	transcription regulator activity	GO:0140110	4.60E-07	6.337421206	1916	760	58	60605	SNW1,MGA,MTA3,HSF5,KDM5B,ZMYND8,ZNF398,STAT5B,NR2C1,ZNF560,TOX2,PBX3,RCOR1,PTPN14,PPARD,YAF2,RERE,ESR1,LEF1,ZEB1,KDM2A,ZNF791,MYBL2,PIAS1,BEND6,ZNF263,MED13,THRAP3,RFX7,ZNF442,ZNF662,ZNF680,NRF1,CREBL2,CNOT6,DMRT1,ZNF486,CAMTA1,LPIN1,ZMIZ1,JAZF1,ZNF709,ARNT,PCBP3,ATF2,MED27,NFE2L3,NCOR1,SSBP3,PRKCB,CBFA2T2,NPM1,PARK2,ZNF138,PHF8,LCOR,DDX1,ELF1
GO:MF	double-stranded DNA binding	GO:0003690	5.51E-07	6.258983825	1658	701	50	60605	MGA,HSF5,KDM5B,ZNF398,TAF1,KDM6A,STAT5B,NR2C1,ZNF560,RBL1,PBX3,PSPC1,PPARD,ESR1,LEF1,ASH2L,ZEB1,CDK5RAP2,ZNF791,MYBL2,MSH3,ZNF263,MSH2,THRAP3,RPTOR,RFX7,SMYD3,ZNF442,ZNF662,ZNF680,NRF1,MAPK1,DMRT1,LIN28B,ZNF486,CAMTA1,ZNF709,ARNT,AKAP8,PCBP3,ATF2,POLA1,XRCC6,LONP1,ARID4B,NFE2L3,NCOR1,SNAPC3,NPM1,ZNF138
GO:MF	cadherin binding	GO:0045296	6.51E-07	6.18655845	333	743	21	60605	PACSIN2,F11R,SNX2,EHD4,PTPN11,GAPVD1,PSEN1,ANXA2,BMPR2,ZC3HAV1,MYH9,CTNNA1,TMOD3,CAPZA1,PAK2,UBAP2,SPTBN1,MACF1,CD2AP,PCMT1,MYO1B
GO:MF	chromatin binding	GO:0003682	6.75E-07	6.170750055	573	758	28	60605	MTA3,KDM6A,STAT5B,TOX2,RBL1,RCOR1,RERE,ESR1,LEF1,ZEB1,BCAS3,BEND6,CENPA,MSH2,CABIN1,CHAF1B,SCML4,KDM4C,DMRT1,ATRX,ATF2,POLA1,PRKCB,NPM1,JARID2,PHF8,STAG1,DDX1
GO:MF	ubiquitin-like protein transferase activity	GO:0019787	9.92E-07	6.003358055	458	721	24	60605	BTRC,FBXO10,FBXW11,TAF1,RNF180,RANBP2,PIAS1,ATG3,UBOX5,RNF103-CHMP3,RNF214,RC3H2,PPIL2,UBR3,RNF115,UBE2W,RNF185,WWP1,UBR1,MED27,UBE2E1,PARK2,ATG10,BIRC6
GO:MF	signaling receptor binding	GO:0005102	1.78E-06	5.750232777	1551	752	49	60605	SNW1,F11R,ABCA1,NRG3,SNX2,PTPN14,GNAQ,IL1RAPL1,CASP8,DOCK4,HLA-DRB1,FGF12,PTPN11,ITGAX,LRP4,DST,CRLF2,SCYL2,ARFGEF2,PSEN1,NRXN2,TLN2,LAMA2,MYH9,SQSTM1,C10ORF99,NRXN1,UTRN,DOK2,LCP1,SPRED2,JAM2,CASR,AIMP1,YARS,PDE4D,ARNT,LAMA1,FER,SYTL4,SYNDIG1,CD2AP,PARK2,CASK,OPHN1,AKAP9,PTPN2,OSMR,PLCL1
GO:MF	histone binding	GO:0042393	2.52E-06	5.598225046	240	717	17	60605	USP49,KDM5B,ZMYND8,TAF1,LEF1,UIMC1,TNKS,NCAPG2,BCAS3,CHAF1B,SCML4,YEATS4,ATRX,WDTC1,PRKCB,NPM1,PHF8
GO:MF	chaperone binding	GO:0051087	4.01E-06	5.396664663	106	751	12	60605	GAK,STIP1,TBCD,LRP2,TBCA,FNIP2,PTGES3L,DNAJC1,USP13,PARK2,ATP7A,DNAJC3
GO:MF	nuclear receptor binding	GO:0016922	6.46E-06	5.189954072	133	757	13	60605	SNW1,LATS1,PARP1,STAT5B,ESR1,LEF1,MED13,THRAP3,KDM4C,DYX1C1,NCOR1,PRKCB,LCOR
GO:MF	ADP binding	GO:0043531	7.31E-06	5.136027413	38	739	8	60605	CHORDC1,ME1,APAF1,MSH2,MYH9,MYH10,LONP1,GLUD1
GO:MF	pyrophosphatase activity	GO:0016462	9.32E-06	5.030712677	482	542	20	60605	RRAGB,RNGTT,GNAQ,MYO9A,RAB2A,DNAH8,STARD9,ENTPD1,ARHGAP5,MYH9,MTG1,RAB7A,DNAH12,KIF9,MYH10,KIF4A,MFN2,DNAH17,MYO5A,LRRK2
GO:MF	protein tyrosine phosphatase activity	GO:0004725	9.73E-06	5.011828351	104	266	8	60605	PTPN12,RNGTT,PTPN14,PTPN9,PTPN13,PTPN4,PTPRA,PTPN11
GO:MF	motor activity	GO:0003774	9.97E-06	5.00136664	116	743	12	60605	MYO9A,DNAH8,STARD9,MYH9,DNAH12,KIF9,MYH10,KIF4A,DNAH17,MYO5A,KIF15,MYO1B
GO:MF	oxidoreductase activity	GO:0016491	1.02E-05	4.991165427	770	764	31	60605	KDM5B,ALDH7A1,ME1,KDM6A,BCO2,PXDNL,FAR2,HSPBAP1,ACAD10,KDM2A,NOXRED1,STAB2,IPCEF1,CYP7B1,TXNRD1,RRM1,PCYOX1,GLDC,KDM4C,NNT,ACADS,DLAT,ALOX5,TET3,NOX5,GPD2,PHF8,SESN1,GLUD1,HSD17B6,GPHN
GO:MF	microtubule binding	GO:0008017	1.04E-05	4.984854108	273	693	17	60605	FBXW11,MAP4,CDK5RAP2,CEP44,STARD9,DST,RMDN2,KIF9,KIF4A,HOOK3,LRRK2,MACF1,CCSER2,KIF15,CCDC66,CLIP1,KATNAL1
GO:MF	cation transmembrane transporter activity	GO:0008324	1.07E-05	4.971818744	643	720	27	60605	ATP6V1D,CNGB3,ORAI1,KCNH1,CACNA2D4,ITPR2,SLC17A5,SLC30A10,SLC30A6,LETM1,SLC38A9,KCNJ6,MRS2,KCND3,ATP2C1,PSEN1,CACNB4,ANXA2,NNT,TRPM6,SCN8A,CLCN3,KCNH7,OCA2,TMC1,NOX5,ATP7A
GO:MF	protein dimerization activity	GO:0046983	1.33E-05	4.876511445	1073	745	37	60605	TENM4,BTRC,MGA,TENM2,SCLY,FBXW11,TAF1,F11R,STAT5B,RAB11FIP3,NR2C1,SNX2,ADCY8,RALGAPB,CENPA,LRP4,MSH2,TAF13,MYH9,GLDC,NRF1,ATG7,CASR,AIMP1,SHMT1,GABBR2,LRRK2,WARS,PCYT1A,ARNT,UGT1A4,SYNDIG1,ACOT7,CCDC66,NPM1,CLN6,INPP5F
GO:MF	hydrolase activity, acting on acid anhydrides, in phosphorus-containing anhydrides	GO:0016818	1.35E-05	4.870024828	493	542	20	60605	RRAGB,RNGTT,GNAQ,MYO9A,RAB2A,DNAH8,STARD9,ENTPD1,ARHGAP5,MYH9,MTG1,RAB7A,DNAH12,KIF9,MYH10,KIF4A,MFN2,DNAH17,MYO5A,LRRK2
GO:MF	hydrolase activity, acting on acid anhydrides	GO:0016817	1.39E-05	4.855642751	494	542	20	60605	RRAGB,RNGTT,GNAQ,MYO9A,RAB2A,DNAH8,STARD9,ENTPD1,ARHGAP5,MYH9,MTG1,RAB7A,DNAH12,KIF9,MYH10,KIF4A,MFN2,DNAH17,MYO5A,LRRK2
GO:MF	non-membrane spanning protein tyrosine phosphatase activity	GO:0004726	1.46E-05	4.835755833	9	744	5	60605	PTPN12,PTPN9,PTPN4,PTPN11,PTPN2
GO:MF	protein tyrosine kinase binding	GO:1990782	1.46E-05	4.835007123	100	415	9	60605	NRG3,PTPN14,DOCK4,PTPN11,ITGAX,LRP4,BMPR2,SQSTM1,DOK2
GO:MF	sequence-specific double-stranded DNA binding	GO:1990837	1.46E-05	4.834837252	1563	701	45	60605	MGA,HSF5,KDM5B,ZNF398,TAF1,KDM6A,STAT5B,NR2C1,ZNF560,RBL1,PBX3,PSPC1,PPARD,ESR1,LEF1,ASH2L,ZEB1,CDK5RAP2,ZNF791,MYBL2,ZNF263,MSH2,THRAP3,RPTOR,RFX7,SMYD3,ZNF442,ZNF662,ZNF680,NRF1,DMRT1,LIN28B,ZNF486,ZNF709,ARNT,ATF2,POLA1,XRCC6,LONP1,ARID4B,NFE2L3,NCOR1,SNAPC3,NPM1,ZNF138
GO:MF	guanyl nucleotide binding	GO:0019001	1.51E-05	4.821395802	402	542	18	60605	CNGB3,ARL13A,SRPRB,DAP3,RRAGB,RNGTT,SUCLG2,GNAQ,ARL17A,RANBP17,EHD4,RAB2A,ARHGAP5,MTG1,RAB7A,MFN2,PDE11A,LRRK2
GO:MF	guanyl ribonucleotide binding	GO:0032561	1.51E-05	4.821395802	402	542	18	60605	CNGB3,ARL13A,SRPRB,DAP3,RRAGB,RNGTT,SUCLG2,GNAQ,ARL17A,RANBP17,EHD4,RAB2A,ARHGAP5,MTG1,RAB7A,MFN2,PDE11A,LRRK2
GO:MF	receptor tyrosine kinase binding	GO:0030971	1.62E-05	4.790952073	72	415	8	60605	NRG3,PTPN14,DOCK4,PTPN11,ITGAX,LRP4,SQSTM1,DOK2
GO:MF	protein homodimerization activity	GO:0042803	1.76E-05	4.754042278	679	745	28	60605	TENM4,TENM2,SCLY,F11R,RAB11FIP3,NR2C1,SNX2,ADCY8,LRP4,MSH2,MYH9,GLDC,NRF1,ATG7,CASR,AIMP1,SHMT1,LRRK2,WARS,PCYT1A,ARNT,UGT1A4,SYNDIG1,ACOT7,CCDC66,NPM1,CLN6,INPP5F
GO:MF	phosphatidylinositol-4-phosphate binding	GO:0070273	2.26E-05	4.645279985	30	719	7	60605	PLEKHA5,OSBP,SNX24,ARFIP1,SH3PXD2A,GOLPH3,LANCL2
GO:MF	ion channel activity	GO:0005216	2.50E-05	4.601947439	434	768	22	60605	CNGB3,ORAI1,KCNH1,CACNA2D4,ITPR2,CLIC4,KCNJ6,KCND3,TMC7,PSEN1,CACNB4,ANXA2,TRPM6,GABRG3,SCN8A,CLCN3,GLRA3,KCNH7,TMC1,NOX5,GABRA2,GPR89B
GO:MF	protein C-terminus binding	GO:0008022	2.62E-05	4.581521893	201	663	14	60605	BLOC1S2,STIP1,ITGB3BP,PIAS1,MSH2,DST,TAF13,YEATS4,IFT52,LAMA1,KPNA3,XRCC6,PEX5,CD2AP
GO:MF	transcription corepressor activity	GO:0003714	2.82E-05	4.549953875	188	236	9	60605	SNW1,MTA3,KDM5B,ZMYND8,RCOR1,YAF2,RERE,PIAS1,BEND6
GO:MF	structural molecule activity	GO:0005198	3.18E-05	4.498164706	701	697	27	60605	DAP3,COPG2,CLDN20,MAP4,COL19A1,HLA-DRB1,MRPS36,MRPS23,DST,COL23A1,SEH1L,THSD4,MPZL1,TLN2,LAMA2,MYOT,CRELD1,CTNNA1,EMILIN2,YEATS4,SPTBN1,ANK2,MACF1,NUP155,LAMA1,CD2AP,MRPS25
GO:MF	nucleoside-triphosphatase activity	GO:0017111	3.36E-05	4.47430101	424	542	18	60605	RRAGB,GNAQ,MYO9A,RAB2A,DNAH8,STARD9,ARHGAP5,MYH9,MTG1,RAB7A,DNAH12,KIF9,MYH10,KIF4A,MFN2,DNAH17,MYO5A,LRRK2
GO:MF	actin filament binding	GO:0051015	3.37E-05	4.472593128	213	743	15	60605	IQGAP3,TLN2,MYH9,UTRN,LCP1,CTNNA1,MYH10,CAPZA1,MYO5A,IQGAP2,SYNE2,MACF1,CORO1C,ABL2,MYO1B
GO:MF	passive transmembrane transporter activity	GO:0022803	3.88E-05	4.411549467	483	768	23	60605	CNGB3,ORAI1,KCNH1,AQP8,CACNA2D4,ITPR2,CLIC4,KCNJ6,KCND3,TMC7,PSEN1,CACNB4,ANXA2,TRPM6,GABRG3,SCN8A,CLCN3,GLRA3,KCNH7,TMC1,NOX5,GABRA2,GPR89B
GO:MF	channel activity	GO:0015267	3.88E-05	4.411549467	483	768	23	60605	CNGB3,ORAI1,KCNH1,AQP8,CACNA2D4,ITPR2,CLIC4,KCNJ6,KCND3,TMC7,PSEN1,CACNB4,ANXA2,TRPM6,GABRG3,SCN8A,CLCN3,GLRA3,KCNH7,TMC1,NOX5,GABRA2,GPR89B
GO:MF	protein-macromolecule adaptor activity	GO:0030674	5.37E-05	4.270383837	272	601	15	60605	BTRC,STX18,STON1,COL19A1,ZDHHC11,PTPN11,RPTOR,MYH9,VAMP7,DOK2,GOSR1,ABI2,SYNE2,LRRK2,ANK2
GO:MF	phosphoprotein phosphatase activity	GO:0004721	6.78E-05	4.16845952	185	266	9	60605	PTPN12,PPP2R5A,RNGTT,PTPN14,PTPN9,PTPN13,PTPN4,PTPRA,PTPN11
GO:MF	molecular adaptor activity	GO:0060090	8.55E-05	4.068092891	341	642	17	60605	BTRC,STX18,STON1,COL19A1,ZDHHC11,PTPN11,RPTOR,CHCHD3,MYH9,VAMP7,DOK2,GOSR1,ABI2,SYNE2,LRRK2,ANK2,SH3PXD2A
GO:MF	inorganic cation transmembrane transporter activity	GO:0022890	0.000103522	3.984966862	596	462	19	60605	ATP6V1D,CNGB3,ORAI1,KCNH1,CACNA2D4,ITPR2,SLC17A5,SLC30A10,LETM1,KCNJ6,MRS2,KCND3,ATP2C1,PSEN1,CACNB4,ANXA2,NNT,TRPM6,SCN8A
GO:MF	glycosyltransferase activity	GO:0016757	0.000120063	3.920592113	281	708	16	60605	AGL,PARP1,GTDC1,TNKS,GALNT15,ST6GALNAC1,TMTC4,B4GALNT2,GALNT7,ZC3HAV1,UGGT2,A3GALT2,UGT1A4,PARP8,POFUT2,ST6GALNAC3
GO:MF	ubiquitin-protein transferase activity	GO:0004842	0.000172219	3.76391968	435	721	20	60605	BTRC,FBXO10,FBXW11,TAF1,RNF180,UBOX5,RNF103-CHMP3,RNF214,RC3H2,PPIL2,UBR3,RNF115,UBE2W,RNF185,WWP1,UBR1,MED27,UBE2E1,PARK2,BIRC6
GO:MF	GTP binding	GO:0005525	0.000203503	3.69142873	381	542	16	60605	ARL13A,SRPRB,DAP3,RRAGB,RNGTT,SUCLG2,GNAQ,ARL17A,RANBP17,EHD4,RAB2A,ARHGAP5,MTG1,RAB7A,MFN2,LRRK2
GO:MF	transcription cis-regulatory region binding	GO:0000976	0.00022952	3.63917878	1500	701	41	60605	MGA,HSF5,ZNF398,TAF1,KDM6A,STAT5B,NR2C1,ZNF560,RBL1,PBX3,PSPC1,PPARD,ESR1,LEF1,ASH2L,ZEB1,CDK5RAP2,ZNF791,MYBL2,ZNF263,THRAP3,RPTOR,RFX7,SMYD3,ZNF442,ZNF662,ZNF680,NRF1,DMRT1,ZNF486,ZNF709,ARNT,ATF2,XRCC6,LONP1,ARID4B,NFE2L3,NCOR1,SNAPC3,NPM1,ZNF138
GO:MF	transcription regulatory region nucleic acid binding	GO:0001067	0.000237405	3.624509574	1502	701	41	60605	MGA,HSF5,ZNF398,TAF1,KDM6A,STAT5B,NR2C1,ZNF560,RBL1,PBX3,PSPC1,PPARD,ESR1,LEF1,ASH2L,ZEB1,CDK5RAP2,ZNF791,MYBL2,ZNF263,THRAP3,RPTOR,RFX7,SMYD3,ZNF442,ZNF662,ZNF680,NRF1,DMRT1,ZNF486,ZNF709,ARNT,ATF2,XRCC6,LONP1,ARID4B,NFE2L3,NCOR1,SNAPC3,NPM1,ZNF138
GO:MF	phosphatase activity	GO:0016791	0.000270387	3.568013588	284	745	16	60605	PTPN12,PPP2R5A,RNGTT,PTPN14,PTPN9,PTPN13,NT5C2,PTPN4,PTPRA,PTPN11,PFKFB3,LPIN1,LRRK2,PTPRG,PTPN2,INPP5F
GO:MF	calcium ion transmembrane transporter activity	GO:0015085	0.000271538	3.5661694	135	432	9	60605	ORAI1,CACNA2D4,ITPR2,LETM1,ATP2C1,PSEN1,CACNB4,ANXA2,TRPM6
GO:MF	steroid hormone receptor activity	GO:0003707	0.000360886	3.442629721	27	162	4	60605	NR2C1,PPARD,ESR1,LEF1
GO:MF	hydrolase activity, acting on glycosyl bonds	GO:0016798	0.00047448	3.323782511	138	586	10	60605	AGL,OTOGL,MACROD2,EDEM2,IL1RAPL1,CD38,MAN1A2,ACER3,ACER2,FUCA1
GO:MF	protein demethylase activity	GO:0140457	0.000549087	3.260359093	30	717	6	60605	KDM5B,KDM6A,KDM2A,KDM4C,JARID2,PHF8
GO:MF	histone demethylase activity	GO:0032452	0.000549087	3.260359093	30	717	6	60605	KDM5B,KDM6A,KDM2A,KDM4C,JARID2,PHF8
GO:MF	metal ion transmembrane transporter activity	GO:0046873	0.000561417	3.250714623	429	342	13	60605	ORAI1,KCNH1,CACNA2D4,ITPR2,SLC30A10,LETM1,KCNJ6,MRS2,KCND3,ATP2C1,PSEN1,CACNB4,ANXA2
GO:MF	catalytic activity, acting on DNA	GO:0140097	0.000664118	3.177754953	299	758	16	60605	NAV2,POLH,MSH3,ZRANB3,MSH2,AQR,APLF,HFM1,ATRX,TOP3A,POLA1,XRCC6,RAD54L2,DDX23,CHD6,DDX1
GO:MF	dioxygenase activity	GO:0051213	0.000900283	3.045620778	95	717	9	60605	KDM5B,KDM6A,BCO2,HSPBAP1,KDM2A,KDM4C,ALOX5,TET3,PHF8
GO:MF	acyltransferase activity	GO:0016746	0.001046139	2.980410468	255	710	14	60605	OSGEPL1,SPTLC1,TAF1,SOAT2,ZDHHC11,HGSNAT,AGPAT3,ZDHHC15,ACLY,DLAT,ATF2,ELOVL5,ZDHHC20,ESCO1
GO:MF	gated channel activity	GO:0022836	0.001066558	2.972015422	343	768	17	60605	CNGB3,KCNH1,CACNA2D4,ITPR2,CLIC4,KCNJ6,KCND3,TMC7,CACNB4,GABRG3,SCN8A,CLCN3,GLRA3,KCNH7,TMC1,GABRA2,GPR89B
GO:MF	integrin binding	GO:0005178	0.001117036	2.951932853	146	474	9	60605	F11R,ITGAX,DST,TLN2,MYH9,UTRN,LCP1,JAM2,CASR
GO:MF	acyltransferase activity, transferring groups other than amino-acyl groups	GO:0016747	0.001364855	2.864913378	225	710	13	60605	OSGEPL1,SPTLC1,TAF1,SOAT2,ZDHHC11,HGSNAT,AGPAT3,ZDHHC15,DLAT,ATF2,ELOVL5,ZDHHC20,ESCO1
GO:MF	modification-dependent protein binding	GO:0140030	0.001629944	2.787827297	160	717	11	60605	AGL,ZMYND8,TAF1,UIMC1,NCAPG2,ZRANB3,SQSTM1,YEATS4,ATRX,ANK2,PHF8
GO:MF	ATP-dependent microtubule motor activity	GO:1990939	0.001703208	2.768732273	60	654	7	60605	DNAH8,STARD9,DNAH12,KIF9,KIF4A,DNAH17,KIF15
GO:MF	ATPase, acting on DNA	GO:0008094	0.001921309	2.716402721	185	758	12	60605	NAV2,MSH3,ZRANB3,MSH2,AQR,HFM1,ATRX,XRCC6,RAD54L2,DDX23,CHD6,DDX1
GO:MF	SH3 domain binding	GO:0017124	0.002054357	2.687324096	129	741	10	60605	DOCK3,PTPN12,DOCK4,LRP2,ENAH,ABI2,ADAM19,CD2AP,PARK2,UVRAG
GO:MF	transcription coactivator activity	GO:0003713	0.002573666	2.589447755	282	694	14	60605	SNW1,MTA3,TOX2,YAF2,RERE,MED13,THRAP3,CNOT6,LPIN1,ZMIZ1,MED27,SSBP3,PRKCB,NPM1
GO:MF	estrogen receptor binding	GO:0030331	0.002694364	2.569543753	44	162	4	60605	LATS1,PARP1,ESR1,LEF1
GO:MF	phosphatidylinositol bisphosphate binding	GO:1902936	0.002758043	2.559398926	105	743	9	60605	KCNH1,LAPTM4B,MAPKAP1,PLEKHA5,ANXA2,PARD3,PLCB1,SH3PXD2A,MYO1B
GO:MF	demethylase activity	GO:0032451	0.00321015	2.493474682	40	717	6	60605	KDM5B,KDM6A,KDM2A,KDM4C,JARID2,PHF8
GO:MF	beta-catenin binding	GO:0008013	0.003321104	2.478717459	87	695	8	60605	BTRC,ESR1,LEF1,ASH2L,PSEN1,CTNNA1,CD2AP,PARK2
GO:MF	phosphatidylinositol-3,4,5-trisphosphate binding	GO:0005547	0.003374066	2.471846365	39	743	6	60605	MAPKAP1,CYTH3,PARD3,IQGAP2,FCHSD2,MYO1B
GO:MF	microtubule motor activity	GO:0003777	0.003593229	2.444515051	67	654	7	60605	DNAH8,STARD9,DNAH12,KIF9,KIF4A,DNAH17,KIF15
GO:MF	enzyme inhibitor activity	GO:0004857	0.004464963	2.350182108	391	751	17	60605	PDC,RPTOR,PRPSAP2,APLP2,CABIN1,ANXA2,SPRED2,OAZ3,IQGAP2,LRRK2,SIMC1,FNIP2,WARS,WDTC1,NPM1,BIRC6,DNAJC3
GO:MF	cation channel activity	GO:0005261	0.004955414	2.304920013	338	698	15	60605	CNGB3,ORAI1,KCNH1,CACNA2D4,ITPR2,KCNJ6,KCND3,PSEN1,CACNB4,ANXA2,TRPM6,SCN8A,KCNH7,TMC1,NOX5
GO:MF	SNARE binding	GO:0000149	0.006388984	2.194568215	113	766	9	60605	NBAS,ABCA1,STXBP5L,VAMP7,SEC24D,LRRK2,UVRAG,PTPN2,UNC13B
GO:MF	phosphatidylinositol-3-phosphate binding	GO:0032266	0.006580962	2.181710612	45	719	6	60605	PLEKHA5,PARD3,SNX24,SNX27,SH3PXD2A,LANCL2
GO:MF	histone deacetylase binding	GO:0042826	0.006707146	2.173462222	115	757	9	60605	MTA3,PARP1,NR2C1,LEF1,AKAP8,WDTC1,NCOR1,PARK2,LCOR
GO:MF	guanyl-nucleotide exchange factor activity	GO:0005085	0.007945822	2.099861184	216	747	12	60605	DOCK3,DOCK4,CYTH3,GAPVD1,ARFGEF2,RAB3IP,EIF2B3,RAB3GAP1,DNMBP,FGD4,RASGEF1A,NGEF
GO:MF	dinucleotide repeat insertion binding	GO:0032181	0.009328625	2.030182357	2	280	2	60605	MSH3,MSH2
GO:MF	ubiquitin-like protein ligase activity	GO:0061659	0.009694277	2.013484577	317	695	14	60605	BTRC,FBXW11,RNF180,PIAS1,UBOX5,RC3H2,PPIL2,UBR3,RNF115,RNF185,WWP1,UBR1,MED27,PARK2
GO:MF	ubiquitin-like protein binding	GO:0032182	0.009982499	2.000760713	101	695	8	60605	SQSTM1,UBXN7,N4BP2,NPLOC4,RNF185,SIMC1,USP13,PARK2
GO:MF	calcium channel activity	GO:0005262	0.011020212	1.957810046	119	432	7	60605	ORAI1,CACNA2D4,ITPR2,PSEN1,CACNB4,ANXA2,TRPM6
GO:MF	molecular carrier activity	GO:0140104	0.011358045	1.944696429	71	737	7	60605	XPO7,RANBP17,IPCEF1,NDUFAB1,KPNA3,ATP7A,IPO11
GO:MF	ATPase binding	GO:0051117	0.012669205	1.897250624	88	601	7	60605	ABCA1,ESR1,TMTC4,METTL21A,PSEN1,PDE4D,ANK2
GO:MF	peptidase activity	GO:0008233	0.013126013	1.881867176	647	703	21	60605	USP49,EIF3H,CASP8,ASRGL1,SENP7,CPA6,SCRN1,NPEPPS,USP9X,ADAMTS14,NAALADL2,PSEN1,THSD4,AGTPBP1,SHMT1,PRSS41,PCSK5,ADAM19,LONP1,USP13,CFB
GO:MF	ligase activity, forming carbon-sulfur bonds	GO:0016877	0.014910863	1.826497218	41	548	5	60605	ACSL3,SUCLG2,ATG7,ACSL4,UBA6
GO:MF	protein kinase A binding	GO:0051018	0.015134561	1.820030171	51	732	6	60605	AKAP7,ARFGEF2,LRRK2,AKAP10,AKAP8,AKAP9
GO:MF	ligase activity	GO:0016874	0.016996333	1.769644766	175	695	10	60605	BTRC,ACSL3,SUCLG2,ATG7,ACSL4,YARS,UBA6,WARS,TTLL5,PARK2
GO:MF	anion transmembrane transporter activity	GO:0008509	0.018070566	1.743028243	304	768	14	60605	SLC26A11,CLIC4,SLC38A9,ABCC2,SLC17A6,XPR1,GABRG3,CLCN3,SLC25A24,GLRA3,OCA2,SLC25A12,GABRA2,GPR89B
GO:MF	helicase activity	GO:0004386	0.019189861	1.716928173	163	758	10	60605	NAV2,ZRANB3,AQR,HFM1,ATRX,XRCC6,RAD54L2,DDX23,CHD6,DDX1
GO:MF	vitamin D receptor binding	GO:0042809	0.020315224	1.692178383	15	288	3	60605	SNW1,MED13,THRAP3
GO:MF	hydrolase activity, hydrolyzing O-glycosyl compounds	GO:0004553	0.021645125	1.664639908	98	586	7	60605	AGL,OTOGL,EDEM2,MAN1A2,ACER3,ACER2,FUCA1
GO:MF	ion channel binding	GO:0044325	0.021953782	1.65849066	138	732	9	60605	KCNH1,ITPR2,KCND3,FGF12,CASR,LRRK2,PDE4D,ANK2,AKAP9
GO:MF	amino acid binding	GO:0016597	0.022426484	1.649238815	53	755	6	60605	SCLY,GLDC,CASR,SHMT1,GLRA3,DDC
GO:MF	sterol binding	GO:0032934	0.02249293	1.64795397	60	403	5	60605	ABCA1,SOAT2,GRAMD1C,OSBP,OSBPL9
GO:MF	ubiquitin binding	GO:0043130	0.023414803	1.630509488	84	695	7	60605	SQSTM1,UBXN7,N4BP2,NPLOC4,RNF185,USP13,PARK2
GO:MF	voltage-gated ion channel activity	GO:0005244	0.02468537	1.607560355	200	768	11	60605	KCNH1,CACNA2D4,CLIC4,KCNJ6,KCND3,CACNB4,SCN8A,CLCN3,KCNH7,TMC1,GPR89B
GO:MF	phosphatidic acid binding	GO:0070300	0.024837829	1.604886371	21	216	3	60605	PACSIN2,MAPKAP1,PITPNC1
GO:MF	steroid binding	GO:0005496	0.025720147	1.589726554	100	403	6	60605	ABCA1,ESR1,SOAT2,GRAMD1C,OSBP,OSBPL9
GO:MF	voltage-gated channel activity	GO:0022832	0.025819951	1.588044588	201	768	11	60605	KCNH1,CACNA2D4,CLIC4,KCNJ6,KCND3,CACNB4,SCN8A,CLCN3,KCNH7,TMC1,GPR89B
GO:MF	phospholipase activity	GO:0004620	0.026170646	1.582185552	108	547	7	60605	PLA2G6,ABHD6,ABHD12,CASR,LYPLA1,PLCB4,PLCB1
GO:MF	leucine binding	GO:0070728	0.026724908	1.57308378	7	739	3	60605	UBR1,SESN1,GLUD1
GO:MF	single guanine insertion binding	GO:0032142	0.02790029	1.554391277	3	280	2	60605	MSH3,MSH2
GO:MF	dinucleotide insertion or deletion binding	GO:0032139	0.02790029	1.554391277	3	280	2	60605	MSH3,MSH2
GO:MF	ubiquitin protein ligase activity	GO:0061630	0.027977116	1.553197055	306	695	13	60605	BTRC,FBXW11,RNF180,UBOX5,RC3H2,PPIL2,UBR3,RNF115,RNF185,WWP1,UBR1,MED27,PARK2
GO:MF	single-stranded DNA binding	GO:0003697	0.028243959	1.549074425	121	670	8	60605	MSH3,MSH2,SSBP2,TOP3A,PCBP3,POLA1,LONP1,SSBP3
GO:MF	N(6)-L-threonylcarbamoyladenine synthase activity	GO:0061711	0.028947636	1.538386894	2	2	1	60605	OSGEPL1
GO:MF	RNA polymerase II transcription regulatory region sequence-specific DNA binding	GO:0000977	0.030150746	1.520701936	1401	480	26	60605	MGA,HSF5,ZNF398,TAF1,KDM6A,STAT5B,NR2C1,ZNF560,RBL1,PBX3,PPARD,ESR1,LEF1,ZEB1,ZNF791,MYBL2,ZNF263,THRAP3,RFX7,SMYD3,ZNF442,ZNF662,ZNF680,NRF1,DMRT1,ZNF486
GO:MF	estrogen receptor activity	GO:0030284	0.030981438	1.508898435	5	162	2	60605	ESR1,LEF1
GO:MF	sterol transporter activity	GO:0015248	0.0334584	1.475494835	34	403	4	60605	ABCA1,GRAMD1C,OSBP,OSBPL9
GO:MF	dynein light intermediate chain binding	GO:0051959	0.033716906	1.472152287	27	514	4	60605	RAB11FIP3,DNAH8,DNAH17,HOOK3
GO:MF	phosphatidylinositol-5-phosphate binding	GO:0010314	0.035887814	1.445053	20	719	4	60605	PLEKHA5,SNX24,SH3PXD2A,LANCL2
GO:MF	general transcription initiation factor binding	GO:0140296	0.037175474	1.429743486	46	590	5	60605	TAF1,ESR1,RPTOR,TAF13,BDP1
GO:MF	vitamin B6 binding	GO:0070279	0.037510297	1.425849493	58	755	6	60605	SCLY,SPTLC1,GLDC,SHMT1,ABAT,DDC
GO:MF	thiolester hydrolase activity	GO:0016790	0.042969242	1.366842309	41	686	5	60605	PLA2G6,ACOT11,ABHD12,LYPLA1,ACOT7
GO:MF	active transmembrane transporter activity	GO:0022804	0.045561949	1.341397707	347	318	9	60605	ATP6V1D,SLC26A11,ABCA1,SLC17A5,LETM1,ABCC2,ATP2C1,SLC17A6,SLC47A2
GO:BP	biological_process	GO:0008150	1.65E-255	254.7835112	18099	766	680	60605	NBAS,OSGEPL1,DOCK3,ZSWIM7,AHI1,ATP6V1D,AGL,OTOGL,CNGB3,CCNY,ORAI1,OIP5,SNW1,RBBP9,NEMF,BLOC1S2,TENM4,EXOC6B,KCNH1,SLC26A11,LATS1,BTRC,PLA2G6,USP49,MGA,PIK3C2G,ARL13A,NOL10,ARHGAP19,MTA3,SFI1,HSF5,TENM2,CHORDC1,PARP1,KDM5B,AQP8,APOBEC3A_B,GAK,ZMYND8,ZNF398,STIP1,PDC,IQGAP3,MACROD2,NSUN7,STX18,SCLY,SPTLC1,PACSIN2,FBXO10,SRPRB,DCBLD2,DAP3,ALDH7A1,ARHGAP39,TECPR2,STRIP2,PTPN12,CACNA2D4,GPR176,FBXW11,…
GO:BP	cellular process	GO:0009987	2.34E-234	233.6316123	17186	766	651	60605	NBAS,OSGEPL1,DOCK3,ZSWIM7,AHI1,ATP6V1D,AGL,CNGB3,CCNY,ORAI1,OIP5,SNW1,RBBP9,NEMF,BLOC1S2,TENM4,EXOC6B,KCNH1,SLC26A11,LATS1,BTRC,PLA2G6,USP49,MGA,PIK3C2G,ARL13A,NOL10,ARHGAP19,MTA3,SFI1,HSF5,TENM2,CHORDC1,PARP1,KDM5B,AQP8,APOBEC3A_B,GAK,ZMYND8,ZNF398,STIP1,PDC,IQGAP3,MACROD2,STX18,SCLY,SPTLC1,PACSIN2,FBXO10,SRPRB,DCBLD2,DAP3,ALDH7A1,ARHGAP39,TECPR2,STRIP2,PTPN12,CACNA2D4,GPR176,FBXW11,ME1,TNFRSF8,…
GO:BP	metabolic process	GO:0008152	2.39E-132	131.621295	11915	765	461	60605	NBAS,OSGEPL1,DOCK3,ZSWIM7,AHI1,ATP6V1D,AGL,OTOGL,CCNY,SNW1,NEMF,BLOC1S2,LATS1,BTRC,PLA2G6,USP49,MGA,PIK3C2G,NOL10,MTA3,SFI1,HSF5,TENM2,CHORDC1,PARP1,KDM5B,APOBEC3A_B,GAK,ZMYND8,ZNF398,IQGAP3,MACROD2,NSUN7,SCLY,SPTLC1,FBXO10,DAP3,ALDH7A1,TECPR2,PTPN12,FBXW11,ME1,TNFRSF8,TAF1,METTL16,TRIM16,LEPR,SH3D19,F11R,RRAGB,INTS9,RBM19,KDM6A,STAT5B,EDEM2,BCO2,ACOT11,PLGRKT,PATL1,NR2C1,DERA,FBXL13,ZNF560,STK19…
GO:BP	biological regulation	GO:0065007	9.93E-132	131.003206	12802	768	477	60605	NBAS,DOCK3,ZSWIM7,AHI1,ATP6V1D,CNGB3,CCNY,ORAI1,SNW1,RBBP9,NEMF,BLOC1S2,TENM4,KCNH1,LATS1,BTRC,PLA2G6,MGA,PIK3C2G,ARHGAP19,MTA3,SFI1,HSF5,TENM2,CHORDC1,PARP1,KDM5B,APOBEC3A_B,GAK,ZMYND8,ZNF398,PDC,IQGAP3,STX18,SPTLC1,PACSIN2,FBXO10,SRPRB,DCBLD2,DAP3,ARHGAP39,STRIP2,PTPN12,CACNA2D4,GPR176,FBXW11,ME1,TNFRSF8,TAF1,ITPR2,METTL16,TRIM16,LEPR,SH3D19,F11R,RGS6,RRAGB,RBM19,KDM6A,NAV2,RABGAP1L,STAT5B,EDEM…
GO:BP	regulation of biological process	GO:0050789	1.77E-128	127.7519922	12122	768	461	60605	NBAS,DOCK3,AHI1,ATP6V1D,CNGB3,CCNY,ORAI1,SNW1,RBBP9,NEMF,BLOC1S2,TENM4,KCNH1,LATS1,BTRC,PLA2G6,MGA,PIK3C2G,ARHGAP19,MTA3,SFI1,HSF5,TENM2,CHORDC1,PARP1,KDM5B,APOBEC3A_B,GAK,ZMYND8,ZNF398,PDC,IQGAP3,STX18,SPTLC1,PACSIN2,FBXO10,SRPRB,DCBLD2,DAP3,ARHGAP39,STRIP2,PTPN12,CACNA2D4,GPR176,FBXW11,ME1,TNFRSF8,TAF1,ITPR2,METTL16,TRIM16,LEPR,SH3D19,F11R,RGS6,RRAGB,RBM19,KDM6A,RABGAP1L,STAT5B,EDEM2,BCO2,ACOT1…
GO:BP	regulation of cellular process	GO:0050794	1.16E-123	122.9348711	11517	768	444	60605	NBAS,DOCK3,AHI1,ATP6V1D,CNGB3,CCNY,SNW1,RBBP9,NEMF,BLOC1S2,TENM4,KCNH1,LATS1,BTRC,PLA2G6,MGA,PIK3C2G,ARHGAP19,MTA3,SFI1,HSF5,TENM2,CHORDC1,PARP1,KDM5B,APOBEC3A_B,GAK,ZMYND8,ZNF398,PDC,IQGAP3,STX18,SPTLC1,PACSIN2,FBXO10,SRPRB,DCBLD2,DAP3,ARHGAP39,PTPN12,CACNA2D4,GPR176,FBXW11,TNFRSF8,TAF1,ITPR2,METTL16,TRIM16,LEPR,SH3D19,F11R,RGS6,RRAGB,KDM6A,STAT5B,EDEM2,BCO2,ACOT11,TMBIM4,PLGRKT,PATL1,RAB11FIP3,…
GO:BP	organic substance metabolic process	GO:0071704	2.21E-123	122.6552516	11397	764	440	60605	NBAS,OSGEPL1,DOCK3,ZSWIM7,AHI1,AGL,OTOGL,CCNY,SNW1,NEMF,BLOC1S2,LATS1,BTRC,PLA2G6,USP49,MGA,PIK3C2G,NOL10,MTA3,HSF5,TENM2,CHORDC1,PARP1,KDM5B,APOBEC3A_B,GAK,ZMYND8,ZNF398,IQGAP3,MACROD2,SCLY,SPTLC1,FBXO10,DAP3,ALDH7A1,PTPN12,FBXW11,ME1,TNFRSF8,TAF1,METTL16,TRIM16,LEPR,SH3D19,F11R,INTS9,RBM19,KDM6A,STAT5B,EDEM2,BCO2,ACOT11,PLGRKT,PATL1,NR2C1,DERA,FBXL13,ZNF560,STK19,TOX2,RBL1,PXDNL,ACSL3,HIGD1A,PB…
GO:BP	cellular metabolic process	GO:0044237	4.67E-121	120.3306985	10941	765	429	60605	NBAS,OSGEPL1,DOCK3,ZSWIM7,AHI1,ATP6V1D,AGL,CCNY,SNW1,NEMF,BLOC1S2,LATS1,BTRC,PLA2G6,USP49,MGA,PIK3C2G,NOL10,MTA3,SFI1,HSF5,TENM2,CHORDC1,PARP1,KDM5B,APOBEC3A_B,GAK,ZMYND8,ZNF398,IQGAP3,MACROD2,SCLY,SPTLC1,FBXO10,DAP3,ALDH7A1,TECPR2,PTPN12,FBXW11,ME1,TAF1,METTL16,TRIM16,LEPR,SH3D19,RRAGB,INTS9,RBM19,KDM6A,STAT5B,EDEM2,BCO2,ACOT11,PLGRKT,PATL1,NR2C1,DERA,FBXL13,ZNF560,STK19,TOX2,RBL1,PXDNL,ACSL3,HI…
GO:BP	primary metabolic process	GO:0044238	5.30E-121	120.2754409	10642	764	423	60605	NBAS,OSGEPL1,DOCK3,ZSWIM7,AHI1,AGL,OTOGL,CCNY,SNW1,NEMF,BLOC1S2,LATS1,BTRC,PLA2G6,USP49,MGA,PIK3C2G,NOL10,MTA3,HSF5,TENM2,CHORDC1,PARP1,KDM5B,APOBEC3A_B,GAK,ZMYND8,ZNF398,IQGAP3,MACROD2,SCLY,SPTLC1,FBXO10,DAP3,ALDH7A1,PTPN12,FBXW11,ME1,TAF1,METTL16,TRIM16,LEPR,SH3D19,INTS9,RBM19,KDM6A,STAT5B,EDEM2,BCO2,ACOT11,PLGRKT,PATL1,NR2C1,DERA,FBXL13,ZNF560,STK19,TOX2,RBL1,PXDNL,ACSL3,HIGD1A,PBX3,PPP2R5A,EI…
GO:BP	nitrogen compound metabolic process	GO:0006807	1.44E-113	112.8416588	10148	764	404	60605	NBAS,OSGEPL1,DOCK3,ZSWIM7,AHI1,CCNY,SNW1,NEMF,BLOC1S2,LATS1,BTRC,PLA2G6,USP49,MGA,NOL10,MTA3,HSF5,TENM2,CHORDC1,PARP1,KDM5B,APOBEC3A_B,GAK,ZMYND8,ZNF398,IQGAP3,MACROD2,SCLY,SPTLC1,FBXO10,DAP3,ALDH7A1,PTPN12,FBXW11,ME1,TAF1,METTL16,TRIM16,LEPR,SH3D19,INTS9,RBM19,KDM6A,STAT5B,EDEM2,ACOT11,PLGRKT,PATL1,NR2C1,DERA,FBXL13,ZNF560,STK19,TOX2,RBL1,PXDNL,ACSL3,HIGD1A,PBX3,PPP2R5A,EIF3H,RNASE10,RNF180,PHKA…
GO:BP	cellular component organization	GO:0016043	3.53E-108	107.4519375	6661	766	325	60605	AHI1,ATP6V1D,OIP5,SNW1,BLOC1S2,TENM4,LATS1,PLA2G6,USP49,ARL13A,MTA3,SFI1,TENM2,CHORDC1,PARP1,KDM5B,GAK,ZMYND8,IQGAP3,STX18,PACSIN2,DCBLD2,DAP3,ARHGAP39,STRIP2,FBXW11,TAF1,TRIM16,SH3D19,F11R,KDM6A,NAV2,SPECC1L,CLDN20,PATL1,RAB11FIP3,RBL1,ACSL3,HIGD1A,EIF3H,LAPTM4B,ABCA1,NRG3,SNX2,RCOR1,SPATA6,PPARD,CLIC4,LRFN5,MAP4,RERE,PTPN9,ESR1,LEF1,UIMC1,ASH2L,LETM1,ITGB3BP,MYO9A,ADCY8,MAPKAP1,CDK5RAP2,MKS1,RA…
GO:BP	localization	GO:0051179	8.76E-107	106.0573584	6938	768	330	60605	NBAS,AHI1,ATP6V1D,AGL,CNGB3,ORAI1,NEMF,BLOC1S2,EXOC6B,KCNH1,SLC26A11,LATS1,PLA2G6,PIK3C2G,ARL13A,SFI1,PARP1,KDM5B,AQP8,GAK,ZMYND8,STX18,PACSIN2,SRPRB,TECPR2,STRIP2,CACNA2D4,FBXW11,SLC37A3,ITPR2,LEPR,SH3D19,F11R,RRAGB,RABGAP1L,COPG2,STAT5B,EDEM2,RAB11FIP3,DERA,ACSL3,PPP2R5A,RNASE10,LAPTM4B,ABCA1,NRG3,SNX2,SV2C,SLC17A5,PTPN14,PPARD,SLC30A10,CLIC4,MAP4,RERE,SLC30A6,PTPN9,ESR1,LEF1,LETM1,ADCY8,PCDH7,…
GO:BP	cellular component organization or biogenesis	GO:0071840	1.27E-106	105.8972414	6880	766	328	60605	AHI1,ATP6V1D,OIP5,SNW1,BLOC1S2,TENM4,LATS1,PLA2G6,USP49,ARL13A,NOL10,MTA3,SFI1,TENM2,CHORDC1,PARP1,KDM5B,GAK,ZMYND8,IQGAP3,STX18,PACSIN2,DCBLD2,DAP3,ARHGAP39,STRIP2,FBXW11,TAF1,METTL16,TRIM16,SH3D19,F11R,KDM6A,NAV2,SPECC1L,CLDN20,PATL1,RAB11FIP3,RBL1,ACSL3,HIGD1A,EIF3H,LAPTM4B,ABCA1,NRG3,SNX2,RCOR1,SPATA6,PPARD,CLIC4,LRFN5,MAP4,RERE,PTPN9,ESR1,LEF1,UIMC1,ASH2L,LETM1,ITGB3BP,MYO9A,ADCY8,MAPKAP1,CD…
GO:BP	macromolecule metabolic process	GO:0043170	3.99E-104	103.399027	9867	764	386	60605	NBAS,OSGEPL1,DOCK3,ZSWIM7,AHI1,AGL,CCNY,SNW1,NEMF,BLOC1S2,LATS1,BTRC,PLA2G6,USP49,MGA,NOL10,MTA3,HSF5,TENM2,CHORDC1,PARP1,KDM5B,APOBEC3A_B,GAK,ZMYND8,ZNF398,IQGAP3,MACROD2,FBXO10,DAP3,PTPN12,FBXW11,TNFRSF8,TAF1,METTL16,TRIM16,LEPR,SH3D19,F11R,INTS9,RBM19,KDM6A,STAT5B,EDEM2,PLGRKT,PATL1,NR2C1,FBXL13,ZNF560,STK19,TOX2,RBL1,PXDNL,HIGD1A,PBX3,PPP2R5A,EIF3H,RNASE10,RNF180,PHKA1,RNGTT,LAPTM4B,ABCA1,NRG…
GO:BP	response to stimulus	GO:0050896	5.07E-92	91.29502757	9487	768	363	60605	DOCK3,ZSWIM7,AHI1,ATP6V1D,AGL,CNGB3,CCNY,ORAI1,SNW1,BLOC1S2,TENM4,KCNH1,LATS1,BTRC,PLA2G6,PIK3C2G,ARHGAP19,TENM2,CHORDC1,PARP1,KDM5B,AQP8,APOBEC3A_B,ZMYND8,STIP1,PDC,IQGAP3,MACROD2,SRPRB,DCBLD2,DAP3,ARHGAP39,PTPN12,CACNA2D4,GPR176,FBXW11,ME1,TNFRSF8,TAF1,ITPR2,TRIM16,LEPR,F11R,RGS6,RRAGB,KDM6A,STAT5B,EDEM2,ACOT11,TMBIM4,PLGRKT,NR2C1,DERA,STK19,RBL1,PXDNL,ACSL3,HIGD1A,PPP2R5A,ABCA1,NRG3,PSPC1,SLC1…
GO:BP	cellular macromolecule metabolic process	GO:0044260	1.28E-90	89.89133759	8430	764	339	60605	NBAS,DOCK3,ZSWIM7,AHI1,AGL,CCNY,SNW1,NEMF,BLOC1S2,LATS1,BTRC,PLA2G6,USP49,MGA,MTA3,HSF5,TENM2,CHORDC1,PARP1,KDM5B,APOBEC3A_B,GAK,ZMYND8,ZNF398,IQGAP3,MACROD2,FBXO10,DAP3,PTPN12,FBXW11,TAF1,METTL16,TRIM16,LEPR,SH3D19,INTS9,KDM6A,STAT5B,EDEM2,PLGRKT,PATL1,NR2C1,FBXL13,ZNF560,STK19,TOX2,RBL1,HIGD1A,PBX3,PPP2R5A,EIF3H,RNF180,PHKA1,RNGTT,LAPTM4B,ABCA1,NRG3,PSPC1,RCOR1,PTPN14,PPARD,GNAQ,CAB39L,YAF2,RER…
GO:BP	organonitrogen compound metabolic process	GO:1901564	1.10E-82	81.95762248	6904	764	296	60605	DOCK3,CCNY,SNW1,NEMF,LATS1,BTRC,PLA2G6,USP49,MTA3,CHORDC1,PARP1,KDM5B,APOBEC3A_B,GAK,IQGAP3,MACROD2,SCLY,SPTLC1,FBXO10,DAP3,ALDH7A1,PTPN12,FBXW11,TAF1,METTL16,TRIM16,LEPR,SH3D19,KDM6A,STAT5B,EDEM2,ACOT11,PLGRKT,PATL1,DERA,FBXL13,STK19,ACSL3,PPP2R5A,EIF3H,RNF180,PHKA1,RNGTT,LAPTM4B,ABCA1,FAR2,NRG3,RCOR1,SUCLG2,PTPN14,PPARD,GNAQ,CAB39L,AMDHD1,PTPN9,MELK,ZYG11B,ESR1,LEF1,UIMC1,ASH2L,ADCY8,MAPKAP1,PT…
GO:BP	organelle organization	GO:0006996	6.41E-82	81.19301807	4136	766	230	60605	AHI1,ATP6V1D,OIP5,SNW1,BLOC1S2,LATS1,PLA2G6,USP49,ARL13A,MTA3,SFI1,CHORDC1,PARP1,KDM5B,GAK,ZMYND8,IQGAP3,STX18,PACSIN2,STRIP2,FBXW11,TAF1,TRIM16,SH3D19,F11R,KDM6A,NAV2,SPECC1L,PATL1,RAB11FIP3,RBL1,HIGD1A,LAPTM4B,ABCA1,RCOR1,SPATA6,CLIC4,MAP4,RERE,ESR1,LEF1,UIMC1,ASH2L,LETM1,ITGB3BP,MAPKAP1,CDK5RAP2,MKS1,RANBP2,KDM2A,TNKS,KLHL41,TBCD,ARHGAP21,NCAPG2,CASP8,TEX11,EHD4,HLA-DRB1,MYBL2,CEP44,BCAS3,RAB2…
GO:BP	establishment of localization	GO:0051234	2.09E-81	80.68006437	5364	756	258	60605	NBAS,AHI1,ATP6V1D,AGL,CNGB3,ORAI1,NEMF,BLOC1S2,EXOC6B,KCNH1,SLC26A11,PLA2G6,KDM5B,AQP8,GAK,STX18,PACSIN2,SRPRB,TECPR2,CACNA2D4,FBXW11,SLC37A3,ITPR2,LEPR,SH3D19,F11R,RABGAP1L,COPG2,STAT5B,EDEM2,RAB11FIP3,DERA,ACSL3,LAPTM4B,ABCA1,SNX2,SV2C,SLC17A5,PTPN14,PPARD,SLC30A10,CLIC4,MAP4,SLC30A6,LETM1,ADCY8,PCDH7,ARL17A,SLC38A9,AKAP7,CDK5RAP2,RANBP2,STON1,SVOPL,KCNJ6,IL1RAPL1,TNKS,XPO7,MRS2,KCND3,ARHGAP21,…
GO:BP	cellular response to stimulus	GO:0051716	4.44E-81	80.35306511	7873	768	315	60605	DOCK3,ZSWIM7,AHI1,ATP6V1D,CNGB3,CCNY,SNW1,BLOC1S2,TENM4,KCNH1,LATS1,BTRC,PLA2G6,PIK3C2G,ARHGAP19,TENM2,CHORDC1,PARP1,KDM5B,AQP8,APOBEC3A_B,ZMYND8,STIP1,PDC,IQGAP3,MACROD2,SRPRB,DCBLD2,DAP3,ARHGAP39,PTPN12,GPR176,FBXW11,TNFRSF8,TAF1,ITPR2,TRIM16,LEPR,F11R,RGS6,RRAGB,KDM6A,STAT5B,EDEM2,ACOT11,TMBIM4,NR2C1,STK19,RBL1,PXDNL,HIGD1A,PPP2R5A,ABCA1,NRG3,PTPN14,PPARD,GNAQ,SLC30A10,CLIC4,CAB39L,PTPN9,MELK,…
GO:BP	transport	GO:0006810	7.96E-79	78.09888359	5214	756	251	60605	NBAS,AHI1,ATP6V1D,AGL,CNGB3,ORAI1,NEMF,BLOC1S2,EXOC6B,KCNH1,SLC26A11,PLA2G6,KDM5B,AQP8,GAK,STX18,PACSIN2,SRPRB,TECPR2,CACNA2D4,FBXW11,SLC37A3,ITPR2,LEPR,SH3D19,F11R,RABGAP1L,COPG2,STAT5B,EDEM2,RAB11FIP3,DERA,ACSL3,LAPTM4B,ABCA1,SNX2,SV2C,SLC17A5,PTPN14,PPARD,SLC30A10,CLIC4,SLC30A6,LETM1,ADCY8,PCDH7,ARL17A,SLC38A9,AKAP7,RANBP2,STON1,SVOPL,KCNJ6,IL1RAPL1,TNKS,XPO7,MRS2,KCND3,ARHGAP21,RANBP17,CASP8,…
GO:BP	protein metabolic process	GO:0019538	1.28E-70	69.89326286	5912	764	257	60605	DOCK3,CCNY,SNW1,NEMF,LATS1,BTRC,PLA2G6,USP49,MTA3,CHORDC1,PARP1,KDM5B,GAK,IQGAP3,MACROD2,FBXO10,DAP3,PTPN12,FBXW11,TAF1,METTL16,TRIM16,LEPR,SH3D19,KDM6A,EDEM2,PLGRKT,PATL1,FBXL13,STK19,PPP2R5A,EIF3H,RNF180,PHKA1,RNGTT,LAPTM4B,ABCA1,NRG3,RCOR1,PTPN14,PPARD,GNAQ,CAB39L,PTPN9,MELK,ZYG11B,ESR1,LEF1,UIMC1,ASH2L,ADCY8,MAPKAP1,PTPN13,RANBP2,KDM2A,TNKS,KLHL41,GALNT15,CASP8,ASRGL1,ST6GALNAC1,EHD4,HLA-DRB1…
GO:BP	positive regulation of biological process	GO:0048518	1.54E-70	69.81227859	6474	768	270	60605	NBAS,DOCK3,AHI1,CCNY,ORAI1,SNW1,BLOC1S2,TENM4,LATS1,BTRC,PLA2G6,MTA3,TENM2,PARP1,KDM5B,ZMYND8,ZNF398,IQGAP3,STX18,SPTLC1,FBXW11,TNFRSF8,TAF1,METTL16,TRIM16,LEPR,SH3D19,F11R,RRAGB,RBM19,KDM6A,STAT5B,EDEM2,PLGRKT,PATL1,NR2C1,STK19,TOX2,RBL1,ACSL3,PBX3,PPP2R5A,RNASE10,RNF180,ABCA1,NRG3,PSPC1,RCOR1,PPARD,SLC30A10,CAB39L,YAF2,RERE,PTPN9,MELK,ZYG11B,ESR1,LEF1,UIMC1,ASH2L,ITGB3BP,ADCY8,MAPKAP1,SLC38A9,A…
GO:BP	cellular protein metabolic process	GO:0044267	2.34E-67	66.63027862	5280	764	238	60605	DOCK3,CCNY,SNW1,NEMF,LATS1,BTRC,PLA2G6,USP49,MTA3,CHORDC1,PARP1,KDM5B,GAK,IQGAP3,MACROD2,FBXO10,DAP3,PTPN12,FBXW11,TAF1,METTL16,TRIM16,LEPR,SH3D19,KDM6A,EDEM2,PLGRKT,PATL1,FBXL13,STK19,PPP2R5A,EIF3H,RNF180,PHKA1,RNGTT,LAPTM4B,ABCA1,NRG3,RCOR1,PTPN14,GNAQ,CAB39L,PTPN9,MELK,ZYG11B,ESR1,LEF1,UIMC1,ASH2L,ADCY8,MAPKAP1,PTPN13,RANBP2,KDM2A,TNKS,KLHL41,GALNT15,CASP8,ST6GALNAC1,EHD4,HLA-DRB1,MRPS36,SENP7…
GO:BP	positive regulation of cellular process	GO:0048522	2.06E-65	64.68528567	5863	768	249	60605	DOCK3,AHI1,CCNY,SNW1,BLOC1S2,TENM4,LATS1,BTRC,PLA2G6,MTA3,TENM2,PARP1,KDM5B,ZMYND8,ZNF398,IQGAP3,STX18,SPTLC1,FBXW11,TNFRSF8,TAF1,METTL16,TRIM16,LEPR,SH3D19,F11R,RRAGB,STAT5B,EDEM2,PLGRKT,PATL1,NR2C1,STK19,TOX2,RBL1,ACSL3,PBX3,PPP2R5A,RNASE10,RNF180,ABCA1,NRG3,RCOR1,PPARD,SLC30A10,CAB39L,YAF2,RERE,PTPN9,MELK,ZYG11B,ESR1,LEF1,UIMC1,ASH2L,ITGB3BP,ADCY8,MAPKAP1,SLC38A9,AKAP7,ZEB1,CDK5RAP2,RANBP2,KCN…
GO:BP	regulation of metabolic process	GO:0019222	1.23E-62	61.90945414	7175	761	271	60605	NBAS,DOCK3,AHI1,ATP6V1D,CCNY,SNW1,NEMF,BLOC1S2,LATS1,BTRC,PLA2G6,MGA,MTA3,SFI1,HSF5,TENM2,CHORDC1,PARP1,KDM5B,ZMYND8,ZNF398,IQGAP3,SPTLC1,FBXW11,ME1,TNFRSF8,TAF1,METTL16,TRIM16,LEPR,SH3D19,F11R,RRAGB,KDM6A,STAT5B,BCO2,ACOT11,PLGRKT,PATL1,NR2C1,ZNF560,TOX2,RBL1,ACSL3,HIGD1A,PBX3,PPP2R5A,EIF3H,RNF180,LAPTM4B,ABCA1,NRG3,PSPC1,RCOR1,PPARD,GNAQ,SLC30A10,CAB39L,YAF2,RERE,ZYG11B,ESR1,LEF1,UIMC1,ITGB3BP,…
GO:BP	cellular component assembly	GO:0022607	3.26E-62	61.48678689	3104	766	177	60605	AHI1,ATP6V1D,OIP5,BLOC1S2,TENM4,LATS1,ARL13A,SFI1,TENM2,PARP1,GAK,ZMYND8,STX18,PACSIN2,TAF1,F11R,CLDN20,PATL1,RAB11FIP3,ACSL3,HIGD1A,EIF3H,ABCA1,NRG3,SPATA6,LRFN5,MAP4,ESR1,LEF1,ASH2L,LETM1,ITGB3BP,MYO9A,ADCY8,CDK5RAP2,MKS1,IL1RAPL1,TNKS,KLHL41,KCND3,TBCD,CASP8,TEX11,EHD4,SOAT2,HLA-DRB1,MYBL2,CEP44,BCAS3,PIAS1,CENPA,PTPRA,DNAH8,ORC6,STARD9,ATG3,PTPN11,LRP4,HGSNAT,DST,BRAF,SEH1L,REPS2,SLAIN2,PSEN1…
GO:BP	cell communication	GO:0007154	2.72E-61	60.56517062	6961	768	266	60605	DOCK3,AHI1,ATP6V1D,CNGB3,CCNY,OIP5,SNW1,BLOC1S2,TENM4,KCNH1,LATS1,BTRC,PLA2G6,PIK3C2G,ARHGAP19,TENM2,PARP1,KDM5B,ZMYND8,PDC,IQGAP3,PACSIN2,SRPRB,DCBLD2,DAP3,ARHGAP39,PTPN12,GPR176,FBXW11,TNFRSF8,TAF1,ITPR2,TRIM16,LEPR,F11R,RGS6,RRAGB,KDM6A,STAT5B,ACOT11,TMBIM4,RAB11FIP3,NR2C1,STK19,PPP2R5A,ABCA1,NRG3,SV2C,PPARD,GNAQ,SLC30A10,CAB39L,DTNB,MELK,ESR1,LEF1,ITGB3BP,MYO9A,ADCY8,MAPKAP1,SLC38A9,PTPN13,AK…
GO:BP	signaling	GO:0023052	5.64E-61	60.24904419	6937	768	265	60605	DOCK3,AHI1,ATP6V1D,CNGB3,CCNY,SNW1,BLOC1S2,TENM4,KCNH1,LATS1,BTRC,PLA2G6,PIK3C2G,ARHGAP19,TENM2,PARP1,KDM5B,ZMYND8,PDC,IQGAP3,PACSIN2,SRPRB,DCBLD2,DAP3,ARHGAP39,PTPN12,GPR176,FBXW11,TNFRSF8,TAF1,ITPR2,TRIM16,LEPR,F11R,RGS6,RRAGB,KDM6A,STAT5B,ACOT11,TMBIM4,RAB11FIP3,NR2C1,STK19,PPP2R5A,ABCA1,NRG3,SV2C,PPARD,GNAQ,SLC30A10,CAB39L,DTNB,MELK,ESR1,LEF1,ITGB3BP,MYO9A,ADCY8,MAPKAP1,SLC38A9,PTPN13,AKAP7,D…
GO:BP	cellular localization	GO:0051641	1.19E-60	59.92296942	3519	766	186	60605	AHI1,ATP6V1D,AGL,NEMF,BLOC1S2,EXOC6B,LATS1,PLA2G6,ARL13A,SFI1,PARP1,GAK,ZMYND8,STX18,PACSIN2,SRPRB,TECPR2,FBXW11,ITPR2,F11R,RRAGB,RABGAP1L,COPG2,EDEM2,RAB11FIP3,DERA,ACSL3,PPP2R5A,LAPTM4B,ABCA1,SNX2,PTPN14,PPARD,MAP4,PTPN9,ESR1,LETM1,ADCY8,PCDH7,ARL17A,CDK5RAP2,MKS1,RANBP2,STON1,TNKS,XPO7,KCND3,ARHGAP21,RANBP17,CASP8,EHD4,HLA-DRB1,APAF1,BCAS3,RAB2A,ZDHHC11,CENPA,SERAC1,ATG3,PTPN11,ITGAX,LRP4,HGSN…
GO:BP	cellular component biogenesis	GO:0044085	1.06E-59	58.97479552	3377	766	181	60605	AHI1,ATP6V1D,OIP5,BLOC1S2,TENM4,LATS1,PLA2G6,ARL13A,NOL10,SFI1,TENM2,PARP1,GAK,ZMYND8,STX18,PACSIN2,TAF1,METTL16,F11R,CLDN20,PATL1,RAB11FIP3,ACSL3,HIGD1A,EIF3H,ABCA1,NRG3,SPATA6,LRFN5,MAP4,ESR1,LEF1,ASH2L,LETM1,ITGB3BP,MYO9A,ADCY8,CDK5RAP2,MKS1,IL1RAPL1,TNKS,KLHL41,KCND3,TBCD,CASP8,TEX11,EHD4,SOAT2,HLA-DRB1,MYBL2,CEP44,BCAS3,PIAS1,CENPA,PTPRA,DNAH8,ORC6,STARD9,ATG3,PTPN11,LRP4,HGSNAT,DST,BRAF,SEH…
GO:BP	macromolecule modification	GO:0043412	5.37E-59	58.27023321	4345	764	204	60605	OSGEPL1,DOCK3,CCNY,SNW1,LATS1,BTRC,PLA2G6,USP49,MTA3,CHORDC1,PARP1,KDM5B,APOBEC3A_B,GAK,IQGAP3,MACROD2,FBXO10,PTPN12,FBXW11,TAF1,METTL16,TRIM16,LEPR,KDM6A,EDEM2,FBXL13,STK19,PPP2R5A,RNF180,PHKA1,RNGTT,ABCA1,NRG3,RCOR1,PTPN14,GNAQ,CAB39L,PTPN9,MELK,ESR1,LEF1,UIMC1,ASH2L,ADCY8,MAPKAP1,PTPN13,RANBP2,KDM2A,TNKS,KLHL41,GALNT15,ST6GALNAC1,EHD4,HLA-DRB1,SENP7,RCN1,PIAS1,RAB2A,PTPN4,ZDHHC11,THADA,TMTC4,P…
GO:BP	macromolecule localization	GO:0033036	7.58E-59	58.12030899	3148	768	174	60605	NBAS,AHI1,ATP6V1D,EXOC6B,LATS1,PLA2G6,ARL13A,PARP1,KDM5B,GAK,ZMYND8,STX18,PACSIN2,SRPRB,TECPR2,ITPR2,F11R,RRAGB,RABGAP1L,COPG2,STAT5B,EDEM2,RAB11FIP3,ACSL3,PPP2R5A,ABCA1,SNX2,PTPN14,PPARD,PTPN9,ESR1,ADCY8,ARL17A,AKAP7,RANBP2,TNKS,XPO7,RANBP17,CASP8,PITPNC1,EHD4,SOAT2,HLA-DRB1,BCAS3,RAB2A,GRAMD1C,ZDHHC11,CENPA,SERAC1,ATG3,NBEAL1,PTPN11,LRP4,CD38,LRP2,NPEPPS,MSH2,ABCC2,BRAF,USP9X,SEH1L,GAPVD1,ATP2C…
GO:BP	protein modification process	GO:0036211	2.05E-57	56.68752156	4108	764	196	60605	DOCK3,CCNY,SNW1,LATS1,BTRC,PLA2G6,USP49,MTA3,CHORDC1,PARP1,KDM5B,GAK,IQGAP3,MACROD2,FBXO10,PTPN12,FBXW11,TAF1,TRIM16,LEPR,KDM6A,EDEM2,FBXL13,STK19,PPP2R5A,RNF180,PHKA1,RNGTT,ABCA1,NRG3,RCOR1,PTPN14,GNAQ,CAB39L,PTPN9,MELK,ESR1,LEF1,UIMC1,ASH2L,ADCY8,MAPKAP1,PTPN13,RANBP2,KDM2A,TNKS,KLHL41,GALNT15,ST6GALNAC1,EHD4,HLA-DRB1,SENP7,RCN1,PIAS1,RAB2A,PTPN4,ZDHHC11,TMTC4,PTPRA,ATG3,PTPN11,LRP4,TULP4,CAMK1…
GO:BP	cellular protein modification process	GO:0006464	2.05E-57	56.68752156	4108	764	196	60605	DOCK3,CCNY,SNW1,LATS1,BTRC,PLA2G6,USP49,MTA3,CHORDC1,PARP1,KDM5B,GAK,IQGAP3,MACROD2,FBXO10,PTPN12,FBXW11,TAF1,TRIM16,LEPR,KDM6A,EDEM2,FBXL13,STK19,PPP2R5A,RNF180,PHKA1,RNGTT,ABCA1,NRG3,RCOR1,PTPN14,GNAQ,CAB39L,PTPN9,MELK,ESR1,LEF1,UIMC1,ASH2L,ADCY8,MAPKAP1,PTPN13,RANBP2,KDM2A,TNKS,KLHL41,GALNT15,ST6GALNAC1,EHD4,HLA-DRB1,SENP7,RCN1,PIAS1,RAB2A,PTPN4,ZDHHC11,TMTC4,PTPRA,ATG3,PTPN11,LRP4,TULP4,CAMK1…
GO:BP	negative regulation of cellular process	GO:0048523	3.42E-56	55.46549021	5153	761	218	60605	NBAS,AHI1,SNW1,LATS1,BTRC,PLA2G6,MGA,MTA3,SFI1,TENM2,CHORDC1,PARP1,KDM5B,APOBEC3A_B,GAK,ZMYND8,ZNF398,PACSIN2,DCBLD2,PTPN12,FBXW11,TNFRSF8,TAF1,ITPR2,METTL16,LEPR,F11R,RGS6,STAT5B,TMBIM4,PATL1,RAB11FIP3,NR2C1,ZNF560,RBL1,HIGD1A,PPP2R5A,EIF3H,LAPTM4B,ABCA1,NRG3,PSPC1,RCOR1,PTPN14,PPARD,GNAQ,SLC30A10,CLIC4,LRFN5,MAP4,YAF2,RERE,PTPN9,ESR1,LEF1,UIMC1,LETM1,ADCY8,MAPKAP1,PTPN13,ZEB1,CDK5RAP2,KDM2A,IL1…
GO:BP	negative regulation of biological process	GO:0048519	6.49E-56	55.18800618	5861	761	233	60605	NBAS,AHI1,SNW1,LATS1,BTRC,PLA2G6,MGA,MTA3,SFI1,TENM2,CHORDC1,PARP1,KDM5B,APOBEC3A_B,GAK,ZMYND8,ZNF398,IQGAP3,PACSIN2,DCBLD2,PTPN12,GPR176,FBXW11,TNFRSF8,TAF1,ITPR2,METTL16,LEPR,F11R,RGS6,STAT5B,ACOT11,TMBIM4,PATL1,RAB11FIP3,NR2C1,ZNF560,RBL1,HIGD1A,PPP2R5A,EIF3H,LAPTM4B,ABCA1,NRG3,PSPC1,RCOR1,PTPN14,PPARD,GNAQ,SLC30A10,CLIC4,LRFN5,MAP4,YAF2,RERE,PTPN9,ESR1,LEF1,UIMC1,LETM1,ADCY8,MAPKAP1,PTPN13,ZE…
GO:BP	biosynthetic process	GO:0009058	7.44E-55	54.12830267	6391	764	243	60605	AHI1,AGL,SNW1,NEMF,BLOC1S2,BTRC,PLA2G6,MGA,PIK3C2G,MTA3,HSF5,TENM2,PARP1,KDM5B,ZMYND8,ZNF398,SPTLC1,DAP3,ALDH7A1,FBXW11,ME1,TAF1,METTL16,TRIM16,LEPR,INTS9,STAT5B,PATL1,NR2C1,DERA,ZNF560,TOX2,RBL1,ACSL3,HIGD1A,PBX3,EIF3H,RNGTT,ABCA1,FAR2,PSPC1,RCOR1,PPARD,SLC30A10,YAF2,RERE,ESR1,LEF1,UIMC1,ITGB3BP,ADCY8,PGM2L1,PTPN13,ZEB1,CDK5RAP2,NT5C2,RANBP2,KDM2A,TNKS,GALNT15,NOXRED1,POLH,NCAPG2,ZNF791,ST6GALNA…
GO:BP	organic substance biosynthetic process	GO:1901576	3.26E-54	53.48718368	6297	764	240	60605	AHI1,AGL,SNW1,NEMF,BLOC1S2,BTRC,PLA2G6,MGA,PIK3C2G,MTA3,HSF5,TENM2,PARP1,KDM5B,ZMYND8,ZNF398,SPTLC1,DAP3,ALDH7A1,FBXW11,ME1,TAF1,METTL16,TRIM16,LEPR,INTS9,STAT5B,PATL1,NR2C1,DERA,ZNF560,TOX2,RBL1,ACSL3,HIGD1A,PBX3,EIF3H,RNGTT,ABCA1,FAR2,PSPC1,RCOR1,PPARD,YAF2,RERE,ESR1,LEF1,UIMC1,ITGB3BP,ADCY8,PGM2L1,PTPN13,ZEB1,CDK5RAP2,NT5C2,RANBP2,KDM2A,TNKS,GALNT15,NOXRED1,POLH,NCAPG2,ZNF791,ST6GALNAC1,XYLB,H…
GO:BP	regulation of cellular metabolic process	GO:0031323	8.36E-54	53.07785796	6309	761	239	60605	NBAS,DOCK3,AHI1,ATP6V1D,CCNY,SNW1,NEMF,BLOC1S2,LATS1,BTRC,PLA2G6,MGA,MTA3,SFI1,HSF5,TENM2,CHORDC1,PARP1,KDM5B,ZMYND8,ZNF398,IQGAP3,SPTLC1,FBXW11,TAF1,METTL16,TRIM16,LEPR,SH3D19,RRAGB,STAT5B,BCO2,PLGRKT,PATL1,NR2C1,ZNF560,TOX2,RBL1,ACSL3,HIGD1A,PBX3,PPP2R5A,EIF3H,RNF180,LAPTM4B,NRG3,PSPC1,RCOR1,PPARD,GNAQ,SLC30A10,CAB39L,YAF2,RERE,ZYG11B,ESR1,LEF1,UIMC1,ITGB3BP,ADCY8,MAPKAP1,SLC38A9,PTPN13,ZEB1,CD…
GO:BP	protein localization	GO:0008104	1.18E-53	52.92935227	2670	768	154	60605	NBAS,AHI1,ATP6V1D,EXOC6B,LATS1,PLA2G6,ARL13A,PARP1,GAK,ZMYND8,STX18,PACSIN2,SRPRB,TECPR2,ITPR2,F11R,RRAGB,RABGAP1L,COPG2,EDEM2,RAB11FIP3,ACSL3,PPP2R5A,ABCA1,SNX2,PTPN14,PPARD,PTPN9,ESR1,ADCY8,ARL17A,AKAP7,RANBP2,TNKS,XPO7,RANBP17,CASP8,EHD4,HLA-DRB1,BCAS3,RAB2A,ZDHHC11,CENPA,ATG3,NBEAL1,PTPN11,LRP4,CD38,LRP2,NPEPPS,MSH2,BRAF,USP9X,SEH1L,GAPVD1,ATP2C1,SNX8,STXBP5L,ARFGEF2,PSEN1,NUP37,SMYD3,NRXN2,A…
GO:BP	signal transduction	GO:0007165	4.49E-53	52.34781277	6447	768	242	60605	DOCK3,AHI1,ATP6V1D,CNGB3,CCNY,SNW1,BLOC1S2,TENM4,KCNH1,LATS1,BTRC,PLA2G6,PIK3C2G,ARHGAP19,TENM2,PARP1,ZMYND8,PDC,IQGAP3,SRPRB,DCBLD2,DAP3,ARHGAP39,PTPN12,GPR176,FBXW11,TNFRSF8,TAF1,ITPR2,TRIM16,LEPR,F11R,RGS6,RRAGB,KDM6A,STAT5B,ACOT11,TMBIM4,NR2C1,STK19,PPP2R5A,ABCA1,NRG3,PPARD,GNAQ,SLC30A10,CAB39L,MELK,ESR1,LEF1,ITGB3BP,MYO9A,ADCY8,MAPKAP1,SLC38A9,PTPN13,AKAP7,DNAJC25-GNG10,ZEB1,CDK5RAP2,MKS1,IL…
GO:BP	cellular nitrogen compound metabolic process	GO:0034641	1.12E-52	51.94955885	6576	763	243	60605	NBAS,OSGEPL1,ZSWIM7,AHI1,SNW1,NEMF,BLOC1S2,BTRC,PLA2G6,USP49,MGA,NOL10,MTA3,HSF5,TENM2,PARP1,KDM5B,APOBEC3A_B,ZMYND8,ZNF398,MACROD2,SPTLC1,DAP3,ALDH7A1,FBXW11,ME1,TAF1,METTL16,TRIM16,INTS9,RBM19,STAT5B,ACOT11,PATL1,NR2C1,DERA,ZNF560,TOX2,RBL1,PXDNL,ACSL3,HIGD1A,PBX3,EIF3H,RNASE10,RNF180,RNGTT,FAR2,PSPC1,RCOR1,SUCLG2,PPARD,AMDHD1,YAF2,RERE,ESR1,LEF1,UIMC1,ITGB3BP,ADCY8,ZEB1,U2SURP,CDK5RAP2,NT5C2,R…
GO:BP	cellular biosynthetic process	GO:0044249	2.83E-52	51.54799595	6210	764	235	60605	AHI1,AGL,SNW1,NEMF,BLOC1S2,BTRC,PLA2G6,MGA,PIK3C2G,MTA3,HSF5,TENM2,PARP1,KDM5B,ZMYND8,ZNF398,SPTLC1,DAP3,ALDH7A1,FBXW11,ME1,TAF1,METTL16,TRIM16,LEPR,INTS9,STAT5B,PATL1,NR2C1,DERA,ZNF560,TOX2,RBL1,ACSL3,HIGD1A,PBX3,EIF3H,RNGTT,ABCA1,PSPC1,RCOR1,PPARD,YAF2,RERE,ESR1,LEF1,UIMC1,ITGB3BP,ADCY8,PGM2L1,PTPN13,ZEB1,CDK5RAP2,NT5C2,KDM2A,TNKS,GALNT15,NOXRED1,POLH,NCAPG2,ZNF791,ST6GALNAC1,HLA-DRB1,MRPS36,MY…
GO:BP	regulation of macromolecule metabolic process	GO:0060255	9.26E-52	51.03355462	6622	761	242	60605	NBAS,DOCK3,AHI1,CCNY,SNW1,NEMF,BLOC1S2,LATS1,BTRC,PLA2G6,MGA,MTA3,HSF5,TENM2,CHORDC1,PARP1,KDM5B,ZMYND8,ZNF398,IQGAP3,FBXW11,TNFRSF8,TAF1,METTL16,TRIM16,LEPR,SH3D19,F11R,KDM6A,STAT5B,PLGRKT,PATL1,NR2C1,ZNF560,TOX2,RBL1,HIGD1A,PBX3,PPP2R5A,EIF3H,RNF180,LAPTM4B,NRG3,PSPC1,RCOR1,PPARD,GNAQ,CAB39L,YAF2,RERE,ZYG11B,ESR1,LEF1,UIMC1,ITGB3BP,ADCY8,MAPKAP1,PTPN13,ZEB1,CDK5RAP2,RANBP2,KDM2A,TNKS,POLH,CASP8…
GO:BP	multicellular organismal process	GO:0032501	5.16E-51	50.28762646	8000	758	267	60605	AHI1,OTOGL,CNGB3,ORAI1,SNW1,BLOC1S2,TENM4,KCNH1,LATS1,BTRC,PLA2G6,TENM2,PARP1,KDM5B,GAK,ZMYND8,PDC,IQGAP3,MACROD2,ALDH7A1,CACNA2D4,FBXW11,TNFRSF8,TAF1,ITPR2,TRIM16,LEPR,F11R,RBM19,KDM6A,NAV2,STAT5B,ACOT11,RAB11FIP3,ACSL3,PBX3,RNF180,LAPTM4B,ABCA1,NRG3,RCOR1,SPATA6,PTPN14,PPARD,GNAQ,CLIC4,LRFN5,MAP4,RERE,DTNB,PTPN9,MELK,ESR1,LEF1,ASH2L,MYO9A,ADCY8,MAPKAP1,ZEB1,CDK5RAP2,MKS1,KDM2A,IL1RAPL1,KLHL41,K…
GO:BP	developmental process	GO:0032502	2.80E-50	49.55342708	6678	768	242	60605	AHI1,ORAI1,SNW1,BLOC1S2,TENM4,KCNH1,LATS1,BTRC,MGA,TENM2,PARP1,KDM5B,GAK,ZMYND8,IQGAP3,MACROD2,PACSIN2,STRIP2,PTPN12,FBXW11,TAF1,TRIM16,LEPR,SH3D19,F11R,RBM19,KDM6A,NAV2,STAT5B,NR2C1,RBL1,ACSL3,PBX3,ABCA1,NRG3,SNX2,RCOR1,SPATA6,PTPN14,PPARD,SLC30A10,CLIC4,LRFN5,MAP4,RERE,DTNB,PTPN9,MELK,ESR1,LEF1,ASH2L,MYO9A,MAPKAP1,ZEB1,CDK5RAP2,MKS1,IL1RAPL1,KLHL41,TBCD,NCAPG2,CASP8,COL19A1,PLEKHA5,TEX11,SOAT2,…
GO:BP	organic cyclic compound metabolic process	GO:1901360	2.89E-50	49.53983779	6227	764	232	60605	NBAS,OSGEPL1,ZSWIM7,AHI1,SNW1,BLOC1S2,BTRC,USP49,MGA,NOL10,MTA3,HSF5,TENM2,PARP1,KDM5B,APOBEC3A_B,ZMYND8,ZNF398,MACROD2,FBXW11,ME1,TAF1,METTL16,TRIM16,LEPR,INTS9,RBM19,STAT5B,ACOT11,PATL1,NR2C1,DERA,ZNF560,TOX2,RBL1,PXDNL,ACSL3,HIGD1A,PBX3,RNASE10,RNF180,RNGTT,ABCA1,FAR2,PSPC1,RCOR1,SUCLG2,PPARD,YAF2,RERE,ESR1,LEF1,UIMC1,ITGB3BP,ADCY8,ZEB1,U2SURP,CDK5RAP2,NT5C2,RANBP2,KDM2A,TNKS,NOXRED1,POLH,NCAP…
GO:BP	regulation of primary metabolic process	GO:0080090	3.91E-50	49.40795868	6071	761	228	60605	NBAS,DOCK3,AHI1,CCNY,SNW1,NEMF,BLOC1S2,LATS1,BTRC,PLA2G6,MGA,MTA3,HSF5,TENM2,CHORDC1,PARP1,KDM5B,ZMYND8,ZNF398,IQGAP3,FBXW11,TAF1,METTL16,TRIM16,LEPR,SH3D19,STAT5B,PLGRKT,PATL1,NR2C1,ZNF560,TOX2,RBL1,ACSL3,HIGD1A,PBX3,PPP2R5A,EIF3H,RNF180,LAPTM4B,NRG3,PSPC1,RCOR1,PPARD,GNAQ,CAB39L,YAF2,RERE,ZYG11B,ESR1,LEF1,UIMC1,ITGB3BP,ADCY8,MAPKAP1,PTPN13,ZEB1,CDK5RAP2,RANBP2,KDM2A,TNKS,POLH,CASP8,ZNF791,EHD4,…
GO:BP	regulation of nitrogen compound metabolic process	GO:0051171	4.83E-50	49.31630712	5886	761	224	60605	NBAS,DOCK3,AHI1,CCNY,SNW1,NEMF,BLOC1S2,LATS1,BTRC,PLA2G6,MGA,MTA3,HSF5,TENM2,CHORDC1,PARP1,KDM5B,ZMYND8,ZNF398,IQGAP3,FBXW11,TAF1,METTL16,TRIM16,LEPR,SH3D19,STAT5B,PLGRKT,PATL1,NR2C1,ZNF560,TOX2,RBL1,ACSL3,HIGD1A,PBX3,PPP2R5A,EIF3H,RNF180,LAPTM4B,NRG3,PSPC1,RCOR1,PPARD,GNAQ,CAB39L,YAF2,RERE,ZYG11B,ESR1,LEF1,UIMC1,ITGB3BP,ADCY8,MAPKAP1,PTPN13,ZEB1,CDK5RAP2,RANBP2,KDM2A,TNKS,POLH,CASP8,ZNF791,EHD4,…
GO:BP	heterocycle metabolic process	GO:0046483	3.11E-46	45.50689763	5929	764	219	60605	NBAS,OSGEPL1,ZSWIM7,AHI1,SNW1,BLOC1S2,BTRC,USP49,MGA,NOL10,MTA3,HSF5,TENM2,PARP1,KDM5B,APOBEC3A_B,ZMYND8,ZNF398,MACROD2,FBXW11,ME1,TAF1,METTL16,TRIM16,INTS9,RBM19,STAT5B,ACOT11,PATL1,NR2C1,DERA,ZNF560,TOX2,RBL1,PXDNL,ACSL3,HIGD1A,PBX3,RNASE10,RNF180,RNGTT,FAR2,PSPC1,RCOR1,SUCLG2,PPARD,YAF2,RERE,ESR1,LEF1,UIMC1,ITGB3BP,ADCY8,ZEB1,U2SURP,CDK5RAP2,NT5C2,RANBP2,KDM2A,TNKS,NOXRED1,POLH,NCAPG2,ZNF791,T…
GO:BP	cellular aromatic compound metabolic process	GO:0006725	3.12E-46	45.50628369	5973	720	212	60605	NBAS,OSGEPL1,ZSWIM7,AHI1,SNW1,BLOC1S2,BTRC,USP49,MGA,NOL10,MTA3,HSF5,TENM2,PARP1,KDM5B,APOBEC3A_B,ZMYND8,ZNF398,MACROD2,FBXW11,ME1,TAF1,METTL16,TRIM16,INTS9,RBM19,STAT5B,ACOT11,PATL1,NR2C1,DERA,ZNF560,TOX2,RBL1,PXDNL,ACSL3,HIGD1A,PBX3,RNASE10,RNF180,RNGTT,FAR2,PSPC1,RCOR1,SUCLG2,PPARD,YAF2,RERE,ESR1,LEF1,UIMC1,ITGB3BP,ADCY8,ZEB1,U2SURP,CDK5RAP2,NT5C2,RANBP2,KDM2A,TNKS,POLH,NCAPG2,ZNF791,ASRGL1,TE…
GO:BP	positive regulation of metabolic process	GO:0009893	2.44E-45	44.61286616	3873	761	172	60605	NBAS,DOCK3,AHI1,CCNY,SNW1,BLOC1S2,LATS1,BTRC,PLA2G6,MTA3,PARP1,KDM5B,ZNF398,IQGAP3,SPTLC1,FBXW11,TNFRSF8,TAF1,METTL16,TRIM16,LEPR,SH3D19,KDM6A,STAT5B,PLGRKT,PATL1,TOX2,RBL1,ACSL3,PBX3,PPP2R5A,RNF180,NRG3,PPARD,CAB39L,YAF2,RERE,ZYG11B,ESR1,LEF1,UIMC1,ADCY8,MAPKAP1,ZEB1,CDK5RAP2,RANBP2,TNKS,CASP8,EHD4,HLA-DRB1,APAF1,MYBL2,BCAS3,PIAS1,ZNF263,PTPN11,ITGAX,LRP4,CD38,LRP2,CAMK1D,MED13,MSH2,SSBP2,THRAP3…
GO:BP	anatomical structure development	GO:0048856	3.04E-45	44.51733565	6164	747	219	60605	AHI1,ORAI1,SNW1,BLOC1S2,TENM4,KCNH1,LATS1,BTRC,TENM2,PARP1,KDM5B,GAK,ZMYND8,IQGAP3,MACROD2,PACSIN2,STRIP2,PTPN12,FBXW11,TAF1,TRIM16,LEPR,SH3D19,F11R,RBM19,KDM6A,NAV2,STAT5B,NR2C1,ACSL3,PBX3,NRG3,SNX2,RCOR1,SPATA6,PTPN14,PPARD,CLIC4,LRFN5,MAP4,RERE,DTNB,PTPN9,MELK,ESR1,LEF1,ASH2L,MYO9A,MAPKAP1,ZEB1,CDK5RAP2,MKS1,IL1RAPL1,KLHL41,TBCD,NCAPG2,CASP8,COL19A1,PLEKHA5,TEX11,HLA-DRB1,APAF1,BCAS3,PIAS1,BEN…
GO:BP	regulation of biological quality	GO:0065008	5.82E-45	44.23482322	4116	768	178	60605	ZSWIM7,ATP6V1D,BLOC1S2,KCNH1,LATS1,BTRC,PLA2G6,PARP1,KDM5B,ZMYND8,IQGAP3,STRIP2,FBXW11,TAF1,ITPR2,METTL16,LEPR,F11R,NAV2,STAT5B,BCO2,ACOT11,PATL1,RAB11FIP3,LAPTM4B,ABCA1,RCOR1,PPARD,GNAQ,SLC30A10,CLIC4,LRFN5,ESR1,LETM1,ADCY8,AKAP7,MKS1,IL1RAPL1,TNKS,KCND3,NCAPG2,CASP8,SOAT2,DOCK4,HLA-DRB1,FGF12,THADA,TMTC4,PTPN11,LRP4,CD38,ENTPD1,ABCC2,THRAP3,ABHD6,BRAF,USP9X,RPTOR,CYP7B1,ATP2C1,TXNRD1,STXBP5L,SL…
GO:BP	nucleobase-containing compound metabolic process	GO:0006139	9.24E-45	44.03432468	5752	719	205	60605	NBAS,OSGEPL1,ZSWIM7,AHI1,SNW1,BLOC1S2,BTRC,USP49,MGA,NOL10,MTA3,HSF5,TENM2,PARP1,KDM5B,APOBEC3A_B,ZMYND8,ZNF398,MACROD2,FBXW11,ME1,TAF1,METTL16,TRIM16,INTS9,RBM19,STAT5B,ACOT11,PATL1,NR2C1,DERA,ZNF560,TOX2,RBL1,PXDNL,ACSL3,HIGD1A,PBX3,RNASE10,RNGTT,FAR2,PSPC1,RCOR1,SUCLG2,PPARD,YAF2,RERE,ESR1,LEF1,UIMC1,ITGB3BP,ADCY8,ZEB1,U2SURP,CDK5RAP2,NT5C2,RANBP2,KDM2A,TNKS,POLH,NCAPG2,ZNF791,TEX11,HLA-DRB1,M…
GO:BP	response to chemical	GO:0042221	7.00E-44	43.15485303	4829	766	192	60605	ATP6V1D,AGL,SNW1,KCNH1,LATS1,BTRC,PLA2G6,PIK3C2G,PARP1,KDM5B,AQP8,APOBEC3A_B,STIP1,IQGAP3,SRPRB,PTPN12,FBXW11,ME1,TNFRSF8,TAF1,ITPR2,TRIM16,LEPR,F11R,RRAGB,STAT5B,EDEM2,PLGRKT,NR2C1,PXDNL,ACSL3,HIGD1A,ABCA1,NRG3,PTPN14,PPARD,GNAQ,SLC30A10,CLIC4,PTPN9,MELK,ESR1,LEF1,ASH2L,LETM1,ADCY8,MAPKAP1,SLC38A9,PTPN13,AKAP7,SHPK,ZEB1,RANBP2,IL1RAPL1,TNKS,CASP8,EHD4,DOCK4,HLA-DRB1,APAF1,MYBL2,BCAS3,PIAS1,HTR1E…
GO:BP	phosphorus metabolic process	GO:0006793	1.14E-43	42.94167282	3014	765	149	60605	DOCK3,CCNY,LATS1,BTRC,PLA2G6,PIK3C2G,SFI1,CHORDC1,PARP1,GAK,IQGAP3,PTPN12,FBXW11,ME1,TAF1,LEPR,ACOT11,DERA,STK19,RBL1,ACSL3,PPP2R5A,PHKA1,RNGTT,FAR2,NRG3,SUCLG2,PTPN14,PPARD,GNAQ,CAB39L,PTPN9,MELK,ADCY8,PGM2L1,MAPKAP1,PTPN13,AKAP7,SHPK,NT5C2,RANBP2,TNKS,EHD4,XYLB,HLA-DRB1,PTPN4,SERAC1,PTPRA,PTPN11,LRP4,ENTPD1,CAMK1D,B4GALNT2,RPS6KC1,ABHD6,CDK14,BRAF,RPTOR,SEH1L,EPHA6,MAP3K19,SCYL2,PRPSAP2,PSEN1,N…
GO:BP	gene expression	GO:0010467	2.86E-43	42.54319932	6192	763	219	60605	NBAS,OSGEPL1,AHI1,SNW1,NEMF,BLOC1S2,BTRC,USP49,MGA,NOL10,MTA3,HSF5,TENM2,PARP1,KDM5B,ZMYND8,ZNF398,IQGAP3,DAP3,FBXW11,TNFRSF8,TAF1,METTL16,TRIM16,F11R,INTS9,RBM19,KDM6A,STAT5B,PLGRKT,PATL1,NR2C1,ZNF560,TOX2,RBL1,HIGD1A,PBX3,EIF3H,RNGTT,LAPTM4B,PSPC1,RCOR1,PPARD,YAF2,RERE,ESR1,LEF1,UIMC1,ITGB3BP,ADCY8,PTPN13,ZEB1,U2SURP,CDK5RAP2,RANBP2,KDM2A,TNKS,NCAPG2,CASP8,ZNF791,HLA-DRB1,MRPS36,MYBL2,BCAS3,PIA…
GO:BP	phosphate-containing compound metabolic process	GO:0006796	9.03E-43	42.04445176	2987	765	147	60605	DOCK3,CCNY,LATS1,BTRC,PLA2G6,PIK3C2G,SFI1,CHORDC1,PARP1,GAK,IQGAP3,PTPN12,FBXW11,ME1,TAF1,LEPR,ACOT11,DERA,STK19,RBL1,ACSL3,PPP2R5A,PHKA1,RNGTT,FAR2,NRG3,SUCLG2,PTPN14,PPARD,GNAQ,CAB39L,PTPN9,MELK,ADCY8,PGM2L1,MAPKAP1,PTPN13,AKAP7,SHPK,NT5C2,RANBP2,TNKS,EHD4,XYLB,HLA-DRB1,PTPN4,SERAC1,PTPRA,PTPN11,LRP4,ENTPD1,CAMK1D,RPS6KC1,ABHD6,CDK14,BRAF,RPTOR,SEH1L,EPHA6,MAP3K19,SCYL2,PRPSAP2,PSEN1,NUP37,CABI…
GO:BP	organic substance transport	GO:0071702	3.07E-42	41.51327129	2657	768	138	60605	NBAS,ATP6V1D,EXOC6B,PLA2G6,KDM5B,STX18,SRPRB,TECPR2,SLC37A3,ITPR2,RABGAP1L,COPG2,EDEM2,RAB11FIP3,ACSL3,ABCA1,SNX2,SLC17A5,PTPN14,PPARD,ADCY8,ARL17A,SLC38A9,RANBP2,TNKS,XPO7,RANBP17,CASP8,PITPNC1,SOAT2,HLA-DRB1,BCAS3,RAB2A,GRAMD1C,ZDHHC11,SERAC1,ATG3,PTPN11,CD38,LRP2,NPEPPS,ABCC2,BRAF,SEH1L,GAPVD1,ATP2C1,SNX8,STXBP5L,ARFGEF2,SLC17A6,PSEN1,NUP37,ANXA2,SEC63,WDR33,POLDIP3,OSBP,ZDHHC15,MYH9,SYNRG,VAM…
GO:BP	establishment of localization in cell	GO:0051649	1.43E-41	40.84526427	2778	766	140	60605	ATP6V1D,AGL,NEMF,BLOC1S2,PLA2G6,GAK,STX18,SRPRB,TECPR2,FBXW11,ITPR2,RABGAP1L,COPG2,EDEM2,RAB11FIP3,DERA,LAPTM4B,ABCA1,SNX2,PTPN14,PPARD,MAP4,LETM1,ADCY8,PCDH7,ARL17A,CDK5RAP2,RANBP2,STON1,XPO7,KCND3,ARHGAP21,RANBP17,CASP8,EHD4,HLA-DRB1,APAF1,BCAS3,RAB2A,ZDHHC11,CENPA,SERAC1,ATG3,PTPN11,ITGAX,HGSNAT,NPEPPS,DST,BRAF,SEH1L,SNX8,SCYL2,STXBP5L,SLC17A6,REPS2,PSEN1,APLP2,NUP37,NRXN2,ANXA2,SEC63,WDR33,PO…
GO:BP	catabolic process	GO:0009056	3.91E-41	40.40751715	2779	752	138	60605	NBAS,ATP6V1D,AGL,NEMF,LATS1,BTRC,PLA2G6,USP49,APOBEC3A_B,SCLY,SPTLC1,FBXO10,ALDH7A1,TECPR2,FBXW11,TAF1,METTL16,LEPR,SH3D19,RRAGB,EDEM2,BCO2,PATL1,DERA,FBXL13,PXDNL,EIF3H,RNF180,PHKA1,LAPTM4B,PPARD,AMDHD1,ZYG11B,ACAD10,PGM2L1,SLC38A9,NT5C2,RANBP2,CASP8,COL19A1,CHI3L2,ASRGL1,XYLB,PIAS1,STAB2,ATG3,LRP4,HGSNAT,ENTPD1,LRP2,NPEPPS,ABCC2,THRAP3,ABHD6,USP9X,RPTOR,SEH1L,RNF103-CHMP3,ADAMTS14,PSEN1,NUP37,A…
GO:BP	regulation of signaling	GO:0023051	8.18E-41	40.08702591	3669	768	161	60605	CCNY,SNW1,LATS1,BTRC,PLA2G6,ARHGAP19,PARP1,KDM5B,ZMYND8,PDC,IQGAP3,PACSIN2,ARHGAP39,PTPN12,FBXW11,TAF1,ITPR2,TRIM16,F11R,RGS6,RRAGB,TMBIM4,RAB11FIP3,NR2C1,STK19,ABCA1,NRG3,PPARD,GNAQ,SLC30A10,ESR1,LEF1,MYO9A,ADCY8,MAPKAP1,SLC38A9,PTPN13,AKAP7,ZEB1,CDK5RAP2,MKS1,TNKS,ARHGAP21,CASP8,RALGAPB,HLA-DRB1,PIAS1,BEND6,FGF12,PTPRA,CYTH3,PTPN11,LRP4,CD38,LRP2,ABHD6,CDK14,BRAF,RPTOR,SEH1L,CYP7B1,ATP2C1,CRLF2…
GO:BP	regulation of response to stimulus	GO:0048583	9.10E-41	40.04087875	4416	768	178	60605	CCNY,SNW1,LATS1,BTRC,PLA2G6,ARHGAP19,CHORDC1,PARP1,ZMYND8,PDC,IQGAP3,ARHGAP39,PTPN12,GPR176,FBXW11,TAF1,TRIM16,F11R,RGS6,RRAGB,STAT5B,TMBIM4,NR2C1,STK19,RBL1,ABCA1,PSPC1,PPARD,GNAQ,SLC30A10,LRFN5,ESR1,LEF1,UIMC1,LETM1,MYO9A,ADCY8,MAPKAP1,SLC38A9,PTPN13,AKAP7,SHPK,ZEB1,CDK5RAP2,MKS1,RANBP2,TNKS,POLH,ARHGAP21,CASP8,RALGAPB,HLA-DRB1,PIAS1,BEND6,ZDHHC11,CYTH3,PTPN11,LRP4,CD38,LRP2,CAMK1D,MSH2,ZSWIM5,…
GO:BP	regulation of cell communication	GO:0010646	1.06E-40	39.97672912	3634	768	160	60605	CCNY,SNW1,LATS1,BTRC,PLA2G6,ARHGAP19,PARP1,KDM5B,ZMYND8,PDC,IQGAP3,PACSIN2,ARHGAP39,PTPN12,FBXW11,TAF1,ITPR2,TRIM16,F11R,RGS6,RRAGB,TMBIM4,RAB11FIP3,NR2C1,STK19,ABCA1,NRG3,PPARD,GNAQ,SLC30A10,ESR1,LEF1,MYO9A,ADCY8,MAPKAP1,SLC38A9,PTPN13,AKAP7,ZEB1,CDK5RAP2,MKS1,TNKS,ARHGAP21,CASP8,RALGAPB,HLA-DRB1,PIAS1,BEND6,FGF12,PTPRA,CYTH3,PTPN11,LRP4,CD38,LRP2,ABHD6,CDK14,BRAF,RPTOR,SEH1L,CYP7B1,ATP2C1,CRLF2…
GO:BP	macromolecule biosynthetic process	GO:0009059	1.95E-40	39.7096789	5145	760	192	60605	AHI1,AGL,SNW1,NEMF,BLOC1S2,BTRC,PLA2G6,MGA,MTA3,HSF5,TENM2,PARP1,KDM5B,ZMYND8,ZNF398,DAP3,FBXW11,TAF1,METTL16,TRIM16,INTS9,STAT5B,PATL1,NR2C1,ZNF560,TOX2,RBL1,HIGD1A,PBX3,EIF3H,RNGTT,ABCA1,PSPC1,RCOR1,PPARD,YAF2,RERE,ESR1,LEF1,UIMC1,ITGB3BP,ADCY8,PGM2L1,ZEB1,CDK5RAP2,KDM2A,TNKS,GALNT15,POLH,NCAPG2,ZNF791,ST6GALNAC1,HLA-DRB1,MRPS36,MYBL2,BCAS3,PIAS1,BEND6,MSH3,ZDHHC11,TMTC4,ZRANB3,ZNF263,ORC6,MRPS…
GO:BP	cellular macromolecule biosynthetic process	GO:0034645	4.65E-40	39.33276653	5081	760	190	60605	AHI1,AGL,SNW1,NEMF,BLOC1S2,BTRC,MGA,MTA3,HSF5,TENM2,PARP1,KDM5B,ZMYND8,ZNF398,DAP3,FBXW11,TAF1,METTL16,TRIM16,INTS9,STAT5B,PATL1,NR2C1,ZNF560,TOX2,RBL1,HIGD1A,PBX3,EIF3H,RNGTT,ABCA1,PSPC1,RCOR1,PPARD,YAF2,RERE,ESR1,LEF1,UIMC1,ITGB3BP,ADCY8,PGM2L1,ZEB1,CDK5RAP2,KDM2A,TNKS,GALNT15,POLH,NCAPG2,ZNF791,ST6GALNAC1,HLA-DRB1,MRPS36,MYBL2,BCAS3,PIAS1,BEND6,MSH3,ZDHHC11,TMTC4,ZRANB3,ZNF263,ORC6,MRPS23,CD38…
GO:BP	nitrogen compound transport	GO:0071705	4.86E-40	39.31329055	2216	768	123	60605	NBAS,ATP6V1D,EXOC6B,PLA2G6,STX18,SRPRB,TECPR2,ITPR2,RABGAP1L,COPG2,EDEM2,RAB11FIP3,ACSL3,ABCA1,SNX2,SLC17A5,PTPN14,PPARD,ADCY8,ARL17A,SLC38A9,RANBP2,TNKS,XPO7,RANBP17,CASP8,HLA-DRB1,BCAS3,RAB2A,ZDHHC11,ATG3,PTPN11,CD38,LRP2,NPEPPS,ABCC2,SEH1L,GAPVD1,ATP2C1,SNX8,STXBP5L,ARFGEF2,SLC17A6,PSEN1,NUP37,SEC63,WDR33,POLDIP3,OSBP,ZDHHC15,MYH9,SYNRG,VAMP7,RAB7A,VPS8,PARD3,LCP1,GOSR1,SEC24D,SCAMP1,SNX24,MAP…
GO:BP	regulation of localization	GO:0032879	6.76E-40	39.16984477	2906	768	141	60605	AHI1,ORAI1,KCNH1,LATS1,PLA2G6,PARP1,KDM5B,ZMYND8,STX18,PACSIN2,CACNA2D4,ITPR2,LEPR,RABGAP1L,EDEM2,RAB11FIP3,ACSL3,PPP2R5A,RNASE10,ABCA1,NRG3,PTPN14,PPARD,SLC30A10,CLIC4,PTPN9,LEF1,LETM1,ADCY8,AKAP7,STON1,KCNJ6,IL1RAPL1,KCND3,CASP8,EHD4,DOCK4,HLA-DRB1,BCAS3,FGF12,THADA,ATG3,PTPN11,ITGAX,LRP4,CD38,CAMK1D,NKAIN3,NPEPPS,ABCC2,ZSWIM5,ABHD6,BRAF,GAPVD1,ATP2C1,SCYL2,STXBP5L,DEFB124,PSEN1,CACNB4,ANXA2,BM…
GO:BP	cytoskeleton organization	GO:0007010	1.08E-39	38.96807349	1473	743	99	60605	BLOC1S2,LATS1,CHORDC1,IQGAP3,PACSIN2,STRIP2,FBXW11,SH3D19,F11R,SPECC1L,CLIC4,MAP4,ITGB3BP,MAPKAP1,CDK5RAP2,RANBP2,TNKS,KLHL41,TBCD,HLA-DRB1,MYBL2,CEP44,BCAS3,CENPA,DNAH8,STARD9,DST,BRAF,SEH1L,ATP2C1,SLAIN2,NSL1,NUP37,TLN2,STARD13,SPICE1,EPB41L4A,MYH9,ENAH,PARD3,LCP1,CTNNA1,TMOD3,MAPK1,RAP1GDS1,DYX1C1,MYH10,PKHD1,KIF4A,CAPZA1,LRRC49,YEATS4,MAD1L1,DNAH17,MYO5A,CEP70,PAK2,HOOK3,POC1B,ABI2,CCDC65,IQG…
GO:BP	multicellular organism development	GO:0007275	4.98E-39	38.30298234	5670	758	200	60605	AHI1,ORAI1,SNW1,BLOC1S2,TENM4,LATS1,BTRC,TENM2,PARP1,KDM5B,GAK,ZMYND8,IQGAP3,MACROD2,FBXW11,TAF1,TRIM16,LEPR,F11R,RBM19,KDM6A,NAV2,STAT5B,ACSL3,PBX3,NRG3,RCOR1,SPATA6,PTPN14,PPARD,CLIC4,LRFN5,MAP4,RERE,DTNB,PTPN9,MELK,ESR1,LEF1,ASH2L,MYO9A,MAPKAP1,ZEB1,CDK5RAP2,MKS1,IL1RAPL1,KLHL41,TBCD,NCAPG2,CASP8,COL19A1,PLEKHA5,TEX11,HLA-DRB1,APAF1,BCAS3,BEND6,STAB2,MEGF9,FGF12,MSH3,PTPRA,PTPN11,ITGAX,LRP4,CD…
GO:BP	cellular response to chemical stimulus	GO:0070887	1.19E-38	37.92549132	3443	766	152	60605	ATP6V1D,SNW1,KCNH1,LATS1,BTRC,PLA2G6,PARP1,KDM5B,AQP8,APOBEC3A_B,STIP1,IQGAP3,SRPRB,PTPN12,FBXW11,TNFRSF8,TAF1,ITPR2,LEPR,F11R,RRAGB,STAT5B,NR2C1,PXDNL,HIGD1A,ABCA1,PTPN14,PPARD,GNAQ,SLC30A10,CLIC4,PTPN9,MELK,ESR1,LEF1,LETM1,ADCY8,MAPKAP1,SLC38A9,PTPN13,AKAP7,SHPK,ZEB1,IL1RAPL1,TNKS,CASP8,EHD4,DOCK4,HLA-DRB1,APAF1,MYBL2,BCAS3,PIAS1,HTR1E,PTPN4,FGF12,IPCEF1,GRAMD1C,TMTC4,PTPRA,PTPN11,ITGAX,LRP2,CA…
GO:BP	establishment of protein localization	GO:0045184	1.66E-38	37.7808754	1866	768	111	60605	NBAS,ATP6V1D,EXOC6B,PLA2G6,STX18,SRPRB,TECPR2,ITPR2,RABGAP1L,COPG2,EDEM2,RAB11FIP3,ACSL3,ABCA1,SNX2,PTPN14,PPARD,ADCY8,ARL17A,RANBP2,TNKS,XPO7,RANBP17,CASP8,HLA-DRB1,BCAS3,RAB2A,ZDHHC11,ATG3,PTPN11,CD38,LRP2,NPEPPS,BRAF,SEH1L,GAPVD1,ATP2C1,SNX8,STXBP5L,ARFGEF2,PSEN1,NUP37,SMYD3,SEC63,OSBP,ZDHHC15,MYH9,NRXN1,SYNRG,VAMP7,RAB7A,VPS8,PARD3,LCP1,GOSR1,SEC24D,SCAMP1,SNX24,MAPK1,MYH10,RAB3IP,OAZ3,ATG7,Z…
GO:BP	system development	GO:0048731	3.61E-38	37.44291992	5095	747	185	60605	AHI1,ORAI1,SNW1,BLOC1S2,TENM4,LATS1,BTRC,TENM2,PARP1,KDM5B,GAK,ZMYND8,IQGAP3,MACROD2,FBXW11,TAF1,TRIM16,LEPR,KDM6A,NAV2,STAT5B,ACSL3,PBX3,NRG3,RCOR1,PTPN14,PPARD,CLIC4,LRFN5,MAP4,RERE,DTNB,PTPN9,MELK,ESR1,LEF1,ASH2L,MYO9A,MAPKAP1,ZEB1,CDK5RAP2,MKS1,IL1RAPL1,KLHL41,TBCD,NCAPG2,CASP8,COL19A1,PLEKHA5,TEX11,HLA-DRB1,APAF1,BCAS3,BEND6,STAB2,MEGF9,FGF12,MSH3,PTPRA,PTPN11,ITGAX,LRP4,CD38,LRP2,CAMK1D,MSH…
GO:BP	cellular catabolic process	GO:0044248	3.28E-37	36.48379493	2381	751	122	60605	NBAS,ATP6V1D,AGL,NEMF,LATS1,BTRC,PLA2G6,USP49,APOBEC3A_B,SCLY,SPTLC1,FBXO10,ALDH7A1,TECPR2,FBXW11,TAF1,METTL16,LEPR,SH3D19,RRAGB,EDEM2,BCO2,PATL1,DERA,FBXL13,PXDNL,EIF3H,RNF180,PHKA1,LAPTM4B,PPARD,AMDHD1,ZYG11B,ACAD10,PGM2L1,SLC38A9,NT5C2,CASP8,ASRGL1,XYLB,PIAS1,ATG3,LRP4,ENTPD1,LRP2,NPEPPS,ABCC2,THRAP3,ABHD6,USP9X,RPTOR,RNF103-CHMP3,PSEN1,ANXA2,RC3H2,ZC3HAV1,PARN,SQSTM1,UGGT2,FBXL20,PCYOX1,GLDC,…
GO:BP	organic substance catabolic process	GO:1901575	9.69E-37	36.01378676	2289	752	119	60605	NBAS,AGL,NEMF,LATS1,BTRC,PLA2G6,USP49,APOBEC3A_B,SCLY,FBXO10,ALDH7A1,FBXW11,TAF1,METTL16,SH3D19,EDEM2,BCO2,PATL1,DERA,FBXL13,EIF3H,RNF180,PHKA1,LAPTM4B,PPARD,AMDHD1,ZYG11B,ACAD10,PGM2L1,NT5C2,RANBP2,CASP8,CHI3L2,ASRGL1,XYLB,PIAS1,STAB2,HGSNAT,ENTPD1,LRP2,NPEPPS,ABCC2,THRAP3,ABHD6,USP9X,SEH1L,RNF103-CHMP3,PSEN1,NUP37,ANXA2,RC3H2,ZC3HAV1,PARN,SQSTM1,UGGT2,FBXL20,PCYOX1,GLDC,RAB7A,BCAT1,ABHD12,AGTPB…
GO:BP	positive regulation of macromolecule metabolic process	GO:0010604	1.44E-36	35.84038418	3568	761	151	60605	NBAS,DOCK3,AHI1,CCNY,SNW1,BLOC1S2,LATS1,BTRC,PLA2G6,MTA3,PARP1,KDM5B,ZNF398,IQGAP3,FBXW11,TNFRSF8,TAF1,METTL16,TRIM16,LEPR,SH3D19,KDM6A,STAT5B,PLGRKT,PATL1,TOX2,RBL1,PBX3,PPP2R5A,RNF180,NRG3,PPARD,CAB39L,YAF2,RERE,ZYG11B,ESR1,LEF1,UIMC1,ADCY8,MAPKAP1,ZEB1,CDK5RAP2,TNKS,CASP8,EHD4,HLA-DRB1,APAF1,MYBL2,BCAS3,PIAS1,ZNF263,PTPN11,ITGAX,LRP4,CD38,LRP2,MED13,MSH2,SSBP2,THRAP3,BRAF,USP9X,RPTOR,CRLF2,SCY…
GO:BP	protein transport	GO:0015031	1.86E-36	35.72998863	1754	768	105	60605	NBAS,ATP6V1D,EXOC6B,PLA2G6,STX18,SRPRB,TECPR2,ITPR2,RABGAP1L,COPG2,EDEM2,RAB11FIP3,ACSL3,ABCA1,SNX2,PTPN14,PPARD,ADCY8,ARL17A,RANBP2,TNKS,XPO7,RANBP17,CASP8,HLA-DRB1,BCAS3,RAB2A,ZDHHC11,ATG3,PTPN11,CD38,LRP2,NPEPPS,SEH1L,GAPVD1,ATP2C1,SNX8,STXBP5L,ARFGEF2,PSEN1,NUP37,SEC63,OSBP,ZDHHC15,MYH9,SYNRG,VAMP7,RAB7A,VPS8,PARD3,LCP1,GOSR1,SEC24D,SCAMP1,SNX24,MAPK1,MYH10,RAB3IP,OAZ3,ATG7,ZMAT3,CASR,LYPLA1,…
GO:BP	response to organic substance	GO:0010033	5.88E-36	35.23046233	3457	766	148	60605	ATP6V1D,AGL,SNW1,LATS1,BTRC,PLA2G6,PARP1,KDM5B,AQP8,STIP1,IQGAP3,SRPRB,PTPN12,FBXW11,ME1,TNFRSF8,TAF1,ITPR2,TRIM16,LEPR,F11R,RRAGB,STAT5B,EDEM2,NR2C1,ACSL3,ABCA1,PTPN14,PPARD,GNAQ,SLC30A10,PTPN9,ESR1,LEF1,ASH2L,ADCY8,SLC38A9,PTPN13,AKAP7,SHPK,ZEB1,RANBP2,IL1RAPL1,CASP8,EHD4,HLA-DRB1,APAF1,MYBL2,BCAS3,PIAS1,HTR1E,PTPN4,FGF12,GRAMD1C,TMTC4,PTPRA,PTPN11,ITGAX,CD38,LRP2,ABCC2,BRAF,USP9X,RPTOR,CYP7B1,…
GO:BP	cellular nitrogen compound biosynthetic process	GO:0044271	7.27E-36	35.13819205	5054	760	182	60605	AHI1,SNW1,NEMF,BLOC1S2,BTRC,PLA2G6,MGA,MTA3,HSF5,TENM2,PARP1,KDM5B,ZMYND8,ZNF398,SPTLC1,DAP3,ALDH7A1,FBXW11,ME1,TAF1,METTL16,TRIM16,INTS9,STAT5B,PATL1,NR2C1,DERA,ZNF560,TOX2,RBL1,ACSL3,HIGD1A,PBX3,EIF3H,RNGTT,PSPC1,RCOR1,PPARD,YAF2,RERE,ESR1,LEF1,UIMC1,ITGB3BP,ADCY8,ZEB1,CDK5RAP2,NT5C2,KDM2A,TNKS,POLH,NCAPG2,ZNF791,HLA-DRB1,MRPS36,MYBL2,BCAS3,PIAS1,BEND6,ZNF263,MRPS23,CD38,ENTPD1,CAMK1D,MED13,SSB…
GO:BP	response to stress	GO:0006950	3.76E-35	34.42463731	4321	758	165	60605	ZSWIM7,ATP6V1D,SNW1,BTRC,PLA2G6,CHORDC1,PARP1,APOBEC3A_B,MACROD2,SRPRB,DCBLD2,GPR176,FBXW11,TAF1,ITPR2,F11R,RRAGB,STAT5B,EDEM2,ACOT11,PLGRKT,RBL1,PXDNL,HIGD1A,ABCA1,PSPC1,RCOR1,PPARD,GNAQ,SLC30A10,LRFN5,MELK,ESR1,UIMC1,ASH2L,LETM1,ADCY8,MAPKAP1,SLC38A9,SHPK,RANBP2,KDM2A,DLEC1,POLH,CASP8,HLA-DRB1,APAF1,BCAS3,PIAS1,STAB2,FGF12,MSH3,IPCEF1,ZDHHC11,TMTC4,ZRANB3,PTPN11,ITGAX,CD38,ENTPD1,CAMK1D,NPEPPS,…
GO:BP	positive regulation of cellular metabolic process	GO:0031325	7.18E-35	34.14369452	3342	761	143	60605	DOCK3,AHI1,CCNY,SNW1,BLOC1S2,LATS1,BTRC,PLA2G6,MTA3,PARP1,ZNF398,IQGAP3,SPTLC1,FBXW11,TAF1,METTL16,TRIM16,LEPR,SH3D19,STAT5B,PLGRKT,PATL1,TOX2,RBL1,ACSL3,PBX3,PPP2R5A,RNF180,NRG3,PPARD,CAB39L,YAF2,RERE,ZYG11B,ESR1,LEF1,UIMC1,ADCY8,MAPKAP1,ZEB1,CDK5RAP2,RANBP2,TNKS,CASP8,EHD4,HLA-DRB1,APAF1,MYBL2,BCAS3,PIAS1,ZNF263,PTPN11,LRP4,CD38,LRP2,MED13,MSH2,SSBP2,THRAP3,BRAF,USP9X,RPTOR,EPHA6,SCYL2,PSEN1,SM…
GO:BP	cell cycle	GO:0007049	9.52E-35	34.02150973	1867	741	104	60605	CCNY,OIP5,LATS1,BTRC,MGA,MTA3,SFI1,CHORDC1,GAK,IQGAP3,FBXW11,TAF1,STAT5B,SPECC1L,RAB11FIP3,RBL1,MAP4,YAF2,MELK,LEF1,ITGB3BP,CDK5RAP2,RANBP2,TNKS,TBCD,NCAPG2,TEX11,APAF1,MYBL2,CEP44,PIAS1,MSH3,CENPA,STARD9,PTPN11,MSH2,CDK14,USP9X,RPTOR,SEH1L,NSL1,NUP37,INTS7,KLHL18,SPICE1,MYH9,C10ORF99,RCBTB1,CDK5RAP1,CHAF1B,RRM1,PARD3,BCAT1,CREBL2,TMOD3,MAPK1,CNOT6,MYH10,DMRT1,PKHD1,KIF4A,HFM1,YEATS4,MAD1L1,CDC12…
GO:BP	nucleic acid metabolic process	GO:0090304	5.51E-34	33.25863348	5234	719	176	60605	NBAS,OSGEPL1,ZSWIM7,AHI1,SNW1,BLOC1S2,BTRC,USP49,MGA,NOL10,MTA3,HSF5,TENM2,PARP1,KDM5B,APOBEC3A_B,ZMYND8,ZNF398,FBXW11,TAF1,METTL16,TRIM16,INTS9,RBM19,STAT5B,PATL1,NR2C1,ZNF560,TOX2,RBL1,PXDNL,HIGD1A,PBX3,RNASE10,RNGTT,PSPC1,RCOR1,PPARD,YAF2,RERE,ESR1,LEF1,UIMC1,ITGB3BP,ADCY8,ZEB1,U2SURP,CDK5RAP2,KDM2A,TNKS,POLH,NCAPG2,ZNF791,TEX11,HLA-DRB1,MYBL2,BCAS3,PIAS1,BEND6,MSH3,THADA,ZRANB3,ZNF263,ORC6,CD…
GO:BP	vesicle-mediated transport	GO:0016192	1.50E-33	32.8250775	2193	766	113	60605	NBAS,AHI1,ATP6V1D,AGL,BLOC1S2,EXOC6B,PLA2G6,GAK,STX18,PACSIN2,LEPR,SH3D19,RABGAP1L,COPG2,RAB11FIP3,DERA,ACSL3,LAPTM4B,ABCA1,SNX2,PCDH7,ARL17A,STON1,IL1RAPL1,EHD4,APAF1,STAB2,RAB2A,SCRN1,CYTH3,ATG3,ITGAX,LRP4,HGSNAT,LRP2,CAMK1D,BRAF,GAPVD1,ATP2C1,SNX8,SCYL2,STXBP5L,ARFGEF2,SLC17A6,REPS2,PSEN1,APLP2,ANXA2,MYH9,SQSTM1,NRXN1,SYNRG,FBXL20,VAMP7,RAB7A,VPS8,GOSR1,SEC24D,SCAMP1,MAPK1,RAB3IP,KIF4A,ATG7,LY…
GO:BP	cellular protein localization	GO:0034613	2.43E-33	32.61516641	1842	764	103	60605	AHI1,ATP6V1D,LATS1,ARL13A,PARP1,GAK,ZMYND8,STX18,PACSIN2,SRPRB,TECPR2,F11R,RRAGB,RABGAP1L,COPG2,EDEM2,RAB11FIP3,ACSL3,PPP2R5A,SNX2,PTPN14,PTPN9,ESR1,ARL17A,RANBP2,TNKS,XPO7,RANBP17,CASP8,EHD4,BCAS3,ZDHHC11,CENPA,ATG3,PTPN11,LRP4,NPEPPS,MSH2,BRAF,SEH1L,ATP2C1,SNX8,PSEN1,NRXN2,ANXA2,SEC63,WNK3,ZDHHC15,SQSTM1,NRXN1,SYNRG,PPIL2,RAB7A,PARD3,LCP1,SEC24D,CTNNA1,MAPK1,RAB3IP,OAZ3,LYPLA1,MFN2,GOLGB1,FAM12…
GO:BP	cellular macromolecule localization	GO:0070727	4.63E-33	32.33471074	1856	764	103	60605	AHI1,ATP6V1D,LATS1,ARL13A,PARP1,GAK,ZMYND8,STX18,PACSIN2,SRPRB,TECPR2,F11R,RRAGB,RABGAP1L,COPG2,EDEM2,RAB11FIP3,ACSL3,PPP2R5A,SNX2,PTPN14,PTPN9,ESR1,ARL17A,RANBP2,TNKS,XPO7,RANBP17,CASP8,EHD4,BCAS3,ZDHHC11,CENPA,ATG3,PTPN11,LRP4,NPEPPS,MSH2,BRAF,SEH1L,ATP2C1,SNX8,PSEN1,NRXN2,ANXA2,SEC63,WNK3,ZDHHC15,SQSTM1,NRXN1,SYNRG,PPIL2,RAB7A,PARD3,LCP1,SEC24D,CTNNA1,MAPK1,RAB3IP,OAZ3,LYPLA1,MFN2,GOLGB1,FAM12…
GO:BP	regulation of gene expression	GO:0010468	5.74E-33	32.24081181	5218	760	180	60605	NBAS,AHI1,SNW1,NEMF,BLOC1S2,BTRC,MGA,MTA3,HSF5,TENM2,PARP1,KDM5B,ZMYND8,ZNF398,IQGAP3,FBXW11,TNFRSF8,TAF1,METTL16,TRIM16,F11R,KDM6A,STAT5B,PLGRKT,PATL1,NR2C1,ZNF560,TOX2,RBL1,HIGD1A,PBX3,EIF3H,LAPTM4B,PSPC1,RCOR1,PPARD,YAF2,RERE,ESR1,LEF1,UIMC1,ITGB3BP,ADCY8,PTPN13,ZEB1,CDK5RAP2,RANBP2,KDM2A,TNKS,CASP8,ZNF791,HLA-DRB1,MYBL2,BCAS3,PIAS1,BEND6,ZNF263,PTPN11,ITGAX,CD38,CAMK1D,MED13,MSH2,SSBP2,ABCC2,…
GO:BP	nervous system development	GO:0007399	6.01E-33	32.22098116	2484	747	118	60605	AHI1,SNW1,BLOC1S2,TENM4,TENM2,GAK,ZMYND8,MACROD2,FBXW11,TAF1,LEPR,KDM6A,NAV2,ACSL3,PBX3,NRG3,PPARD,LRFN5,MAP4,RERE,DTNB,PTPN9,LEF1,MYO9A,MAPKAP1,ZEB1,CDK5RAP2,MKS1,IL1RAPL1,TBCD,APAF1,BEND6,FGF12,PTPRA,PTPN11,ITGAX,LRP4,CD38,LRP2,CAMK1D,ZSWIM5,BRAF,USP9X,EPHA6,SCYL2,LLPH,PSEN1,NRXN2,BMPR2,CNTN4,LAMA2,ZDHHC15,MYOT,CDK5RAP1,NRXN1,ENAH,RRM1,KDM4C,DOK2,PARD3,CTNNA1,AGTPBP1,MAPK1,DYX1C1,PFKFB3,SCN8A,J…
GO:BP	regulation of cellular component organization	GO:0051128	5.75E-32	31.24021981	2439	766	117	60605	AHI1,SNW1,LATS1,PLA2G6,TENM2,CHORDC1,PARP1,GAK,ZMYND8,IQGAP3,STX18,PACSIN2,DCBLD2,F11R,LAPTM4B,ABCA1,NRG3,PPARD,CLIC4,LRFN5,MAP4,PTPN9,ESR1,MYO9A,CDK5RAP2,STON1,IL1RAPL1,TNKS,KLHL41,TBCD,CASP8,EHD4,BCAS3,PTPRA,ATG3,PTPN11,LRP4,CD38,CAMK1D,BRAF,RPTOR,SCYL2,SLAIN2,PSEN1,WDR70,ANXA2,BMPR2,PARN,SPICE1,OSBP,ZDHHC15,MYH9,SQSTM1,NRXN1,RAB7A,LCP1,TMOD3,MAPK1,KIF9,CNOT6,DMRT1,PKHD1,CAPZA1,NRCAM,ACSL4,MAD1…
GO:BP	positive regulation of nitrogen compound metabolic process	GO:0051173	5.40E-31	30.26795468	3143	761	132	60605	DOCK3,AHI1,CCNY,SNW1,BLOC1S2,LATS1,BTRC,PLA2G6,MTA3,PARP1,ZNF398,IQGAP3,FBXW11,TAF1,METTL16,TRIM16,LEPR,SH3D19,STAT5B,PLGRKT,PATL1,TOX2,RBL1,ACSL3,PBX3,PPP2R5A,RNF180,NRG3,PPARD,CAB39L,YAF2,RERE,ZYG11B,ESR1,LEF1,UIMC1,ADCY8,MAPKAP1,ZEB1,CDK5RAP2,TNKS,CASP8,EHD4,HLA-DRB1,APAF1,MYBL2,BCAS3,PIAS1,ZNF263,PTPN11,LRP4,CD38,LRP2,MED13,MSH2,SSBP2,THRAP3,BRAF,USP9X,RPTOR,PSEN1,SMYD3,ANXA2,BMPR2,RC3H2,WNK3…
GO:BP	protein-containing complex assembly	GO:0065003	1.34E-30	29.87268191	1724	766	96	60605	OIP5,BLOC1S2,LATS1,PARP1,TAF1,ACSL3,HIGD1A,EIF3H,ABCA1,NRG3,ESR1,LEF1,ASH2L,LETM1,ITGB3BP,ADCY8,CDK5RAP2,KCND3,TBCD,CASP8,EHD4,SOAT2,HLA-DRB1,PIAS1,CENPA,DNAH8,ORC6,PTPN11,HGSNAT,REPS2,SLAIN2,CABIN1,SMYD3,TBCA,NRXN1,CHAF1B,RRM1,GLDC,C9,PARD3,LCP1,SHQ1,SEC24D,TRPM6,TMOD3,RAP1GDS1,KIF9,DYX1C1,CAPZA1,NDUFAB1,LRRC49,GEMIN6,PLEKHA7,CDC123,DNAH17,SHMT1,ABI2,PPP6R3,CCDC65,IQGAP2,RPF2,LRRK2,CEP192,SPTBN1…
GO:BP	phosphorylation	GO:0016310	2.38E-30	29.6235478	1996	765	103	60605	DOCK3,CCNY,LATS1,PLA2G6,PIK3C2G,CHORDC1,GAK,IQGAP3,TAF1,LEPR,STK19,RBL1,PPP2R5A,PHKA1,NRG3,GNAQ,CAB39L,MELK,ADCY8,PGM2L1,MAPKAP1,PTPN13,AKAP7,SHPK,RANBP2,TNKS,EHD4,XYLB,HLA-DRB1,PTPRA,PTPN11,LRP4,CAMK1D,RPS6KC1,CDK14,BRAF,RPTOR,SEH1L,EPHA6,MAP3K19,SCYL2,PSEN1,NUP37,SMYD3,ANXA2,BMPR2,WNK3,OSBP,SQSTM1,CDK5RAP1,NRXN1,SGMS1,PARD3,NNT,SPRED2,TRPM6,CREBL2,MAPK1,PI4K2B,PFKFB3,PAK2,GRK5,STK33,ABI2,N4BP2,…
GO:BP	plasma membrane bounded cell projection organization	GO:0120036	2.54E-30	29.59482649	1596	750	91	60605	AHI1,ATP6V1D,BLOC1S2,ARL13A,SFI1,TENM2,GAK,ZMYND8,RAB11FIP3,SNX2,SPATA6,MAP4,RERE,PTPN9,MYO9A,CDK5RAP2,MKS1,IL1RAPL1,KLHL41,EHD4,BCAS3,PTPRA,DNAH8,ATG3,PTPN11,LRP4,CD38,LRP2,CAMK1D,ZSWIM5,BRAF,USP9X,EPHA6,LLPH,PSEN1,BMPR2,CNTN4,LAMA2,ZDHHC15,MYH9,MYOT,NRXN1,ENAH,DOK2,PARD3,CTNNA1,MAPK1,DYX1C1,PKHD1,RAB3IP,NRCAM,ACSL4,LRRC49,DNAH17,CEP70,PAK2,POC1B,ABI2,CCDC65,SYNE2,C2CD3,LRRK2,CEP192,UBA6,SPTBN1,…
GO:BP	regulation of signal transduction	GO:0009966	2.79E-30	29.55397225	3251	768	134	60605	CCNY,SNW1,LATS1,BTRC,PLA2G6,ARHGAP19,PARP1,ZMYND8,PDC,IQGAP3,ARHGAP39,PTPN12,FBXW11,TAF1,TRIM16,F11R,RGS6,RRAGB,TMBIM4,NR2C1,STK19,ABCA1,PPARD,GNAQ,SLC30A10,ESR1,LEF1,MYO9A,MAPKAP1,SLC38A9,PTPN13,AKAP7,ZEB1,CDK5RAP2,MKS1,TNKS,ARHGAP21,CASP8,RALGAPB,HLA-DRB1,PIAS1,BEND6,CYTH3,PTPN11,LRP4,LRP2,ABHD6,CDK14,BRAF,RPTOR,SEH1L,CYP7B1,ATP2C1,CRLF2,SCYL2,ARFGEF2,PSEN1,MOB3B,BMPR2,RC3H2,STARD13,TAF13,ARHGA…
GO:BP	cell projection organization	GO:0030030	3.14E-30	29.50374217	1636	750	92	60605	AHI1,ATP6V1D,BLOC1S2,ARL13A,SFI1,TENM2,GAK,ZMYND8,PACSIN2,RAB11FIP3,SNX2,SPATA6,MAP4,RERE,PTPN9,MYO9A,CDK5RAP2,MKS1,IL1RAPL1,KLHL41,EHD4,BCAS3,PTPRA,DNAH8,ATG3,PTPN11,LRP4,CD38,LRP2,CAMK1D,ZSWIM5,BRAF,USP9X,EPHA6,LLPH,PSEN1,BMPR2,CNTN4,LAMA2,ZDHHC15,MYH9,MYOT,NRXN1,ENAH,DOK2,PARD3,CTNNA1,MAPK1,DYX1C1,PKHD1,RAB3IP,NRCAM,ACSL4,LRRC49,DNAH17,CEP70,PAK2,POC1B,ABI2,CCDC65,SYNE2,C2CD3,LRRK2,CEP192,UBA6…
GO:BP	cellular response to organic substance	GO:0071310	7.81E-30	29.10719063	2821	766	123	60605	ATP6V1D,SNW1,LATS1,BTRC,PLA2G6,PARP1,KDM5B,AQP8,STIP1,IQGAP3,SRPRB,PTPN12,FBXW11,TNFRSF8,TAF1,ITPR2,LEPR,F11R,RRAGB,STAT5B,NR2C1,ABCA1,PTPN14,PPARD,SLC30A10,PTPN9,ESR1,LEF1,ADCY8,SLC38A9,PTPN13,AKAP7,SHPK,ZEB1,IL1RAPL1,CASP8,EHD4,HLA-DRB1,APAF1,MYBL2,BCAS3,PIAS1,HTR1E,PTPN4,FGF12,GRAMD1C,TMTC4,PTPRA,PTPN11,ITGAX,LRP2,ABCC2,BRAF,USP9X,RPTOR,CYP7B1,CRLF2,DEFB124,PSEN1,SMYD3,ANXA2,BMPR2,EIF4EBP2,FST…
GO:BP	intracellular signal transduction	GO:0035556	2.16E-29	28.66531156	2886	768	124	60605	DOCK3,SNW1,KCNH1,LATS1,BTRC,PLA2G6,PIK3C2G,ARHGAP19,PARP1,IQGAP3,ARHGAP39,FBXW11,TAF1,ITPR2,F11R,RGS6,RRAGB,ACOT11,TMBIM4,STK19,ABCA1,NRG3,PPARD,SLC30A10,CAB39L,MELK,ESR1,MYO9A,ADCY8,MAPKAP1,SLC38A9,PTPN13,AKAP7,CDK5RAP2,ARHGAP21,CASP8,RALGAPB,DOCK4,HLA-DRB1,APAF1,FGF12,PTPRA,CYTH3,PTPN11,LRP2,MSH2,BRAF,RPTOR,SEH1L,ATP2C1,ARFGEF2,DEFB124,PSEN1,MOB3B,RC3H2,WNK3,INTS7,STARD13,EIF4EBP2,TAF13,ARHGAP5…
GO:BP	cellular developmental process	GO:0048869	2.94E-29	28.53148379	4468	747	156	60605	AHI1,SNW1,BLOC1S2,TENM4,KCNH1,LATS1,MGA,TENM2,PARP1,KDM5B,GAK,ZMYND8,PACSIN2,FBXW11,TRIM16,LEPR,F11R,KDM6A,NAV2,STAT5B,NR2C1,RBL1,ACSL3,PBX3,ABCA1,NRG3,SNX2,RCOR1,SPATA6,PPARD,SLC30A10,CLIC4,MAP4,RERE,DTNB,PTPN9,ESR1,LEF1,ASH2L,MYO9A,ZEB1,CDK5RAP2,MKS1,IL1RAPL1,KLHL41,TBCD,NCAPG2,CASP8,COL19A1,SOAT2,HLA-DRB1,APAF1,PIAS1,BEND6,MEGF9,PTPRA,PTPN11,LRP4,CD38,LRP2,CAMK1D,MSH2,ZSWIM5,BRAF,USP9X,EPHA6,S…
GO:BP	protein-containing complex subunit organization	GO:0043933	2.99E-29	28.52388071	2017	766	102	60605	OIP5,BLOC1S2,LATS1,PARP1,GAK,DAP3,TAF1,ACSL3,HIGD1A,EIF3H,ABCA1,NRG3,ESR1,LEF1,ASH2L,LETM1,ITGB3BP,ADCY8,CDK5RAP2,KCND3,TBCD,CASP8,EHD4,SOAT2,HLA-DRB1,MRPS36,PIAS1,CENPA,DNAH8,ORC6,PTPN11,MRPS23,HGSNAT,SEH1L,REPS2,SLAIN2,CABIN1,SMYD3,TBCA,NRXN1,CHAF1B,RRM1,GLDC,C9,PARD3,LCP1,SHQ1,SEC24D,TRPM6,TMOD3,RAP1GDS1,KIF9,DYX1C1,CAPZA1,NDUFAB1,LRRC49,GEMIN6,PLEKHA7,CDC123,DNAH17,SHMT1,ABI2,PPP6R3,CCDC65,IQ…
GO:BP	cell cycle process	GO:0022402	3.39E-29	28.4699366	1388	741	83	60605	CCNY,LATS1,BTRC,MGA,MTA3,SFI1,CHORDC1,IQGAP3,FBXW11,TAF1,RAB11FIP3,RBL1,MAP4,YAF2,MELK,LEF1,ITGB3BP,CDK5RAP2,RANBP2,TNKS,NCAPG2,TEX11,APAF1,MYBL2,CEP44,PIAS1,MSH3,CENPA,STARD9,PTPN11,MSH2,CDK14,RPTOR,SEH1L,NSL1,NUP37,INTS7,KLHL18,SPICE1,MYH9,C10ORF99,BCAT1,TMOD3,CNOT6,MYH10,DMRT1,PKHD1,KIF4A,HFM1,MAD1L1,LPIN1,CEP70,STK33,HDAC8,POC1B,TACC2,C2CD3,CEP192,PLCB1,TOM1L2,SPTBN1,ATRX,ANAPC16,CSPP1,TOP3A,…
GO:BP	regulation of protein metabolic process	GO:0051246	3.51E-29	28.45450242	2759	761	120	60605	DOCK3,CCNY,SNW1,NEMF,LATS1,BTRC,PLA2G6,CHORDC1,IQGAP3,FBXW11,TAF1,METTL16,LEPR,SH3D19,PLGRKT,PATL1,PPP2R5A,EIF3H,RNF180,LAPTM4B,NRG3,GNAQ,CAB39L,ZYG11B,ADCY8,MAPKAP1,PTPN13,CASP8,EHD4,HLA-DRB1,APAF1,PIAS1,PTPN11,LRP4,LRP2,BRAF,RPTOR,EIF4G3,PSEN1,APLP2,CABIN1,WDR70,SMYD3,ANXA2,BMPR2,RC3H2,WNK3,POLDIP3,EIF4EBP2,PARN,OSBP,MYH9,SQSTM1,CDK5RAP1,MTG1,NRXN1,FBXL20,RAB7A,PARD3,NNT,SPRED2,AGTPBP1,CREBL2,M…
GO:BP	organic cyclic compound biosynthetic process	GO:1901362	7.33E-29	28.13505455	4446	764	157	60605	AHI1,SNW1,BLOC1S2,BTRC,MGA,MTA3,HSF5,TENM2,PARP1,KDM5B,ZMYND8,ZNF398,FBXW11,ME1,TAF1,TRIM16,INTS9,STAT5B,NR2C1,DERA,ZNF560,TOX2,RBL1,ACSL3,HIGD1A,PBX3,RNGTT,PSPC1,RCOR1,PPARD,YAF2,RERE,ESR1,LEF1,UIMC1,ITGB3BP,ADCY8,ZEB1,CDK5RAP2,NT5C2,KDM2A,TNKS,NOXRED1,POLH,NCAPG2,ZNF791,HLA-DRB1,MYBL2,BCAS3,PIAS1,BEND6,ZNF263,CD38,ENTPD1,CAMK1D,MED13,SSBP2,THRAP3,CDK14,USP9X,RPTOR,CYP7B1,PRPSAP2,PSEN1,RFX7,SMYD…
GO:BP	cellular response to stress	GO:0033554	3.68E-28	27.43457201	2142	758	103	60605	ZSWIM7,ATP6V1D,SNW1,BTRC,PLA2G6,CHORDC1,PARP1,MACROD2,SRPRB,FBXW11,TAF1,RRAGB,EDEM2,RBL1,HIGD1A,PPARD,SLC30A10,MELK,UIMC1,ASH2L,LETM1,ADCY8,MAPKAP1,SLC38A9,RANBP2,KDM2A,POLH,FGF12,MSH3,TMTC4,ZRANB3,PTPN11,NPEPPS,MSH2,BRAF,RPTOR,SEH1L,RNF103-CHMP3,TXNRD1,PSEN1,NUP37,WDR70,BMPR2,WNK3,AQR,WDR33,APLF,INTS7,SQSTM1,UGGT2,CHAF1B,SPRED2,CTNNA1,XPR1,MAPK1,CNOT6,ATG7,ZMAT3,EEPD1,CASR,MFN2,PAK2,SLC25A24,STK…
GO:BP	heterocycle biosynthetic process	GO:0018130	6.77E-28	27.16972234	4275	719	146	60605	AHI1,SNW1,BLOC1S2,BTRC,MGA,MTA3,HSF5,TENM2,PARP1,KDM5B,ZMYND8,ZNF398,FBXW11,ME1,TAF1,TRIM16,INTS9,STAT5B,NR2C1,DERA,ZNF560,TOX2,RBL1,ACSL3,HIGD1A,PBX3,RNGTT,PSPC1,RCOR1,PPARD,YAF2,RERE,ESR1,LEF1,UIMC1,ITGB3BP,ADCY8,ZEB1,CDK5RAP2,NT5C2,KDM2A,TNKS,NOXRED1,POLH,NCAPG2,ZNF791,HLA-DRB1,MYBL2,BCAS3,PIAS1,BEND6,ZNF263,CD38,ENTPD1,CAMK1D,MED13,SSBP2,THRAP3,CDK14,USP9X,RPTOR,PRPSAP2,PSEN1,RFX7,SMYD3,BMPR2…
GO:BP	regulation of biosynthetic process	GO:0009889	8.27E-28	27.0824097	4374	760	153	60605	AHI1,SNW1,NEMF,BLOC1S2,BTRC,PLA2G6,MGA,MTA3,HSF5,TENM2,PARP1,KDM5B,ZMYND8,ZNF398,FBXW11,TAF1,METTL16,TRIM16,LEPR,STAT5B,PATL1,NR2C1,ZNF560,TOX2,RBL1,ACSL3,HIGD1A,PBX3,EIF3H,PSPC1,RCOR1,PPARD,SLC30A10,YAF2,RERE,ESR1,LEF1,UIMC1,ITGB3BP,ADCY8,ZEB1,CDK5RAP2,RANBP2,KDM2A,TNKS,ZNF791,HLA-DRB1,MYBL2,BCAS3,PIAS1,BEND6,MSH3,ZRANB3,ZNF263,CD38,CAMK1D,MED13,SSBP2,THRAP3,ABHD6,CDK14,USP9X,RPTOR,EIF4G3,PSEN1,…
GO:BP	aromatic compound biosynthetic process	GO:0019438	1.01E-27	26.99533408	4285	720	146	60605	AHI1,SNW1,BLOC1S2,BTRC,MGA,MTA3,HSF5,TENM2,PARP1,KDM5B,ZMYND8,ZNF398,FBXW11,ME1,TAF1,TRIM16,INTS9,STAT5B,NR2C1,DERA,ZNF560,TOX2,RBL1,ACSL3,HIGD1A,PBX3,RNGTT,PSPC1,RCOR1,PPARD,YAF2,RERE,ESR1,LEF1,UIMC1,ITGB3BP,ADCY8,ZEB1,CDK5RAP2,NT5C2,KDM2A,TNKS,POLH,NCAPG2,ZNF791,HLA-DRB1,MYBL2,BCAS3,PIAS1,BEND6,ZNF263,CD38,ENTPD1,CAMK1D,MED13,SSBP2,THRAP3,CDK14,USP9X,RPTOR,PRPSAP2,PSEN1,RFX7,SMYD3,BMPR2,WDR33,I…
GO:BP	regulation of transport	GO:0051049	1.25E-27	26.90146249	1839	768	95	60605	AHI1,ORAI1,KCNH1,PLA2G6,KDM5B,STX18,PACSIN2,CACNA2D4,ITPR2,LEPR,EDEM2,RAB11FIP3,ACSL3,ABCA1,PTPN14,PPARD,SLC30A10,CLIC4,ADCY8,AKAP7,STON1,KCNJ6,IL1RAPL1,KCND3,CASP8,EHD4,HLA-DRB1,BCAS3,FGF12,THADA,ATG3,PTPN11,CD38,CAMK1D,NKAIN3,NPEPPS,ABCC2,BRAF,GAPVD1,ATP2C1,SCYL2,STXBP5L,PSEN1,CACNB4,ANXA2,WNK3,OSBP,NRXN1,FBXL20,VAMP7,UTRN,RAB7A,LCP1,CREBL2,MAPK1,MYH10,SCN8A,OAZ3,EEPD1,CASR,LYPLA1,DYSF,ACSL4,AI…
GO:BP	RNA metabolic process	GO:0016070	1.37E-27	26.86295943	4714	719	154	60605	NBAS,OSGEPL1,AHI1,SNW1,BLOC1S2,BTRC,USP49,MGA,NOL10,MTA3,HSF5,TENM2,PARP1,KDM5B,APOBEC3A_B,ZMYND8,ZNF398,FBXW11,TAF1,METTL16,TRIM16,INTS9,RBM19,STAT5B,PATL1,NR2C1,ZNF560,TOX2,RBL1,HIGD1A,PBX3,RNASE10,RNGTT,PSPC1,RCOR1,PPARD,YAF2,RERE,ESR1,LEF1,UIMC1,ITGB3BP,ADCY8,ZEB1,U2SURP,CDK5RAP2,KDM2A,TNKS,NCAPG2,ZNF791,HLA-DRB1,MYBL2,BCAS3,PIAS1,BEND6,THADA,ZNF263,CD38,CAMK1D,MED13,SSBP2,THRAP3,CDK14,USP9X,…
GO:BP	cell differentiation	GO:0030154	1.98E-27	26.70300709	4392	747	151	60605	AHI1,SNW1,BLOC1S2,TENM4,KCNH1,LATS1,MGA,TENM2,PARP1,KDM5B,GAK,ZMYND8,FBXW11,TRIM16,LEPR,F11R,KDM6A,NAV2,STAT5B,NR2C1,RBL1,ACSL3,PBX3,ABCA1,NRG3,RCOR1,SPATA6,PPARD,CLIC4,MAP4,RERE,DTNB,PTPN9,ESR1,LEF1,ASH2L,MYO9A,ZEB1,CDK5RAP2,MKS1,IL1RAPL1,KLHL41,TBCD,NCAPG2,CASP8,COL19A1,SOAT2,HLA-DRB1,APAF1,PIAS1,BEND6,MEGF9,PTPRA,PTPN11,LRP4,CD38,LRP2,CAMK1D,MSH2,ZSWIM5,BRAF,USP9X,EPHA6,SCYL2,LLPH,PSEN1,SMYD3,…
GO:BP	intracellular transport	GO:0046907	2.39E-27	26.62127052	1723	745	90	60605	NEMF,BLOC1S2,GAK,STX18,SRPRB,TECPR2,FBXW11,RABGAP1L,COPG2,EDEM2,RAB11FIP3,LAPTM4B,ABCA1,SNX2,PTPN14,ARL17A,RANBP2,XPO7,ARHGAP21,RANBP17,CASP8,EHD4,BCAS3,RAB2A,ZDHHC11,SERAC1,ATG3,PTPN11,NPEPPS,DST,SEH1L,SNX8,SCYL2,REPS2,PSEN1,NUP37,ANXA2,SEC63,WDR33,POLDIP3,OSBP,ZDHHC15,SQSTM1,SYNRG,VAMP7,RAB7A,PARD3,LCP1,GOSR1,SEC24D,AGTPBP1,MAPK1,ZC3H11A,RAB3IP,KIF4A,OAZ3,CAPZA1,MFN2,GEMIN6,GOLGB1,MYO5A,HOOK3,P…
GO:BP	nucleobase-containing compound biosynthetic process	GO:0034654	4.62E-27	26.33497225	4202	719	143	60605	AHI1,SNW1,BLOC1S2,BTRC,MGA,MTA3,HSF5,TENM2,PARP1,KDM5B,ZMYND8,ZNF398,FBXW11,ME1,TAF1,TRIM16,INTS9,STAT5B,NR2C1,DERA,ZNF560,TOX2,RBL1,ACSL3,HIGD1A,PBX3,RNGTT,PSPC1,RCOR1,PPARD,YAF2,RERE,ESR1,LEF1,UIMC1,ITGB3BP,ADCY8,ZEB1,CDK5RAP2,NT5C2,KDM2A,TNKS,POLH,NCAPG2,ZNF791,HLA-DRB1,MYBL2,BCAS3,PIAS1,BEND6,ZNF263,CD38,ENTPD1,CAMK1D,MED13,SSBP2,THRAP3,CDK14,USP9X,RPTOR,PRPSAP2,PSEN1,RFX7,SMYD3,BMPR2,WDR33,I…
GO:BP	organonitrogen compound catabolic process	GO:1901565	7.86E-27	26.10471576	1375	751	80	60605	NEMF,LATS1,BTRC,PLA2G6,USP49,APOBEC3A_B,SCLY,FBXO10,ALDH7A1,FBXW11,TAF1,SH3D19,EDEM2,DERA,FBXL13,EIF3H,RNF180,LAPTM4B,AMDHD1,ZYG11B,NT5C2,CASP8,CHI3L2,ASRGL1,PIAS1,STAB2,HGSNAT,LRP2,NPEPPS,ABCC2,USP9X,RNF103-CHMP3,PSEN1,ANXA2,RC3H2,SQSTM1,UGGT2,FBXL20,PCYOX1,GLDC,RAB7A,BCAT1,ABHD12,AGTPBP1,DYX1C1,ACER3,OAZ3,ATG7,UBR3,LYPLA1,SHMT1,NELL1,PPP6R3,RNF115,NPLOC4,LRRK2,UBA6,UBE2W,RNF185,PDE4D,WWP1,ANAPC…
GO:BP	regulation of molecular function	GO:0065009	8.73E-27	26.05909733	3191	752	125	60605	DOCK3,CCNY,ORAI1,LATS1,BTRC,PLA2G6,ARHGAP19,SFI1,CHORDC1,PARP1,PDC,IQGAP3,ARHGAP39,FBXW11,TAF1,LEPR,F11R,RGS6,RABGAP1L,RBL1,PPP2R5A,RNF180,NRG3,GNAQ,CAB39L,ESR1,LEF1,MYO9A,ADCY8,MAPKAP1,AKAP7,RANBP2,TNKS,TBCD,ARHGAP21,CASP8,RALGAPB,DOCK4,HLA-DRB1,APAF1,BCAS3,FGF12,MSH3,THADA,CYTH3,PTPN11,CAMK1D,MSH2,BRAF,RPTOR,GAPVD1,EPHA6,STXBP5L,ARFGEF2,PRPSAP2,PSEN1,APLP2,CACNB4,CABIN1,SMYD3,ANXA2,WNK3,STARD13…
GO:BP	regulation of cellular protein metabolic process	GO:0032268	9.58E-27	26.01883793	2591	761	112	60605	DOCK3,CCNY,SNW1,NEMF,LATS1,BTRC,PLA2G6,CHORDC1,IQGAP3,FBXW11,TAF1,METTL16,LEPR,SH3D19,PLGRKT,PATL1,PPP2R5A,EIF3H,RNF180,LAPTM4B,NRG3,GNAQ,CAB39L,ZYG11B,ADCY8,MAPKAP1,PTPN13,CASP8,EHD4,HLA-DRB1,APAF1,PIAS1,PTPN11,LRP4,LRP2,BRAF,RPTOR,EIF4G3,PSEN1,APLP2,CABIN1,WDR70,SMYD3,ANXA2,BMPR2,RC3H2,WNK3,POLDIP3,EIF4EBP2,PARN,OSBP,MYH9,SQSTM1,CDK5RAP1,MTG1,NRXN1,PARD3,NNT,SPRED2,AGTPBP1,CREBL2,MAPK1,CNOT6,DY…
GO:BP	small molecule metabolic process	GO:0044281	2.12E-25	24.67280929	1924	755	93	60605	OTOGL,PLA2G6,PARP1,APOBEC3A_B,MACROD2,SCLY,SPTLC1,ALDH7A1,ME1,LEPR,STAT5B,BCO2,ACOT11,DERA,ACSL3,ABCA1,FAR2,SUCLG2,PPARD,AMDHD1,ACAD10,ADCY8,PGM2L1,NT5C2,RANBP2,MRS2,NOXRED1,ASRGL1,SOAT2,XYLB,MRPS36,ENTPD1,LRP2,B4GALNT2,ABCC2,SEH1L,CYP7B1,TXNRD1,PRPSAP2,PSEN1,NUP37,OSBP,UGGT2,RRM1,OSBPL9,GLDC,BCAT1,MAPK1,PFKFB3,ACER3,OAZ3,LYPLA1,PLCB4,NDUFAB1,ACSL4,ACLY,LPIN1,AIMP1,SHMT1,YARS,LRRK2,PLCB1,PDE4D,AB…
GO:BP	regulation of cellular biosynthetic process	GO:0031326	6.54E-25	24.18461342	4307	760	146	60605	AHI1,SNW1,NEMF,BLOC1S2,BTRC,PLA2G6,MGA,MTA3,HSF5,TENM2,PARP1,KDM5B,ZMYND8,ZNF398,FBXW11,TAF1,METTL16,TRIM16,LEPR,STAT5B,PATL1,NR2C1,ZNF560,TOX2,RBL1,ACSL3,HIGD1A,PBX3,EIF3H,PSPC1,RCOR1,PPARD,YAF2,RERE,ESR1,LEF1,UIMC1,ITGB3BP,ADCY8,ZEB1,CDK5RAP2,KDM2A,TNKS,ZNF791,HLA-DRB1,MYBL2,BCAS3,PIAS1,BEND6,MSH3,ZRANB3,ZNF263,CD38,CAMK1D,MED13,SSBP2,THRAP3,CDK14,USP9X,RPTOR,EIF4G3,PSEN1,RFX7,SMYD3,BMPR2,RC3H2…
GO:BP	negative regulation of cellular metabolic process	GO:0031324	7.18E-25	24.14391862	2785	757	113	60605	NBAS,SNW1,LATS1,BTRC,MTA3,SFI1,TENM2,CHORDC1,PARP1,KDM5B,ZMYND8,ZNF398,FBXW11,TAF1,METTL16,LEPR,PATL1,NR2C1,ZNF560,RBL1,PPP2R5A,EIF3H,LAPTM4B,PSPC1,RCOR1,PPARD,GNAQ,SLC30A10,YAF2,RERE,ESR1,LEF1,UIMC1,PTPN13,ZEB1,KDM2A,TNKS,PIAS1,BEND6,MSH3,ZRANB3,ZNF263,CD38,MSH2,THRAP3,USP9X,RPTOR,PSEN1,APLP2,CABIN1,SMYD3,ANXA2,BMPR2,RC3H2,EIF4EBP2,PARN,SQSTM1,CDK5RAP1,SCML4,PARD3,NNT,SHQ1,SPRED2,CNOT6,DMRT1,LIN…
GO:BP	regulation of macromolecule biosynthetic process	GO:0010556	1.13E-24	23.94531886	4134	760	142	60605	AHI1,SNW1,NEMF,BLOC1S2,BTRC,PLA2G6,MGA,MTA3,HSF5,TENM2,PARP1,KDM5B,ZMYND8,ZNF398,FBXW11,TAF1,METTL16,TRIM16,STAT5B,PATL1,NR2C1,ZNF560,TOX2,RBL1,HIGD1A,PBX3,EIF3H,PSPC1,RCOR1,PPARD,YAF2,RERE,ESR1,LEF1,UIMC1,ITGB3BP,ADCY8,ZEB1,CDK5RAP2,KDM2A,TNKS,ZNF791,HLA-DRB1,MYBL2,BCAS3,PIAS1,BEND6,MSH3,ZRANB3,ZNF263,CD38,CAMK1D,MED13,SSBP2,THRAP3,CDK14,USP9X,RPTOR,EIF4G3,PSEN1,RFX7,SMYD3,BMPR2,RC3H2,POLDIP3,EI…
GO:BP	negative regulation of metabolic process	GO:0009892	1.78E-24	23.74838131	3498	757	128	60605	NBAS,SNW1,LATS1,BTRC,MTA3,SFI1,TENM2,CHORDC1,PARP1,KDM5B,ZMYND8,ZNF398,IQGAP3,FBXW11,TAF1,METTL16,LEPR,ACOT11,PATL1,NR2C1,ZNF560,RBL1,PPP2R5A,EIF3H,LAPTM4B,PSPC1,RCOR1,PPARD,GNAQ,SLC30A10,YAF2,RERE,ESR1,LEF1,UIMC1,PTPN13,ZEB1,RANBP2,KDM2A,TNKS,HLA-DRB1,PIAS1,BEND6,MSH3,ZRANB3,ZNF263,CD38,MSH2,ABCC2,THRAP3,ABHD6,USP9X,RPTOR,SEH1L,PSEN1,APLP2,NUP37,CABIN1,SMYD3,ANXA2,BMPR2,RC3H2,EIF4EBP2,ZC3HAV1,PA…
GO:BP	regulation of nucleobase-containing compound metabolic process	GO:0019219	3.42E-24	23.46617793	4123	719	136	60605	NBAS,AHI1,SNW1,BLOC1S2,BTRC,MGA,MTA3,HSF5,TENM2,PARP1,KDM5B,ZMYND8,ZNF398,FBXW11,TAF1,METTL16,TRIM16,STAT5B,PATL1,NR2C1,ZNF560,TOX2,RBL1,HIGD1A,PBX3,PSPC1,RCOR1,PPARD,YAF2,RERE,ESR1,LEF1,UIMC1,ITGB3BP,ADCY8,ZEB1,CDK5RAP2,RANBP2,KDM2A,TNKS,POLH,ZNF791,HLA-DRB1,MYBL2,BCAS3,PIAS1,BEND6,MSH3,ZRANB3,ZNF263,CD38,CAMK1D,MED13,MSH2,SSBP2,THRAP3,CDK14,USP9X,RPTOR,SEH1L,PSEN1,NUP37,RFX7,WDR70,SMYD3,BMPR2,R…
GO:BP	regulation of cellular macromolecule biosynthetic process	GO:2000112	5.47E-24	23.26199294	4102	760	140	60605	AHI1,SNW1,NEMF,BLOC1S2,BTRC,MGA,MTA3,HSF5,TENM2,PARP1,KDM5B,ZMYND8,ZNF398,FBXW11,TAF1,METTL16,TRIM16,STAT5B,PATL1,NR2C1,ZNF560,TOX2,RBL1,HIGD1A,PBX3,EIF3H,PSPC1,RCOR1,PPARD,YAF2,RERE,ESR1,LEF1,UIMC1,ITGB3BP,ADCY8,ZEB1,CDK5RAP2,KDM2A,TNKS,ZNF791,HLA-DRB1,MYBL2,BCAS3,PIAS1,BEND6,MSH3,ZRANB3,ZNF263,CD38,CAMK1D,MED13,SSBP2,THRAP3,CDK14,USP9X,RPTOR,EIF4G3,PSEN1,RFX7,SMYD3,BMPR2,RC3H2,POLDIP3,EIF4EBP2,…
GO:BP	microtubule-based process	GO:0007017	1.06E-23	22.97516073	927	741	62	60605	BLOC1S2,CHORDC1,FBXW11,COPG2,RNASE10,MAP4,ITGB3BP,CDK5RAP2,RANBP2,TNKS,TBCD,ARHGAP21,MYBL2,CEP44,BCAS3,CENPA,DNAH8,STARD9,DST,SEH1L,SLAIN2,NSL1,NUP37,SPICE1,MYH9,VAMP7,PARD3,DNAH12,AGTPBP1,KIF9,DYX1C1,PKHD1,KIF4A,LRRC49,MAD1L1,DNAH17,CEP70,HOOK3,POC1B,CCDC65,TACC2,SYNE2,C2CD3,CEP192,ATRX,IFT52,IFT81,MACF1,FER,CCSER2,KIF15,TTLL5,NCOR1,ULK4,CCDC66,CLIP1,KATNAL1,NPM1,STAG1,AKAP9,OCLN,UVRAG
GO:BP	animal organ development	GO:0048513	1.76E-23	22.7542116	3701	744	129	60605	AHI1,ORAI1,TENM4,LATS1,BTRC,PARP1,KDM5B,IQGAP3,MACROD2,FBXW11,TAF1,TRIM16,LEPR,KDM6A,STAT5B,ACSL3,PBX3,NRG3,RCOR1,PPARD,CLIC4,RERE,MELK,ESR1,LEF1,ASH2L,MAPKAP1,ZEB1,CDK5RAP2,MKS1,KLHL41,NCAPG2,CASP8,COL19A1,TEX11,HLA-DRB1,APAF1,MEGF9,FGF12,PTPN11,ITGAX,LRP4,LRP2,MSH2,BRAF,CYP7B1,SCYL2,SLC17A6,PSEN1,MAN1A2,ANXA2,BMPR2,RC3H2,SEC63,CNTN4,ARHGAP5,LAMA2,MYH9,CDK5RAP1,NRXN1,SMOC1,RRM1,UTRN,LCP1,CRELD1,…
GO:BP	chromosome organization	GO:0051276	1.97E-23	22.70515753	1270	724	71	60605	OIP5,SNW1,LATS1,USP49,MTA3,PARP1,KDM5B,TAF1,TRIM16,KDM6A,NAV2,RBL1,RCOR1,RERE,ESR1,LEF1,UIMC1,ASH2L,ITGB3BP,CDK5RAP2,KDM2A,TNKS,NCAPG2,TEX11,MSH3,CENPA,ZRANB3,MSH2,SEH1L,NSL1,CABIN1,WDR70,SMYD3,PARN,RCBTB1,CHAF1B,KDM4C,SHQ1,MAPK1,KIF4A,HFM1,YEATS4,MAD1L1,HDAC8,ZMIZ1,PPP6R3,LRRK2,ATRX,PPHLN1,CCT3,FAM172A,TOP3A,NUP155,AKAP8,ATF2,POLA1,FANCD2,XRCC6,UBE2E1,TET3,ARID4B,NCOR1,RAD54L2,PRKCB,SPATA22,NPM1…
GO:BP	regulation of catalytic activity	GO:0050790	3.27E-23	22.48541466	2452	751	102	60605	DOCK3,CCNY,ORAI1,LATS1,BTRC,ARHGAP19,SFI1,CHORDC1,PARP1,PDC,IQGAP3,ARHGAP39,FBXW11,LEPR,F11R,RGS6,RABGAP1L,RBL1,PPP2R5A,RNF180,NRG3,GNAQ,CAB39L,ESR1,MYO9A,ADCY8,MAPKAP1,RANBP2,TNKS,TBCD,ARHGAP21,CASP8,RALGAPB,DOCK4,HLA-DRB1,APAF1,BCAS3,MSH3,CYTH3,PTPN11,MSH2,BRAF,RPTOR,GAPVD1,EPHA6,STXBP5L,ARFGEF2,PRPSAP2,PSEN1,APLP2,CABIN1,SMYD3,ANXA2,STARD13,ARHGAP5,PARN,CDK5RAP1,NRXN1,SPRED2,MAPK1,RAP1GDS1,RAB…
GO:BP	protein phosphorylation	GO:0006468	7.43E-23	22.12891978	1673	761	83	60605	DOCK3,CCNY,LATS1,PLA2G6,CHORDC1,GAK,IQGAP3,TAF1,LEPR,STK19,PPP2R5A,PHKA1,NRG3,GNAQ,CAB39L,MELK,ADCY8,MAPKAP1,PTPN13,TNKS,EHD4,HLA-DRB1,PTPRA,PTPN11,LRP4,CAMK1D,RPS6KC1,CDK14,BRAF,RPTOR,EPHA6,MAP3K19,SCYL2,PSEN1,SMYD3,ANXA2,BMPR2,WNK3,OSBP,SQSTM1,CDK5RAP1,NRXN1,PARD3,NNT,SPRED2,TRPM6,CREBL2,MAPK1,PAK2,GRK5,STK33,ABI2,LRRK2,SPTBN1,PDE4D,KSR2,NEK5,FNIP2,WARS,TEC,AKAP8,LAMA1,NF2,XRCC6,FER,CORO1C,NEK1…
GO:BP	negative regulation of nitrogen compound metabolic process	GO:0051172	8.37E-23	22.07725007	2592	757	105	60605	NBAS,SNW1,LATS1,BTRC,MTA3,TENM2,CHORDC1,PARP1,KDM5B,ZMYND8,ZNF398,FBXW11,TAF1,METTL16,PATL1,NR2C1,ZNF560,RBL1,EIF3H,LAPTM4B,PSPC1,RCOR1,PPARD,GNAQ,YAF2,RERE,ESR1,LEF1,UIMC1,PTPN13,ZEB1,KDM2A,TNKS,PIAS1,BEND6,MSH3,ZRANB3,ZNF263,CD38,MSH2,THRAP3,USP9X,RPTOR,PSEN1,APLP2,CABIN1,SMYD3,ANXA2,BMPR2,RC3H2,EIF4EBP2,PARN,SQSTM1,CDK5RAP1,SCML4,PARD3,NNT,SHQ1,SPRED2,CNOT6,DMRT1,LIN28B,SHMT1,PAK2,NELL1,HDAC8,…
GO:BP	movement of cell or subcellular component	GO:0006928	2.36E-22	21.62658468	2319	745	97	60605	BLOC1S2,PIK3C2G,ZMYND8,STRIP2,FBXW11,F11R,COPG2,STAT5B,RNASE10,NRG3,PPARD,CLIC4,MAP4,RERE,LEF1,KCND3,ARHGAP21,DOCK4,BCAS3,MEGF9,FGF12,PTPRA,DNAH8,STARD9,PTPN11,ITGAX,CAMK1D,ZSWIM5,DST,ABHD6,BRAF,USP9X,CYP7B1,EPHA6,DEFB124,PSEN1,BMPR2,CNTN4,STARD13,LAMA2,FSTL1,MYH9,C10ORF99,MYOT,NRXN1,VAMP7,ENAH,PPIL2,DOK2,LCP1,DNAH12,CTNNA1,AGTPBP1,MAPK1,KIF9,DYX1C1,MYH10,DMRT1,PKHD1,KIF4A,JAM2,NRCAM,DNAH17,MYO5A…
GO:BP	cell development	GO:0048468	4.80E-22	21.31909746	2122	747	92	60605	AHI1,SNW1,BLOC1S2,TENM4,LATS1,TENM2,GAK,ZMYND8,FBXW11,F11R,PBX3,CLIC4,MAP4,RERE,PTPN9,ESR1,LEF1,MYO9A,MKS1,IL1RAPL1,KLHL41,TBCD,MEGF9,PTPRA,PTPN11,LRP4,CD38,LRP2,CAMK1D,MSH2,ZSWIM5,BRAF,USP9X,EPHA6,SCYL2,LLPH,PSEN1,SMYD3,ANXA2,BMPR2,CNTN4,LAMA2,ZDHHC15,MYH9,MYOT,NRXN1,ENAH,DOK2,PARD3,CTNNA1,AGTPBP1,TMOD3,MAPK1,DMRT1,PKHD1,JAM2,EIF2B3,DYSF,NRCAM,ACSL4,PAK2,HOOK3,ABI2,ZMIZ1,CRB1,LRRK2,PLCB1,UBA6,SP…
GO:BP	negative regulation of macromolecule metabolic process	GO:0010605	7.76E-22	21.1102046	3262	757	118	60605	NBAS,SNW1,LATS1,BTRC,MTA3,TENM2,CHORDC1,PARP1,KDM5B,ZMYND8,ZNF398,IQGAP3,FBXW11,TAF1,METTL16,PATL1,NR2C1,ZNF560,RBL1,EIF3H,LAPTM4B,PSPC1,RCOR1,PPARD,GNAQ,YAF2,RERE,ESR1,LEF1,UIMC1,PTPN13,ZEB1,RANBP2,KDM2A,TNKS,HLA-DRB1,PIAS1,BEND6,MSH3,ZRANB3,ZNF263,CD38,MSH2,ABCC2,THRAP3,USP9X,RPTOR,SEH1L,PSEN1,APLP2,NUP37,CABIN1,SMYD3,ANXA2,BMPR2,RC3H2,EIF4EBP2,ZC3HAV1,PARN,SQSTM1,CDK5RAP1,NRXN1,SCML4,PARD3,NNT…
GO:BP	microtubule cytoskeleton organization	GO:0000226	8.42E-22	21.07461763	663	741	51	60605	BLOC1S2,CHORDC1,FBXW11,MAP4,ITGB3BP,CDK5RAP2,RANBP2,TNKS,TBCD,MYBL2,CEP44,BCAS3,CENPA,DNAH8,STARD9,DST,SEH1L,SLAIN2,NSL1,NUP37,SPICE1,MYH9,PARD3,DYX1C1,PKHD1,KIF4A,LRRC49,MAD1L1,DNAH17,CEP70,HOOK3,POC1B,CCDC65,TACC2,SYNE2,C2CD3,CEP192,ATRX,FER,CCSER2,TTLL5,NCOR1,ULK4,CCDC66,CLIP1,KATNAL1,NPM1,STAG1,AKAP9,OCLN,UVRAG
GO:BP	anatomical structure morphogenesis	GO:0009653	1.02E-21	20.99013497	2816	698	103	60605	AHI1,TENM4,KCNH1,LATS1,BTRC,KDM5B,PACSIN2,STRIP2,FBXW11,LEPR,SH3D19,F11R,KDM6A,PBX3,NRG3,SNX2,PTPN14,CLIC4,RERE,ESR1,LEF1,MYO9A,ZEB1,MKS1,IL1RAPL1,KLHL41,TBCD,CASP8,BCAS3,STAB2,MEGF9,PTPRA,PTPN11,ITGAX,LRP4,LRP2,ZSWIM5,BRAF,USP9X,CYP7B1,EPHA6,TXNRD1,SLC17A6,LLPH,PSEN1,ANXA2,BMPR2,CNTN4,STARD13,AKAP2,LAMA2,ZDHHC15,MYH9,MYOT,NRXN1,ENAH,DOK2,PARD3,CTNNA1,AGTPBP1,TMOD3,MAPK1,MYH10,DMRT1,PKHD1,JAM2,CA…
GO:BP	neurogenesis	GO:0022008	4.97E-21	20.30354938	1698	747	80	60605	AHI1,SNW1,BLOC1S2,TENM4,TENM2,GAK,ZMYND8,LEPR,NAV2,ACSL3,PBX3,NRG3,MAP4,RERE,DTNB,PTPN9,LEF1,MYO9A,ZEB1,CDK5RAP2,MKS1,IL1RAPL1,TBCD,BEND6,PTPRA,PTPN11,LRP4,CD38,LRP2,CAMK1D,ZSWIM5,BRAF,USP9X,EPHA6,SCYL2,LLPH,PSEN1,BMPR2,CNTN4,LAMA2,ZDHHC15,MYOT,CDK5RAP1,NRXN1,ENAH,KDM4C,DOK2,PARD3,CTNNA1,AGTPBP1,MAPK1,DYX1C1,EIF2B3,NRCAM,ACSL4,PAK2,HOOK3,ABI2,ZMIZ1,CRB1,SYNE2,LRRK2,UBA6,SPTBN1,COBL,PTPRG,MACF1,LA…
GO:BP	macromolecule catabolic process	GO:0009057	1.22E-20	19.91476742	1479	751	74	60605	NBAS,AGL,NEMF,LATS1,BTRC,USP49,FBXO10,FBXW11,TAF1,METTL16,SH3D19,EDEM2,PATL1,FBXL13,EIF3H,RNF180,PHKA1,LAPTM4B,ZYG11B,PGM2L1,CASP8,CHI3L2,PIAS1,STAB2,HGSNAT,LRP2,THRAP3,USP9X,RNF103-CHMP3,PSEN1,ANXA2,RC3H2,ZC3HAV1,PARN,SQSTM1,UGGT2,FBXL20,PCYOX1,RAB7A,ABHD12,AGTPBP1,CNOT6,DYX1C1,LIN28B,OAZ3,ATG7,UBR3,LYPLA1,NELL1,PPP6R3,RNF115,NPLOC4,LRRK2,UBA6,UBE2W,RNF185,WWP1,ANAPC16,FUCA1,PNPT1,UBR1,UBE2E1,LO…
GO:BP	transcription, DNA-templated	GO:0006351	1.28E-20	19.89342728	3713	719	121	60605	AHI1,SNW1,BLOC1S2,BTRC,MGA,MTA3,HSF5,TENM2,PARP1,KDM5B,ZMYND8,ZNF398,FBXW11,TAF1,TRIM16,INTS9,STAT5B,NR2C1,ZNF560,TOX2,RBL1,HIGD1A,PBX3,RNGTT,PSPC1,RCOR1,PPARD,YAF2,RERE,ESR1,LEF1,UIMC1,ITGB3BP,ADCY8,ZEB1,CDK5RAP2,KDM2A,TNKS,NCAPG2,ZNF791,HLA-DRB1,MYBL2,BCAS3,PIAS1,BEND6,ZNF263,CD38,CAMK1D,MED13,SSBP2,THRAP3,CDK14,USP9X,RPTOR,PSEN1,RFX7,SMYD3,BMPR2,WDR33,INTS7,ZNF442,TAF13,INTS4,FANK1,SQSTM1,ZNF6…
GO:BP	nucleic acid-templated transcription	GO:0097659	1.34E-20	19.87372453	3715	719	121	60605	AHI1,SNW1,BLOC1S2,BTRC,MGA,MTA3,HSF5,TENM2,PARP1,KDM5B,ZMYND8,ZNF398,FBXW11,TAF1,TRIM16,INTS9,STAT5B,NR2C1,ZNF560,TOX2,RBL1,HIGD1A,PBX3,RNGTT,PSPC1,RCOR1,PPARD,YAF2,RERE,ESR1,LEF1,UIMC1,ITGB3BP,ADCY8,ZEB1,CDK5RAP2,KDM2A,TNKS,NCAPG2,ZNF791,HLA-DRB1,MYBL2,BCAS3,PIAS1,BEND6,ZNF263,CD38,CAMK1D,MED13,SSBP2,THRAP3,CDK14,USP9X,RPTOR,PSEN1,RFX7,SMYD3,BMPR2,WDR33,INTS7,ZNF442,TAF13,INTS4,FANK1,SQSTM1,ZNF6…
GO:BP	response to endogenous stimulus	GO:0009719	1.68E-20	19.77423611	1729	765	81	60605	ATP6V1D,AGL,SNW1,LATS1,PARP1,KDM5B,AQP8,PTPN12,ME1,TAF1,ITPR2,TRIM16,LEPR,F11R,RRAGB,STAT5B,NR2C1,ABCA1,PPARD,SLC30A10,ESR1,LEF1,ASH2L,ADCY8,SLC38A9,AKAP7,ZEB1,APAF1,BCAS3,HTR1E,FGF12,PTPRA,PTPN11,CD38,LRP2,ABCC2,BRAF,USP9X,RPTOR,CYP7B1,DEFB124,PSEN1,SMYD3,ANXA2,BMPR2,EIF4EBP2,FSTL1,NRXN1,KDM4C,PARD3,SPRED2,CTNNA1,MAPK1,DYX1C1,EIF2B3,ATG7,CASR,MYO5A,LPIN1,ZMIZ1,LRRK2,PDE4D,PNPT1,AKAP8,UBR1,WDTC1,…
GO:BP	organelle assembly	GO:0070925	1.89E-20	19.72430415	921	750	58	60605	AHI1,ATP6V1D,ARL13A,SFI1,STX18,PATL1,RAB11FIP3,SPATA6,MAP4,CDK5RAP2,MKS1,TNKS,KLHL41,EHD4,MYBL2,CEP44,CENPA,DNAH8,STARD9,ATG3,PSEN1,NRXN2,SPICE1,NRXN1,RAB7A,LCP1,TMOD3,KIF9,CNOT6,DYX1C1,PKHD1,RAB3IP,KIF4A,ATG7,MFN2,LRRC49,DNAH17,CEP70,POC1B,CCDC65,SYNE2,RPF2,C2CD3,LRRK2,CEP192,RAB3GAP1,IFT52,IFT81,TXNDC15,NEK1,YTHDF3,NCOR1,STAM2,CCDC66,NPM1,STAG1,AKAP9,EXOC6
GO:BP	generation of neurons	GO:0048699	1.90E-20	19.72054298	1576	747	76	60605	AHI1,SNW1,BLOC1S2,TENM4,TENM2,GAK,ZMYND8,ACSL3,PBX3,NRG3,MAP4,RERE,DTNB,PTPN9,LEF1,MYO9A,ZEB1,CDK5RAP2,MKS1,IL1RAPL1,TBCD,BEND6,PTPRA,PTPN11,LRP4,CD38,LRP2,CAMK1D,ZSWIM5,BRAF,USP9X,EPHA6,SCYL2,LLPH,PSEN1,BMPR2,CNTN4,LAMA2,ZDHHC15,MYOT,CDK5RAP1,NRXN1,ENAH,KDM4C,DOK2,PARD3,CTNNA1,AGTPBP1,MAPK1,DYX1C1,NRCAM,ACSL4,PAK2,HOOK3,ABI2,ZMIZ1,CRB1,LRRK2,UBA6,SPTBN1,COBL,PTPRG,MACF1,LAMA1,NF2,PEX5,ATP8A2,TMC…
GO:BP	RNA biosynthetic process	GO:0032774	1.92E-20	19.716678	3731	719	121	60605	AHI1,SNW1,BLOC1S2,BTRC,MGA,MTA3,HSF5,TENM2,PARP1,KDM5B,ZMYND8,ZNF398,FBXW11,TAF1,TRIM16,INTS9,STAT5B,NR2C1,ZNF560,TOX2,RBL1,HIGD1A,PBX3,RNGTT,PSPC1,RCOR1,PPARD,YAF2,RERE,ESR1,LEF1,UIMC1,ITGB3BP,ADCY8,ZEB1,CDK5RAP2,KDM2A,TNKS,NCAPG2,ZNF791,HLA-DRB1,MYBL2,BCAS3,PIAS1,BEND6,ZNF263,CD38,CAMK1D,MED13,SSBP2,THRAP3,CDK14,USP9X,RPTOR,PSEN1,RFX7,SMYD3,BMPR2,WDR33,INTS7,ZNF442,TAF13,INTS4,FANK1,SQSTM1,ZNF6…
GO:BP	carbohydrate derivative metabolic process	GO:1901135	2.02E-20	19.69466658	1152	756	65	60605	PARP1,APOBEC3A_B,MACROD2,EDEM2,ACOT11,DERA,ACSL3,FAR2,SUCLG2,PPARD,ADCY8,PGM2L1,SHPK,NT5C2,RANBP2,GALNT15,CHI3L2,ST6GALNAC1,XYLB,STAB2,TMTC4,HGSNAT,B4GALNT2,ABHD6,SEH1L,PRPSAP2,PSEN1,MAN1A2,NUP37,BMPR2,GALNT7,UGGT2,RRM1,PFKFB3,ACSL4,HS2ST1,ACLY,PPP6R3,LRRK2,PLCB1,RNF185,PDE4D,A3GALT2,ACER2,PDE1A,FUCA1,DLAT,ARNT,NUP155,COG3,TET3,NCOR1,POFUT2,ELOVL5,SLC25A12,ACOT7,GOLPH3,ST6GALNAC3,GPD2,CASK,CLN6,A…
GO:BP	cell-cell signaling	GO:0007267	2.28E-20	19.64285897	1735	766	81	60605	CCNY,LATS1,BTRC,PLA2G6,KDM5B,ZMYND8,PACSIN2,GPR176,FBXW11,ITPR2,KDM6A,RAB11FIP3,ABCA1,NRG3,SV2C,PPARD,GNAQ,DTNB,ESR1,LEF1,ADCY8,AKAP7,MKS1,IL1RAPL1,TNKS,HLA-DRB1,HTR1E,FGF12,PTPRA,PTPN11,LRP4,CD38,ABHD6,CDK14,BRAF,SCYL2,STXBP5L,SLC17A6,PSEN1,CACNB4,NRXN2,MPZL1,CNTN4,EIF4EBP2,LAMA2,OSBP,SQSTM1,NRXN1,FBXL20,VAMP7,MAPK1,GABRG3,CASR,PLCB4,ACSL4,AIMP1,PCSK5,CLCN3,GABBR2,GRK5,CRB1,LRRK2,PLCB1,RAB3GAP1,…
GO:BP	regulation of organelle organization	GO:0033043	3.65E-20	19.43796346	1228	761	67	60605	SNW1,LATS1,PLA2G6,PARP1,ZMYND8,IQGAP3,STX18,F11R,LAPTM4B,CLIC4,MAP4,CDK5RAP2,TNKS,TBCD,CASP8,BCAS3,ATG3,BRAF,SLAIN2,ANXA2,PARN,SPICE1,OSBP,SQSTM1,NRXN1,RAB7A,LCP1,TMOD3,MAPK1,KIF9,CNOT6,DMRT1,CAPZA1,MAD1L1,CEP70,PAK2,HDAC8,ABI2,IQGAP2,SYNE2,LRRK2,PLCB1,RAB3GAP1,TOM1L2,SPTBN1,ATRX,PPHLN1,CCT3,AKAP8,ARFIP1,NF2,FER,ARHGAP28,CD2AP,SPATA22,FCHSD2,CLIP1,NPM1,PARK2,GOLPH3,JARID2,PHF8,ABL2,AKAP9,OCLN,UVR…
GO:BP	regulation of RNA metabolic process	GO:0051252	7.98E-20	19.09789064	3847	719	122	60605	NBAS,AHI1,SNW1,BLOC1S2,BTRC,MGA,MTA3,HSF5,TENM2,PARP1,KDM5B,ZMYND8,ZNF398,FBXW11,TAF1,METTL16,TRIM16,STAT5B,PATL1,NR2C1,ZNF560,TOX2,RBL1,HIGD1A,PBX3,PSPC1,RCOR1,PPARD,YAF2,RERE,ESR1,LEF1,UIMC1,ITGB3BP,ADCY8,ZEB1,CDK5RAP2,KDM2A,TNKS,ZNF791,HLA-DRB1,MYBL2,BCAS3,PIAS1,BEND6,ZNF263,CD38,CAMK1D,MED13,SSBP2,THRAP3,CDK14,USP9X,RPTOR,PSEN1,RFX7,SMYD3,BMPR2,RC3H2,ZNF442,ZC3HAV1,PARN,FANK1,SQSTM1,ZNF662,SC…
GO:BP	regulation of developmental process	GO:0050793	1.04E-19	18.98189766	2621	681	94	60605	AHI1,SNW1,TENM4,LATS1,PARP1,KDM5B,ZMYND8,IQGAP3,STRIP2,TRIM16,SH3D19,F11R,RBM19,STAT5B,RBL1,ABCA1,RCOR1,PPARD,SLC30A10,ESR1,LEF1,ASH2L,MYO9A,ZEB1,CDK5RAP2,MKS1,IL1RAPL1,KLHL41,CASP8,HLA-DRB1,PIAS1,BEND6,PTPN11,ITGAX,LRP4,LRP2,CAMK1D,MSH2,BRAF,LLPH,PSEN1,BMPR2,RC3H2,CNTN4,AKAP2,LAMA2,ZDHHC15,MYH9,CDK5RAP1,NRXN1,SMOC1,KDM4C,PARD3,SPRED2,CTNNA1,CREBL2,MAPK1,MYH10,DMRT1,PKHD1,JAM2,NRCAM,LPIN1,PAK2,HO…
GO:BP	peptidyl-amino acid modification	GO:0018193	1.29E-19	18.88963178	1309	752	68	60605	DOCK3,SNW1,LATS1,PARP1,TAF1,TRIM16,KDM6A,MELK,LEF1,ASH2L,MAPKAP1,RANBP2,TNKS,EHD4,SENP7,PIAS1,ZDHHC11,PTPN11,LRP4,CAMK1D,B4GALNT2,METTL21A,BRAF,RPTOR,SEH1L,EPHA6,PSEN1,NUP37,SMYD3,WNK3,OSBP,ZDHHC15,UGGT2,NRXN1,PPIL2,PARD3,SPRED2,AGTPBP1,CREBL2,MAPK1,NDUFAB1,YEATS4,PAK2,ABI2,ZMIZ1,LRRK2,PDE4D,ATRX,FNIP2,TEC,ARNT,NUP155,ATF2,NF2,FER,NEK1,TET3,TTLL5,PRKCB,ZDHHC20,ESCO1,JARID2,ATP7A,ABL2,AKAP9,PTPN2,…
GO:BP	homeostatic process	GO:0042592	1.39E-19	18.85717687	1985	768	86	60605	ATP6V1D,PLA2G6,PARP1,ITPR2,LEPR,F11R,STAT5B,ACOT11,ABCA1,RCOR1,PPARD,SLC30A10,CLIC4,ESR1,LETM1,ADCY8,MKS1,TNKS,NCAPG2,SOAT2,HLA-DRB1,FGF12,THADA,TMTC4,PTPN11,CD38,ABCC2,ABHD6,CYP7B1,ATP2C1,TXNRD1,STXBP5L,PSEN1,RC3H2,WNK3,LAMA2,PARN,FSTL1,OSBP,RAB7A,NNT,SHQ1,TMOD3,XPR1,MAPK1,RAP1GDS1,PKHD1,JAM2,CASR,MFN2,LPIN1,PTH2R,CLCN3,HDAC8,POC1B,PPP6R3,CRB1,LRRK2,PDE4D,KSR2,ATRX,ABAT,CCT3,ARNT,ANK2,POLA1,ALOX…
GO:BP	mitotic cell cycle	GO:0000278	2.17E-19	18.66255662	1098	732	61	60605	CCNY,LATS1,BTRC,MTA3,SFI1,IQGAP3,FBXW11,STAT5B,RBL1,MAP4,MELK,ITGB3BP,CDK5RAP2,RANBP2,TNKS,TBCD,NCAPG2,MYBL2,PIAS1,CENPA,PTPN11,MSH2,CDK14,RPTOR,SEH1L,NSL1,NUP37,KLHL18,SPICE1,RRM1,BCAT1,TMOD3,CNOT6,MYH10,DMRT1,PKHD1,KIF4A,YEATS4,MAD1L1,LPIN1,CEP70,STK33,TACC2,CEP192,PLCB1,TOM1L2,SPTBN1,ATRX,ANAPC16,NUP155,AKAP8,ATF2,POLA1,FANCD2,UBE2E1,KIF15,PRKCB,CLIP1,PHF8,STAG1,AKAP9
GO:BP	organonitrogen compound biosynthetic process	GO:1901566	2.47E-19	18.6069459	1889	764	83	60605	NEMF,PLA2G6,PARP1,SPTLC1,DAP3,ALDH7A1,METTL16,PATL1,ACSL3,EIF3H,ABCA1,ADCY8,GALNT15,NOXRED1,ST6GALNAC1,MRPS36,ZDHHC11,TMTC4,MRPS23,B4GALNT2,EIF4G3,PRPSAP2,PSEN1,MAN1A2,BMPR2,RC3H2,POLDIP3,GALNT7,EIF4EBP2,PARN,ZDHHC15,UGGT2,CDK5RAP1,MTG1,SGMS1,BCAT1,MAPK1,CNOT6,ACER3,EIF2B3,OAZ3,ATG7,ACSL4,HS2ST1,CDC123,ACLY,LPIN1,AIMP1,SHMT1,PCSK5,YARS,PLCB1,RAB3GAP1,A3GALT2,ABAT,ACER2,WARS,PCYT1A,DLAT,PNPT1,COG3…
GO:BP	response to external stimulus	GO:0009605	2.88E-19	18.54126192	3114	758	110	60605	ATP6V1D,AGL,SNW1,KCNH1,BTRC,PLA2G6,PIK3C2G,APOBEC3A_B,PDC,MACROD2,CACNA2D4,GPR176,FBXW11,TNFRSF8,F11R,RRAGB,STAT5B,PLGRKT,ACSL3,ABCA1,NRG3,PSPC1,SLC17A5,PPARD,GNAQ,LRFN5,ESR1,LEF1,ADCY8,SLC38A9,SHPK,TNKS,CASP8,DOCK4,HLA-DRB1,APAF1,BCAS3,PIAS1,STAB2,ZDHHC11,PTPRA,PTPN11,ITGAX,CAMK1D,ABCC2,ZSWIM5,BRAF,RPTOR,SEH1L,CYP7B1,EPHA6,DEFB124,NAALADL2,NRXN2,ANXA2,BMPR2,CNTN4,ZC3HAV1,LAMA2,MYH9,C10ORF99,MYOT…
GO:BP	regulation of cellular component biogenesis	GO:0044087	3.58E-19	18.44617807	991	766	59	60605	LATS1,PLA2G6,TENM2,PARP1,ZMYND8,STX18,F11R,ABCA1,LRFN5,MAP4,ESR1,CDK5RAP2,IL1RAPL1,KLHL41,TBCD,BCAS3,PTPRA,ATG3,PTPN11,BRAF,SLAIN2,SPICE1,NRXN1,RAB7A,LCP1,SHQ1,TMOD3,KIF9,CNOT6,CAPZA1,PAK2,ABI2,IQGAP2,SYNE2,LRRK2,RAB3GAP1,SPTBN1,PPHLN1,FNIP2,WARS,COBL,MACF1,ARFIP1,NF2,PEX5,FER,CORO1C,ARHGAP28,SYNDIG1,FCHSD2,CLIP1,NPM1,PARK2,PHF8,ATP7A,AKAP9,OCLN,LIMCH1,UNC13B
GO:BP	neuron differentiation	GO:0030182	4.89E-19	18.31060469	1427	747	70	60605	AHI1,BLOC1S2,TENM4,TENM2,GAK,ZMYND8,ACSL3,PBX3,MAP4,RERE,DTNB,PTPN9,MYO9A,ZEB1,CDK5RAP2,MKS1,IL1RAPL1,TBCD,BEND6,PTPRA,PTPN11,LRP4,CD38,LRP2,CAMK1D,ZSWIM5,BRAF,USP9X,EPHA6,SCYL2,LLPH,PSEN1,BMPR2,CNTN4,LAMA2,ZDHHC15,MYOT,CDK5RAP1,NRXN1,ENAH,KDM4C,DOK2,PARD3,CTNNA1,AGTPBP1,MAPK1,NRCAM,ACSL4,PAK2,ABI2,ZMIZ1,CRB1,LRRK2,UBA6,SPTBN1,COBL,PTPRG,MACF1,LAMA1,PEX5,ATP8A2,TMC1,ULK4,CBFA2T2,PARK2,ATP7A,OPHN1…
GO:BP	cell surface receptor signaling pathway	GO:0007166	1.01E-18	17.99604481	3226	766	112	60605	AHI1,ATP6V1D,CCNY,SNW1,BLOC1S2,LATS1,BTRC,PLA2G6,PARP1,ZMYND8,PTPN12,FBXW11,TNFRSF8,LEPR,F11R,KDM6A,STAT5B,ABCA1,NRG3,GNAQ,SLC30A10,ESR1,LEF1,ZEB1,MKS1,TNKS,CASP8,HLA-DRB1,PIAS1,BEND6,FGF12,PTPRA,PTPN11,ITGAX,LRP4,CD38,ENTPD1,LRP2,DST,CDK14,BRAF,USP9X,EPHA6,CRLF2,SCYL2,REPS2,PSEN1,CABIN1,ANXA2,BMPR2,RC3H2,MPZL1,EIF4EBP2,FSTL1,EDARADD,OSBP,MYH9,SQSTM1,NRXN1,RAB7A,DOK2,PARD3,LCP1,SPRED2,CTNNA1,MAPK…
GO:BP	neuron development	GO:0048666	1.86E-18	17.72940694	1159	747	62	60605	AHI1,BLOC1S2,TENM4,TENM2,GAK,ZMYND8,PBX3,MAP4,RERE,PTPN9,MYO9A,MKS1,IL1RAPL1,TBCD,PTPRA,PTPN11,LRP4,CD38,LRP2,CAMK1D,ZSWIM5,BRAF,USP9X,EPHA6,SCYL2,LLPH,PSEN1,BMPR2,CNTN4,LAMA2,ZDHHC15,MYOT,NRXN1,ENAH,DOK2,PARD3,CTNNA1,AGTPBP1,MAPK1,NRCAM,ACSL4,PAK2,ABI2,ZMIZ1,CRB1,LRRK2,UBA6,SPTBN1,COBL,PTPRG,MACF1,LAMA1,ATP8A2,TMC1,ULK4,CBFA2T2,PARK2,ATP7A,OPHN1,ABL2,INPP5F,NGEF
GO:BP	cellular response to endogenous stimulus	GO:0071495	1.99E-18	17.70076659	1467	765	71	60605	ATP6V1D,SNW1,LATS1,PARP1,KDM5B,AQP8,PTPN12,TAF1,ITPR2,LEPR,F11R,RRAGB,STAT5B,NR2C1,PPARD,SLC30A10,ESR1,LEF1,ADCY8,SLC38A9,AKAP7,ZEB1,APAF1,BCAS3,HTR1E,FGF12,PTPRA,PTPN11,LRP2,ABCC2,BRAF,USP9X,RPTOR,CYP7B1,DEFB124,PSEN1,SMYD3,BMPR2,EIF4EBP2,FSTL1,NRXN1,KDM4C,PARD3,SPRED2,CTNNA1,MAPK1,DYX1C1,ATG7,CASR,MYO5A,LPIN1,ZMIZ1,LRRK2,PDE4D,AKAP8,UBR1,WDTC1,FER,ZFYVE9,SNX25,NCOR1,PRKCB,PARK2,GOLPH3,LANCL2,AT…
GO:BP	regulation of multicellular organismal process	GO:0051239	2.00E-18	17.69983774	2888	681	97	60605	AHI1,SNW1,TENM4,LATS1,PARP1,KDM5B,ZMYND8,IQGAP3,TNFRSF8,ITPR2,TRIM16,LEPR,F11R,RBM19,STAT5B,ACOT11,RAB11FIP3,PBX3,LAPTM4B,ABCA1,RCOR1,PPARD,ESR1,LEF1,ASH2L,ZEB1,IL1RAPL1,KCND3,CASP8,DOCK4,HLA-DRB1,BCAS3,FGF12,PTPN11,ITGAX,LRP4,CD38,LRP2,MSH2,ABHD6,BRAF,CRLF2,ARFGEF2,DEFB124,PSEN1,ANXA2,BMPR2,RC3H2,STARD13,ZC3HAV1,LAMA2,MTG1,NRXN1,VAMP7,UTRN,PARD3,SPRED2,CTNNA1,MAPK1,DMRT1,JAM2,CASR,MFN2,LPIN1,PTH…
GO:BP	cell population proliferation	GO:0008283	2.94E-18	17.53239156	2057	746	84	60605	SNW1,RBBP9,BLOC1S2,TENM4,KCNH1,BTRC,MTA3,KDM5B,IQGAP3,TNFRSF8,LEPR,STAT5B,PTPN14,PPARD,RERE,MELK,ESR1,LEF1,ASH2L,ZEB1,MKS1,KLHL41,DLEC1,NCAPG2,HLA-DRB1,PIAS1,PTPN11,ITGAX,CD38,LRP2,BRAF,RPTOR,CYP7B1,TXNRD1,CRLF2,PSEN1,ANXA2,BMPR2,RC3H2,RRM1,KDM4C,CTNNA1,AGTPBP1,MAPK1,CNOT6,DMRT1,PKHD1,ACER3,CASR,MFN2,MAD1L1,GOLGB1,CDC123,AIMP1,HOOK3,GRK5,NELL1,POC1B,ZMIZ1,TACC2,LRRK2,IFT52,ACER2,PDE1A,WARS,ARNT,A…
GO:BP	secretion	GO:0046903	5.49E-18	17.26081981	1492	766	71	60605	ATP6V1D,AGL,EXOC6B,PLA2G6,KDM5B,ITPR2,COPG2,STAT5B,RAB11FIP3,DERA,ACSL3,ABCA1,PPARD,ADCY8,PCDH7,IL1RAPL1,HLA-DRB1,APAF1,SCRN1,PTPN11,ITGAX,HGSNAT,CD38,ABCC2,BRAF,STXBP5L,ARFGEF2,PSEN1,APLP2,NRXN2,ANXA2,OSBP,MYH9,NRXN1,FBXL20,VAMP7,RAB7A,SCAMP1,MAPK1,MYH10,RAB3IP,ATG7,CASR,ACSL4,ACLY,AIMP1,PCSK5,IQGAP2,LRRK2,RAB3GAP1,ABAT,FUCA1,ALOX5,ARFIP1,XRCC6,FER,SYTL4,CD2AP,DNAJC1,PRKCB,POFUT2,PARK2,GOLPH3,CA…
GO:BP	cell adhesion	GO:0007155	5.49E-18	17.26049594	1502	761	71	60605	TENM4,TENM2,F11R,STAT5B,SPECC1L,CLDN20,RNASE10,PPARD,LRFN5,LEF1,ITGB3BP,PCDH7,ZAN,IL1RAPL1,TBCD,COL19A1,HLA-DRB1,BCAS3,STAB2,MEGF9,PTPRA,CYTH3,PTPN11,ITGAX,ENTPD1,B4GALNT2,DST,BRAF,ATP2C1,PSEN1,NRXN2,ANXA2,RC3H2,CNTN4,TLN2,ARHGAP5,LAMA2,MYH9,MYOT,NRXN1,UTRN,PARD3,CTNNA1,TMOD3,EMILIN2,MYH10,PKHD1,JAM2,NRCAM,MAD1L1,PLEKHA7,PAK2,ZMIZ1,CRB1,ABAT,ACER2,MACF1,LAMA1,ALOX5,NF2,FER,CORO1C,ADAM19,CD2AP,VEZ…
GO:BP	regulation of protein localization	GO:0032880	5.68E-18	17.24597424	912	766	55	60605	LATS1,PLA2G6,PARP1,ZMYND8,ITPR2,RABGAP1L,EDEM2,RAB11FIP3,ACSL3,PPP2R5A,PTPN14,PPARD,PTPN9,ADCY8,CASP8,HLA-DRB1,BCAS3,PTPN11,LRP4,CD38,NPEPPS,GAPVD1,ATP2C1,STXBP5L,PSEN1,WNK3,OSBP,SQSTM1,NRXN1,LCP1,CTNNA1,MAPK1,MYH10,OAZ3,CASR,LYPLA1,ACSL4,HDAC8,LRRK2,SPTBN1,ABAT,CCT3,ALOX5,ARFIP1,NF2,SYTL4,CD2AP,DNAJC1,CCDC66,NPM1,PARK2,GOLPH3,TM9SF4,GLUD1,UNC13B
GO:BP	mitotic cell cycle process	GO:1903047	6.06E-18	17.21719929	956	732	55	60605	CCNY,LATS1,BTRC,MTA3,SFI1,IQGAP3,FBXW11,RBL1,MAP4,MELK,ITGB3BP,CDK5RAP2,RANBP2,TNKS,NCAPG2,MYBL2,PIAS1,CENPA,MSH2,CDK14,RPTOR,SEH1L,NSL1,NUP37,KLHL18,SPICE1,BCAT1,TMOD3,CNOT6,MYH10,DMRT1,PKHD1,KIF4A,MAD1L1,LPIN1,CEP70,STK33,TACC2,CEP192,PLCB1,TOM1L2,SPTBN1,ATRX,ANAPC16,NUP155,AKAP8,ATF2,POLA1,FANCD2,UBE2E1,PRKCB,CLIP1,PHF8,STAG1,AKAP9
GO:BP	biological adhesion	GO:0022610	7.10E-18	17.14872588	1509	761	71	60605	TENM4,TENM2,F11R,STAT5B,SPECC1L,CLDN20,RNASE10,PPARD,LRFN5,LEF1,ITGB3BP,PCDH7,ZAN,IL1RAPL1,TBCD,COL19A1,HLA-DRB1,BCAS3,STAB2,MEGF9,PTPRA,CYTH3,PTPN11,ITGAX,ENTPD1,B4GALNT2,DST,BRAF,ATP2C1,PSEN1,NRXN2,ANXA2,RC3H2,CNTN4,TLN2,ARHGAP5,LAMA2,MYH9,MYOT,NRXN1,UTRN,PARD3,CTNNA1,TMOD3,EMILIN2,MYH10,PKHD1,JAM2,NRCAM,MAD1L1,PLEKHA7,PAK2,ZMIZ1,CRB1,ABAT,ACER2,MACF1,LAMA1,ALOX5,NF2,FER,CORO1C,ADAM19,CD2AP,VEZ…
GO:BP	plasma membrane bounded cell projection assembly	GO:0120031	7.13E-18	17.14689137	616	750	45	60605	AHI1,ATP6V1D,ARL13A,SFI1,TENM2,ZMYND8,RAB11FIP3,SPATA6,MAP4,CDK5RAP2,MKS1,KLHL41,EHD4,BCAS3,DNAH8,ATG3,NRXN1,DYX1C1,PKHD1,RAB3IP,LRRC49,DNAH17,CEP70,POC1B,ABI2,CCDC65,SYNE2,C2CD3,CEP192,IFT52,COBL,IFT81,FGD4,TXNDC15,FER,CORO1C,NEK1,CD2AP,CCDC66,GOLPH3,ATP7A,OPHN1,AKAP9,OCLN,EXOC6
GO:BP	head development	GO:0060322	7.67E-18	17.11511321	816	739	51	60605	AHI1,MACROD2,FBXW11,TAF1,ACSL3,PBX3,NRG3,RERE,LEF1,MAPKAP1,CDK5RAP2,MKS1,APAF1,PTPN11,LRP2,BRAF,SCYL2,PSEN1,BMPR2,CNTN4,CDK5RAP1,NRXN1,RRM1,CTNNA1,AGTPBP1,MAPK1,PFKFB3,EIF2B3,HOOK3,ZMIZ1,TACC2,SYNE2,C2CD3,LRRK2,PLCB1,UBA6,RAB3GAP1,ATRX,ABAT,PTPRG,NF2,FANCD2,XRCC6,PEX5,SSBP3,PTBP2,SPATA5,PHF8,ATP7A,OPHN1,GLUD1
GO:BP	positive regulation of molecular function	GO:0044093	7.69E-18	17.11427327	1774	752	77	60605	DOCK3,CCNY,ORAI1,BTRC,ARHGAP19,PARP1,IQGAP3,ARHGAP39,TAF1,F11R,RGS6,RABGAP1L,NRG3,GNAQ,CAB39L,ESR1,MYO9A,ADCY8,MAPKAP1,AKAP7,RANBP2,TNKS,TBCD,ARHGAP21,CASP8,RALGAPB,DOCK4,HLA-DRB1,APAF1,BCAS3,MSH3,PTPN11,CAMK1D,MSH2,BRAF,RPTOR,GAPVD1,EPHA6,STXBP5L,PSEN1,ANXA2,WNK3,STARD13,ARHGAP5,PARN,FANK1,CDK5RAP1,NRXN1,MAPK1,RAP1GDS1,CASR,PAK2,IQGAP2,LRRK2,PLCB1,RAB3GAP1,NEK5,ACER2,ANK2,ATF2,AGAP5,XRCC6,FER,CO…
GO:BP	transmembrane transport	GO:0055085	9.75E-18	17.01112312	1648	738	73	60605	ATP6V1D,CNGB3,ORAI1,KCNH1,SLC26A11,PLA2G6,AQP8,CACNA2D4,SLC37A3,ITPR2,ABCA1,SV2C,SLC17A5,PPARD,SLC30A10,CLIC4,SLC30A6,LETM1,SLC38A9,AKAP7,SVOPL,KCNJ6,MRS2,KCND3,TMC7,FGF12,THADA,PTPN11,LRP2,ABCC2,BRAF,ATP2C1,SLC17A6,SLC47A2,PSEN1,CACNB4,ANXA2,SEC63,WNK3,NRXN1,UTRN,NNT,TRPM6,CREBL2,XPR1,GABRG3,ABCA10,SCN8A,OAZ3,CASR,CLCN3,GABBR2,SLC25A24,MFSD6,RNF185,PDE4D,WWP1,GLRA3,KCNH7,ANK2,PNPT1,SLC16A9,PEX5,…
GO:BP	regulation of phosphate metabolic process	GO:0019220	1.07E-17	16.97167539	1640	761	74	60605	DOCK3,CCNY,LATS1,PLA2G6,SFI1,CHORDC1,PARP1,IQGAP3,LEPR,RBL1,ACSL3,PPP2R5A,NRG3,GNAQ,CAB39L,ADCY8,MAPKAP1,PTPN13,RANBP2,EHD4,HLA-DRB1,PTPN11,LRP4,BRAF,RPTOR,SEH1L,EPHA6,PSEN1,NUP37,CABIN1,SMYD3,ANXA2,BMPR2,WNK3,OSBP,SQSTM1,CDK5RAP1,NRXN1,PARD3,NNT,SPRED2,CREBL2,MAPK1,PFKFB3,CAMTA1,LPIN1,PAK2,PPP6R3,LRRK2,CEP192,PDE4D,FNIP2,WARS,TEC,ARNT,NUP155,AKAP8,NF2,XRCC6,FER,CORO1C,SNX25,NCOR1,SLC25A12,NPM1,P…
GO:BP	regulation of phosphorus metabolic process	GO:0051174	1.07E-17	16.97167539	1640	761	74	60605	DOCK3,CCNY,LATS1,PLA2G6,SFI1,CHORDC1,PARP1,IQGAP3,LEPR,RBL1,ACSL3,PPP2R5A,NRG3,GNAQ,CAB39L,ADCY8,MAPKAP1,PTPN13,RANBP2,EHD4,HLA-DRB1,PTPN11,LRP4,BRAF,RPTOR,SEH1L,EPHA6,PSEN1,NUP37,CABIN1,SMYD3,ANXA2,BMPR2,WNK3,OSBP,SQSTM1,CDK5RAP1,NRXN1,PARD3,NNT,SPRED2,CREBL2,MAPK1,PFKFB3,CAMTA1,LPIN1,PAK2,PPP6R3,LRRK2,CEP192,PDE4D,FNIP2,WARS,TEC,ARNT,NUP155,AKAP8,NF2,XRCC6,FER,CORO1C,SNX25,NCOR1,SLC25A12,NPM1,P…
GO:BP	regulation of intracellular signal transduction	GO:1902531	1.63E-17	16.78673671	1883	768	80	60605	BTRC,PLA2G6,ARHGAP19,PARP1,IQGAP3,ARHGAP39,FBXW11,TAF1,F11R,RRAGB,TMBIM4,STK19,ABCA1,PPARD,SLC30A10,ESR1,MYO9A,MAPKAP1,SLC38A9,PTPN13,AKAP7,CDK5RAP2,ARHGAP21,CASP8,RALGAPB,HLA-DRB1,CYTH3,PTPN11,LRP2,BRAF,RPTOR,SEH1L,ATP2C1,ARFGEF2,PSEN1,MOB3B,RC3H2,STARD13,TAF13,ARHGAP5,ZC3HAV1,EDARADD,SQSTM1,NRXN1,SGMS1,SPRED2,MAPK1,PKHD1,CASR,MFN2,CAMTA1,PDE11A,NPLOC4,RPF2,LRRK2,PLCB1,PDE4D,FGD4,TOP3A,UBR1,NF2,…
GO:BP	cell projection assembly	GO:0030031	1.73E-17	16.76144464	630	750	45	60605	AHI1,ATP6V1D,ARL13A,SFI1,TENM2,ZMYND8,RAB11FIP3,SPATA6,MAP4,CDK5RAP2,MKS1,KLHL41,EHD4,BCAS3,DNAH8,ATG3,NRXN1,DYX1C1,PKHD1,RAB3IP,LRRC49,DNAH17,CEP70,POC1B,ABI2,CCDC65,SYNE2,C2CD3,CEP192,IFT52,COBL,IFT81,FGD4,TXNDC15,FER,CORO1C,NEK1,CD2AP,CCDC66,GOLPH3,ATP7A,OPHN1,AKAP9,OCLN,EXOC6
GO:BP	positive regulation of protein metabolic process	GO:0051247	1.96E-17	16.70719733	1577	761	72	60605	DOCK3,CCNY,SNW1,LATS1,BTRC,PLA2G6,IQGAP3,FBXW11,TAF1,LEPR,SH3D19,PLGRKT,PPP2R5A,RNF180,NRG3,CAB39L,ZYG11B,ADCY8,MAPKAP1,CASP8,EHD4,HLA-DRB1,APAF1,PIAS1,PTPN11,LRP4,LRP2,BRAF,RPTOR,PSEN1,SMYD3,ANXA2,BMPR2,WNK3,POLDIP3,OSBP,MYH9,SQSTM1,CDK5RAP1,NRXN1,RAB7A,AGTPBP1,CREBL2,MAPK1,OAZ3,ATG7,CDC123,CAMTA1,PAK2,LRRK2,PLCB1,RAB3GAP1,RNF185,WWP1,NEK5,ACER2,FNIP2,TEC,ARNT,AKAP8,XRCC6,YTHDF3,USP13,NPM1,PARK2…
GO:BP	regulation of transcription, DNA-templated	GO:0006355	2.14E-17	16.66857983	3534	719	111	60605	AHI1,SNW1,BLOC1S2,BTRC,MGA,MTA3,HSF5,TENM2,PARP1,KDM5B,ZMYND8,ZNF398,FBXW11,TAF1,TRIM16,STAT5B,NR2C1,ZNF560,TOX2,RBL1,HIGD1A,PBX3,PSPC1,RCOR1,PPARD,YAF2,RERE,ESR1,LEF1,UIMC1,ITGB3BP,ADCY8,ZEB1,CDK5RAP2,KDM2A,TNKS,ZNF791,HLA-DRB1,MYBL2,BCAS3,PIAS1,BEND6,ZNF263,CD38,CAMK1D,MED13,SSBP2,THRAP3,CDK14,USP9X,RPTOR,PSEN1,RFX7,SMYD3,BMPR2,ZNF442,FANK1,SQSTM1,ZNF662,SCML4,KDM4C,ZNF680,NRF1,CREBL2,MAPK1,CNO…
GO:BP	export from cell	GO:0140352	2.22E-17	16.65418493	1413	766	68	60605	ATP6V1D,AGL,EXOC6B,PLA2G6,KDM5B,ITPR2,COPG2,RAB11FIP3,DERA,ABCA1,PPARD,ADCY8,PCDH7,IL1RAPL1,KCND3,HLA-DRB1,APAF1,SCRN1,PTPN11,ITGAX,HGSNAT,CD38,ABCC2,BRAF,STXBP5L,ARFGEF2,PSEN1,APLP2,NRXN2,ANXA2,OSBP,MYH9,NRXN1,FBXL20,VAMP7,RAB7A,SCAMP1,MAPK1,MYH10,RAB3IP,ATG7,CASR,ACSL4,ACLY,AIMP1,PCSK5,IQGAP2,LRRK2,RAB3GAP1,ABAT,FUCA1,ALOX5,ARFIP1,XRCC6,FER,SYTL4,CD2AP,DNAJC1,PRKCB,PARK2,GOLPH3,CASK,CLEC12A,GLU…
GO:BP	regulation of nucleic acid-templated transcription	GO:1903506	2.24E-17	16.65004558	3536	719	111	60605	AHI1,SNW1,BLOC1S2,BTRC,MGA,MTA3,HSF5,TENM2,PARP1,KDM5B,ZMYND8,ZNF398,FBXW11,TAF1,TRIM16,STAT5B,NR2C1,ZNF560,TOX2,RBL1,HIGD1A,PBX3,PSPC1,RCOR1,PPARD,YAF2,RERE,ESR1,LEF1,UIMC1,ITGB3BP,ADCY8,ZEB1,CDK5RAP2,KDM2A,TNKS,ZNF791,HLA-DRB1,MYBL2,BCAS3,PIAS1,BEND6,ZNF263,CD38,CAMK1D,MED13,SSBP2,THRAP3,CDK14,USP9X,RPTOR,PSEN1,RFX7,SMYD3,BMPR2,ZNF442,FANK1,SQSTM1,ZNF662,SCML4,KDM4C,ZNF680,NRF1,CREBL2,MAPK1,CNO…
GO:BP	positive regulation of cellular component organization	GO:0051130	2.40E-17	16.61928333	1189	766	62	60605	AHI1,SNW1,PLA2G6,TENM2,PARP1,ZMYND8,STX18,ABCA1,ESR1,CDK5RAP2,IL1RAPL1,TNKS,CASP8,BCAS3,PTPN11,LRP4,CAMK1D,BRAF,SCYL2,SLAIN2,PSEN1,ANXA2,BMPR2,PARN,OSBP,ZDHHC15,NRXN1,LCP1,MAPK1,CNOT6,DMRT1,ABI2,IQGAP2,LRRK2,PLCB1,RAB3GAP1,ATRX,PPHLN1,FNIP2,CCT3,WARS,COBL,MACF1,AKAP8,ARFIP1,NF2,FER,CORO1C,ATP8A2,SYNDIG1,FCHSD2,CLIP1,CBFA2T2,PARK2,JARID2,ATP7A,ABL2,AKAP9,OCLN,UVRAG,LIMCH1,UNC13B
GO:BP	regulation of RNA biosynthetic process	GO:2001141	2.49E-17	16.60378078	3541	719	111	60605	AHI1,SNW1,BLOC1S2,BTRC,MGA,MTA3,HSF5,TENM2,PARP1,KDM5B,ZMYND8,ZNF398,FBXW11,TAF1,TRIM16,STAT5B,NR2C1,ZNF560,TOX2,RBL1,HIGD1A,PBX3,PSPC1,RCOR1,PPARD,YAF2,RERE,ESR1,LEF1,UIMC1,ITGB3BP,ADCY8,ZEB1,CDK5RAP2,KDM2A,TNKS,ZNF791,HLA-DRB1,MYBL2,BCAS3,PIAS1,BEND6,ZNF263,CD38,CAMK1D,MED13,SSBP2,THRAP3,CDK14,USP9X,RPTOR,PSEN1,RFX7,SMYD3,BMPR2,ZNF442,FANK1,SQSTM1,ZNF662,SCML4,KDM4C,ZNF680,NRF1,CREBL2,MAPK1,CNO…
GO:BP	cell morphogenesis	GO:0000902	3.28E-17	16.48378194	1045	646	53	60605	LATS1,PACSIN2,STRIP2,SH3D19,F11R,SNX2,CLIC4,RERE,LEF1,MYO9A,IL1RAPL1,TBCD,MEGF9,PTPRA,PTPN11,LRP4,LRP2,ZSWIM5,BRAF,USP9X,EPHA6,LLPH,PSEN1,BMPR2,CNTN4,AKAP2,LAMA2,ZDHHC15,MYH9,MYOT,NRXN1,ENAH,DOK2,PARD3,MAPK1,MYH10,DMRT1,PKHD1,NRCAM,PAK2,ABI2,CRB1,BRWD3,LRRK2,SPTBN1,DNMBP,COBL,MACF1,FGD4,LAMA1,FER,CORO1C,ATP8A2
GO:BP	secretion by cell	GO:0032940	3.90E-17	16.4084659	1351	766	66	60605	ATP6V1D,AGL,EXOC6B,PLA2G6,KDM5B,ITPR2,COPG2,RAB11FIP3,DERA,ABCA1,PPARD,ADCY8,PCDH7,IL1RAPL1,HLA-DRB1,APAF1,SCRN1,PTPN11,ITGAX,HGSNAT,CD38,BRAF,STXBP5L,ARFGEF2,PSEN1,APLP2,NRXN2,ANXA2,OSBP,MYH9,NRXN1,FBXL20,VAMP7,RAB7A,SCAMP1,MAPK1,MYH10,RAB3IP,ATG7,CASR,ACSL4,ACLY,AIMP1,PCSK5,IQGAP2,LRRK2,RAB3GAP1,ABAT,FUCA1,ALOX5,ARFIP1,XRCC6,FER,SYTL4,CD2AP,DNAJC1,PRKCB,PARK2,GOLPH3,CASK,CLEC12A,GLUD1,EXOC6,DNA…
GO:BP	regulation of protein modification process	GO:0031399	4.93E-17	16.30701006	1685	761	74	60605	DOCK3,CCNY,SNW1,LATS1,BTRC,PLA2G6,CHORDC1,IQGAP3,TAF1,LEPR,PPP2R5A,RNF180,NRG3,GNAQ,CAB39L,ADCY8,MAPKAP1,PTPN13,EHD4,HLA-DRB1,PIAS1,PTPN11,LRP4,BRAF,RPTOR,PSEN1,CABIN1,WDR70,SMYD3,ANXA2,BMPR2,WNK3,OSBP,SQSTM1,CDK5RAP1,NRXN1,PARD3,NNT,SPRED2,CREBL2,MAPK1,ATG7,CAMTA1,PAK2,HDAC8,ZMIZ1,PPP6R3,LRRK2,RAB3GAP1,PDE4D,ATRX,ACER2,FNIP2,WARS,TEC,ARNT,AKAP8,NF2,XRCC6,FER,CORO1C,SNX25,NPM1,PARK2,ATG10,JARID2,…
GO:BP	response to nitrogen compound	GO:1901698	6.59E-17	16.18139121	1178	765	61	60605	ATP6V1D,PARP1,AQP8,TAF1,ITPR2,TRIM16,RRAGB,STAT5B,EDEM2,ABCA1,GNAQ,SLC30A10,ADCY8,SLC38A9,AKAP7,ZEB1,RANBP2,HTR1E,PTPRA,PTPN11,ABCC2,BRAF,RPTOR,RNF103-CHMP3,DEFB124,PSEN1,EIF4EBP2,UGGT2,GLDC,CTNNA1,MAPK1,EIF2B3,ATG7,CASR,MYO5A,LPIN1,NPLOC4,LRRK2,PLCB1,RNF185,PDE4D,ATRX,GLRA3,ABAT,PNPT1,UBR1,WDTC1,RFTN2,FER,PRKCB,USP13,NPM1,PARK2,GOLPH3,ATP7A,SESN1,AKAP9,PTPN2,DDC,DDX1,GKAP1
GO:BP	regulation of catabolic process	GO:0009894	1.19E-16	15.92432438	1081	741	57	60605	NBAS,ATP6V1D,LATS1,BTRC,SPTLC1,TAF1,METTL16,LEPR,SH3D19,RRAGB,PATL1,EIF3H,RNF180,LAPTM4B,ZYG11B,SLC38A9,RANBP2,PIAS1,LRP2,THRAP3,RPTOR,SEH1L,PSEN1,NUP37,ANXA2,RC3H2,ZC3HAV1,PARN,FBXL20,RAB7A,NNT,AGTPBP1,CNOT6,DYX1C1,PFKFB3,LIN28B,OAZ3,ATG7,NELL1,LRRK2,RAB3GAP1,RNF185,WWP1,ACER2,ARNT,NUP155,PNPT1,YTHDF3,NCOR1,SLC25A12,USP13,NPM1,PARK2,OPHN1,SESN1,ABL2,UVRAG
GO:BP	brain development	GO:0007420	1.44E-16	15.84294829	772	739	48	60605	AHI1,MACROD2,FBXW11,TAF1,ACSL3,PBX3,NRG3,RERE,LEF1,MAPKAP1,CDK5RAP2,APAF1,PTPN11,LRP2,SCYL2,PSEN1,BMPR2,CNTN4,CDK5RAP1,NRXN1,RRM1,CTNNA1,AGTPBP1,PFKFB3,EIF2B3,HOOK3,ZMIZ1,TACC2,SYNE2,C2CD3,LRRK2,PLCB1,UBA6,RAB3GAP1,ATRX,ABAT,PTPRG,NF2,FANCD2,XRCC6,PEX5,SSBP3,PTBP2,SPATA5,PHF8,ATP7A,OPHN1,GLUD1
GO:BP	central nervous system development	GO:0007417	1.47E-16	15.83357131	1052	739	56	60605	AHI1,TENM4,MACROD2,FBXW11,TAF1,NAV2,ACSL3,PBX3,NRG3,RERE,LEF1,MAPKAP1,ZEB1,CDK5RAP2,APAF1,PTPN11,LRP2,SCYL2,PSEN1,BMPR2,CNTN4,CDK5RAP1,NRXN1,RRM1,CTNNA1,AGTPBP1,MAPK1,PFKFB3,EIF2B3,NRCAM,HOOK3,ZMIZ1,TACC2,SYNE2,C2CD3,LRRK2,PLCB1,UBA6,RAB3GAP1,WWP1,ATRX,ABAT,PTPRG,NF2,FANCD2,XRCC6,PEX5,SSBP3,PARK2,PTBP2,JARID2,SPATA5,PHF8,ATP7A,OPHN1,GLUD1
GO:BP	positive regulation of cellular protein metabolic process	GO:0032270	2.39E-16	15.62084525	1488	761	68	60605	DOCK3,CCNY,SNW1,LATS1,BTRC,PLA2G6,IQGAP3,FBXW11,TAF1,LEPR,SH3D19,PLGRKT,PPP2R5A,RNF180,NRG3,CAB39L,ZYG11B,ADCY8,MAPKAP1,CASP8,EHD4,HLA-DRB1,APAF1,PIAS1,PTPN11,LRP4,LRP2,BRAF,RPTOR,PSEN1,SMYD3,ANXA2,BMPR2,WNK3,POLDIP3,OSBP,MYH9,SQSTM1,CDK5RAP1,NRXN1,AGTPBP1,CREBL2,MAPK1,ATG7,CDC123,CAMTA1,PAK2,LRRK2,RAB3GAP1,RNF185,NEK5,ACER2,FNIP2,TEC,ARNT,AKAP8,XRCC6,YTHDF3,USP13,NPM1,PARK2,ATG10,JARID2,CLN6,EIF…
GO:BP	protein catabolic process	GO:0030163	3.53E-16	15.45250939	983	751	54	60605	NEMF,LATS1,BTRC,USP49,FBXO10,FBXW11,TAF1,SH3D19,EDEM2,FBXL13,EIF3H,RNF180,LAPTM4B,ZYG11B,CASP8,PIAS1,LRP2,USP9X,RNF103-CHMP3,PSEN1,ANXA2,RC3H2,SQSTM1,UGGT2,FBXL20,PCYOX1,RAB7A,ABHD12,AGTPBP1,DYX1C1,OAZ3,ATG7,UBR3,LYPLA1,NELL1,PPP6R3,RNF115,NPLOC4,LRRK2,UBA6,UBE2W,RNF185,WWP1,ANAPC16,UBR1,UBE2E1,LONP1,CD2AP,USP13,PARK2,CLN6,BIRC6,OPHN1,DNAJC3
GO:BP	endomembrane system organization	GO:0010256	3.55E-16	15.44916289	572	732	41	60605	BLOC1S2,GAK,STX18,PACSIN2,LAPTM4B,ABCA1,ARHGAP21,BCAS3,RAB2A,SEH1L,ARFGEF2,NUP37,OSBP,MYH9,SQSTM1,VAMP7,RAB7A,MAPK1,PI4K2B,DYSF,GOLGB1,LPIN1,CLCN3,HOOK3,CRB1,NPLOC4,LRRK2,RAB3GAP1,SPTBN1,ANK2,NUP155,PEX5,COG3,CORO1C,SYTL4,PRKCB,STAM2,PARK2,NOX5,GOLPH3,AKAP9
GO:BP	cellular protein-containing complex assembly	GO:0034622	4.64E-16	15.33320783	1150	766	59	60605	OIP5,BLOC1S2,LATS1,PARP1,TAF1,HIGD1A,EIF3H,NRG3,ESR1,ITGB3BP,CDK5RAP2,TBCD,HLA-DRB1,PIAS1,CENPA,DNAH8,ORC6,SLAIN2,CABIN1,SMYD3,TBCA,CHAF1B,SHQ1,TMOD3,RAP1GDS1,DYX1C1,CAPZA1,NDUFAB1,LRRC49,GEMIN6,DNAH17,ABI2,CCDC65,IQGAP2,RPF2,CEP192,SPTBN1,ATRX,BDP1,COBL,ARFIP1,FER,PTGES3L,ARHGAP28,LONP1,FCHSD2,CLIP1,NPM1,PARK2,DDX23,PTBP2,EIF3C,AKAP9,TM9SF4,OCLN,UVRAG,INPP5F,DDX1,UNC13B
GO:BP	proteolysis	GO:0006508	7.28E-16	15.13760965	1851	762	76	60605	NEMF,LATS1,BTRC,USP49,PARP1,FBXO10,FBXW11,TAF1,SH3D19,EDEM2,PLGRKT,FBXL13,EIF3H,RNF180,ZYG11B,ESR1,UIMC1,CASP8,ASRGL1,SENP7,APAF1,PIAS1,CPA6,SCRN1,NPEPPS,USP9X,RNF103-CHMP3,ADAMTS14,NAALADL2,PSEN1,APLP2,THSD4,ANXA2,RC3H2,WDR20,MYH9,SQSTM1,UGGT2,FBXL20,PCYOX1,AGTPBP1,DYX1C1,UBR3,SHMT1,PAK2,PRSS41,PCSK5,RNF115,NPLOC4,C2CD3,LRRK2,UBA6,UBE2W,RNF185,SIMC1,WWP1,ANAPC16,NEK5,IFT52,ACER2,UBR1,UBE2E1,ADAM…
GO:BP	synaptic signaling	GO:0099536	9.19E-16	15.03684972	747	766	47	60605	PLA2G6,ZMYND8,PACSIN2,GPR176,NRG3,SV2C,GNAQ,DTNB,ADCY8,AKAP7,IL1RAPL1,HTR1E,FGF12,PTPRA,CD38,ABHD6,BRAF,STXBP5L,SLC17A6,PSEN1,CACNB4,NRXN2,CNTN4,EIF4EBP2,LAMA2,SQSTM1,NRXN1,FBXL20,MAPK1,GABRG3,PLCB4,CLCN3,GABBR2,LRRK2,PLCB1,RAB3GAP1,GLRA3,ABAT,PRKCB,FCHSD2,PARK2,CASK,GABRA2,OPHN1,AKAP9,PLCL1,UNC13B
GO:BP	organelle localization	GO:0051640	1.23E-15	14.90973772	657	766	44	60605	AHI1,BLOC1S2,EXOC6B,SFI1,FBXW11,COPG2,MAP4,CDK5RAP2,MKS1,ARHGAP21,CENPA,SEH1L,PSEN1,SPICE1,MYH9,NRXN1,VAMP7,PARD3,GOSR1,SEC24D,AGTPBP1,PKHD1,RAB3IP,MFN2,ARMC1,MAD1L1,MYO5A,CEP70,HOOK3,PPP6R3,SYNE2,C2CD3,LRRK2,CEP192,FER,SYTL4,SYNDIG1,NPM1,PARK2,AKAP9,UVRAG,MYO1B,EXOC6,UNC13B
GO:BP	positive regulation of nucleobase-containing compound metabolic process	GO:0045935	1.24E-15	14.90779751	1943	717	75	60605	AHI1,SNW1,BLOC1S2,BTRC,MTA3,PARP1,ZNF398,FBXW11,METTL16,TRIM16,STAT5B,PATL1,TOX2,RBL1,PBX3,PPARD,YAF2,RERE,ESR1,LEF1,UIMC1,ZEB1,CDK5RAP2,TNKS,HLA-DRB1,MYBL2,BCAS3,PIAS1,ZNF263,CD38,MED13,MSH2,SSBP2,THRAP3,USP9X,RPTOR,PSEN1,SMYD3,BMPR2,RC3H2,APLF,ZC3HAV1,PARN,FANK1,SQSTM1,NRF1,CREBL2,MAPK1,CNOT6,DMRT1,PFKFB3,LIN28B,YEATS4,LPIN1,HDAC8,ZMIZ1,PLCB1,ATRX,CCT3,ARNT,PNPT1,FAM168A,ATF2,XRCC6,MED27,TET3,Y…
GO:BP	cellular macromolecule catabolic process	GO:0044265	1.36E-15	14.86677817	1244	725	59	60605	NBAS,NEMF,LATS1,BTRC,USP49,FBXO10,FBXW11,TAF1,METTL16,EDEM2,PATL1,FBXL13,EIF3H,RNF180,LAPTM4B,ZYG11B,CASP8,PIAS1,LRP2,THRAP3,USP9X,RNF103-CHMP3,PSEN1,ANXA2,RC3H2,ZC3HAV1,PARN,SQSTM1,UGGT2,FBXL20,PCYOX1,RAB7A,AGTPBP1,CNOT6,DYX1C1,LIN28B,UBR3,NELL1,PPP6R3,RNF115,NPLOC4,LRRK2,UBA6,UBE2W,RNF185,WWP1,ANAPC16,PNPT1,UBR1,UBE2E1,LONP1,CD2AP,YTHDF3,USP13,NPM1,PARK2,CLN6,BIRC6,OPHN1
GO:BP	regulation of phosphorylation	GO:0042325	1.43E-15	14.84371519	1419	761	65	60605	DOCK3,CCNY,LATS1,PLA2G6,CHORDC1,IQGAP3,LEPR,RBL1,PPP2R5A,NRG3,GNAQ,CAB39L,ADCY8,MAPKAP1,PTPN13,RANBP2,EHD4,HLA-DRB1,PTPN11,LRP4,BRAF,RPTOR,SEH1L,EPHA6,PSEN1,NUP37,SMYD3,ANXA2,BMPR2,WNK3,OSBP,SQSTM1,CDK5RAP1,NRXN1,PARD3,NNT,SPRED2,CREBL2,MAPK1,PFKFB3,PAK2,LRRK2,PDE4D,FNIP2,WARS,TEC,ARNT,NUP155,AKAP8,NF2,XRCC6,FER,CORO1C,SNX25,NCOR1,NPM1,PARK2,AKAP9,OCLN,UVRAG,PTPN2,INPP5F,DNAJC3,PLCL1,LIMCH1
GO:BP	positive regulation of biosynthetic process	GO:0009891	1.60E-15	14.79666769	2013	760	79	60605	AHI1,SNW1,BLOC1S2,BTRC,PLA2G6,MTA3,PARP1,ZNF398,FBXW11,TRIM16,STAT5B,TOX2,RBL1,ACSL3,PBX3,PPARD,YAF2,RERE,ESR1,LEF1,ZEB1,CDK5RAP2,TNKS,HLA-DRB1,MYBL2,BCAS3,PIAS1,ZNF263,CD38,MED13,SSBP2,THRAP3,ABHD6,RPTOR,PSEN1,SMYD3,BMPR2,POLDIP3,PARN,FANK1,SQSTM1,CDK5RAP1,NRF1,CREBL2,MAPK1,CNOT6,DMRT1,YEATS4,CDC123,LPIN1,CLCN3,HDAC8,ZMIZ1,LRRK2,PLCB1,RAB3GAP1,ATRX,SUCO,CCT3,ARNT,ATF2,XRCC6,MED27,TET3,YTHDF3,SSB…
GO:BP	regulation of cellular localization	GO:0060341	1.93E-15	14.71540725	851	745	49	60605	LATS1,PLA2G6,PARP1,ZMYND8,STX18,EDEM2,ACSL3,PPP2R5A,PTPN14,PPARD,PTPN9,ADCY8,CASP8,HLA-DRB1,BCAS3,PTPN11,LRP4,NPEPPS,ATP2C1,PSEN1,ANXA2,WNK3,OSBP,SQSTM1,NRXN1,VAMP7,PARD3,LCP1,GOSR1,CTNNA1,MAPK1,OAZ3,LYPLA1,MAD1L1,HDAC8,LRRK2,SPTBN1,PDE4D,CCT3,ANK2,ARFIP1,NF2,FER,CD2AP,CCDC66,NPM1,PARK2,TM9SF4,INPP5F
GO:BP	Golgi vesicle transport	GO:0048193	2.19E-15	14.66005831	415	750	35	60605	NBAS,EXOC6B,GAK,STX18,SH3D19,COPG2,ACSL3,SNX2,RAB2A,CYTH3,ATP2C1,SNX8,ARFGEF2,VAMP7,GOSR1,SEC24D,SCAMP1,RAB3IP,KIF4A,LYPLA1,CAPZA1,GOLGB1,MYO5A,PPP6R3,LRRK2,SPTBN1,ANK2,MACF1,CCDC91,COG3,KIF15,GOLPH3,UVRAG,MYO1B,EXOC6
GO:BP	locomotion	GO:0040011	3.60E-15	14.44393728	2039	761	79	60605	PLA2G6,PIK3C2G,ZMYND8,STRIP2,F11R,STAT5B,PLGRKT,RNASE10,NRG3,PPARD,CLIC4,RERE,LEF1,DOCK4,BCAS3,MEGF9,PTPRA,DNAH8,PTPN11,ITGAX,CAMK1D,ZSWIM5,DST,ABHD6,BRAF,USP9X,CYP7B1,EPHA6,DEFB124,PSEN1,BMPR2,CNTN4,STARD13,LAMA2,FSTL1,MYH9,C10ORF99,MYOT,NRXN1,ENAH,PPIL2,DOK2,LCP1,CTNNA1,MAPK1,DYX1C1,DMRT1,JAM2,CASR,NRCAM,DNAH17,AIMP1,ABI2,ZMIZ1,CCDC65,SYNE2,LRRK2,PLCB1,SPTBN1,PTPRG,MACF1,LAMA1,ALOX5,NF2,PEX5,FE…
GO:BP	positive regulation of transport	GO:0051050	4.81E-15	14.31821137	951	766	52	60605	AHI1,ORAI1,PLA2G6,STX18,EDEM2,ACSL3,ABCA1,PPARD,ADCY8,AKAP7,KCNJ6,CASP8,HLA-DRB1,BCAS3,FGF12,PTPN11,CD38,CAMK1D,NPEPPS,BRAF,ATP2C1,SCYL2,PSEN1,ANXA2,WNK3,OSBP,VAMP7,RAB7A,CREBL2,MAPK1,MYH10,OAZ3,EEPD1,CASR,ACSL4,AIMP1,GABBR2,LRRK2,RAB3GAP1,ABAT,ANK2,ATP8A2,SYTL4,CD2AP,PARK2,GOLPH3,CASK,AKAP9,TM9SF4,OCLN,GLUD1,UNC13B
GO:BP	trans-synaptic signaling	GO:0099537	7.21E-15	14.14183016	721	766	45	60605	PLA2G6,ZMYND8,PACSIN2,GPR176,NRG3,SV2C,ADCY8,AKAP7,IL1RAPL1,HTR1E,FGF12,PTPRA,CD38,ABHD6,BRAF,STXBP5L,SLC17A6,PSEN1,CACNB4,NRXN2,CNTN4,EIF4EBP2,LAMA2,SQSTM1,NRXN1,FBXL20,MAPK1,GABRG3,PLCB4,CLCN3,GABBR2,LRRK2,PLCB1,RAB3GAP1,GLRA3,ABAT,PRKCB,FCHSD2,PARK2,CASK,GABRA2,OPHN1,AKAP9,PLCL1,UNC13B
GO:BP	organophosphate metabolic process	GO:0019637	8.84E-15	14.05351531	1040	764	54	60605	PLA2G6,PIK3C2G,PARP1,ME1,ACOT11,DERA,ACSL3,FAR2,SUCLG2,PPARD,ADCY8,PGM2L1,PTPN13,SHPK,NT5C2,RANBP2,XYLB,SERAC1,ENTPD1,ABHD6,SEH1L,PRPSAP2,PSEN1,NUP37,AGPAT3,SGMS1,RRM1,ABHD12,MAPK1,PI4K2B,PFKFB3,PLCB4,ACSL4,FAM126B,ACLY,LPIN1,LRRK2,PLCB1,PDE4D,PDE1A,PCYT1A,DLAT,ARNT,NUP155,IPMK,NCOR1,ELOVL5,SLC25A12,ACOT7,GPD2,CASK,INPP5F,PIGU,GPHN
GO:BP	membrane organization	GO:0061024	9.37E-15	14.02818297	1016	702	51	60605	BLOC1S2,GAK,ZMYND8,STX18,PACSIN2,LAPTM4B,ABCA1,LETM1,IL1RAPL1,CASP8,PITPNC1,GRAMD1C,LRP4,LRP2,SEH1L,GAPVD1,ATP2C1,REPS2,CHCHD3,NUP37,NRXN2,ANXA2,OSBP,MYH9,NRXN1,VAMP7,RAB7A,VPS8,GOSR1,SEC24D,MFN2,DYSF,NRCAM,LPIN1,CLCN3,PPP6R3,CRB1,SPTBN1,ANK2,NUP155,ATF2,PEX5,CORO1C,ATP8A2,SYTL4,PRKCB,FCHSD2,STAM2,PARK2,NOX5,GOLPH3
GO:BP	negative regulation of nucleobase-containing compound metabolic process	GO:0045934	1.09E-14	13.96122404	1569	757	67	60605	NBAS,SNW1,BTRC,MTA3,TENM2,PARP1,KDM5B,ZMYND8,ZNF398,FBXW11,TAF1,METTL16,NR2C1,ZNF560,RBL1,PSPC1,RCOR1,PPARD,YAF2,RERE,ESR1,LEF1,UIMC1,ZEB1,KDM2A,TNKS,PIAS1,BEND6,MSH3,ZRANB3,ZNF263,CD38,MSH2,THRAP3,USP9X,PSEN1,BMPR2,PARN,SQSTM1,SCML4,SHQ1,DMRT1,LIN28B,HDAC8,PLCB1,JAZF1,WWP1,ATRX,PPHLN1,FNIP2,FAM172A,PCBP3,ATF2,WDTC1,XRCC6,NFE2L3,NCOR1,COMMD7,CBFA2T2,NPM1,PARK2,PTBP2,JARID2,PHF8,LANCL2,PTPN2,LCOR
GO:BP	protein modification by small protein conjugation or removal	GO:0070647	1.36E-14	13.86511829	1193	721	56	60605	BTRC,USP49,FBXO10,FBXW11,TAF1,FBXL13,RNF180,ESR1,UIMC1,RANBP2,TNKS,KLHL41,SENP7,PIAS1,ATG3,TULP4,NPEPPS,USP9X,UBOX5,SEH1L,RNF103-CHMP3,RNF214,PSEN1,NUP37,WDR70,RC3H2,WDR20,KLHL18,SQSTM1,FBXL20,PPIL2,ATG7,UBR3,SHMT1,HDAC8,ZMIZ1,RNF115,LRRK2,UBA6,UBE2W,RNF185,WWP1,ANAPC16,ARNT,NUP155,UBR1,WDTC1,PEX5,MED27,UBE2E1,STAM2,USP13,NPM1,PARK2,ATG10,BIRC6
GO:BP	actin filament-based process	GO:0030029	1.71E-14	13.76622743	810	761	47	60605	LATS1,IQGAP3,PACSIN2,F11R,SPECC1L,MAPKAP1,KLHL41,KCND3,BCAS3,FGF12,BRAF,ATP2C1,STARD13,EPB41L4A,MYH9,ENAH,LCP1,CTNNA1,TMOD3,RAP1GDS1,MYH10,CAPZA1,MYO5A,PAK2,ABI2,IQGAP2,SYNE2,FRMD3,SPTBN1,PDE4D,COBL,ANK2,FGD4,NUP155,ARFIP1,NF2,FER,CORO1C,ARHGAP28,CD2AP,FCHSD2,PARK2,OPHN1,ABL2,AKAP9,MYO1B,LIMCH1
GO:BP	response to organonitrogen compound	GO:0010243	1.72E-14	13.76424002	1092	765	55	60605	ATP6V1D,PARP1,AQP8,TAF1,ITPR2,TRIM16,RRAGB,STAT5B,EDEM2,ABCA1,SLC30A10,ADCY8,SLC38A9,AKAP7,ZEB1,RANBP2,HTR1E,PTPRA,PTPN11,ABCC2,BRAF,RPTOR,RNF103-CHMP3,DEFB124,PSEN1,EIF4EBP2,UGGT2,GLDC,CTNNA1,MAPK1,EIF2B3,ATG7,CASR,MYO5A,LPIN1,NPLOC4,LRRK2,RNF185,PDE4D,GLRA3,ABAT,PNPT1,UBR1,WDTC1,FER,PRKCB,USP13,PARK2,GOLPH3,ATP7A,SESN1,AKAP9,PTPN2,DDC,GKAP1
GO:BP	cellular protein catabolic process	GO:0044257	1.81E-14	13.74166935	822	751	47	60605	NEMF,LATS1,BTRC,USP49,FBXO10,FBXW11,TAF1,EDEM2,FBXL13,EIF3H,RNF180,LAPTM4B,ZYG11B,CASP8,PIAS1,LRP2,USP9X,RNF103-CHMP3,PSEN1,ANXA2,RC3H2,SQSTM1,UGGT2,FBXL20,PCYOX1,RAB7A,AGTPBP1,DYX1C1,UBR3,NELL1,RNF115,NPLOC4,LRRK2,UBA6,UBE2W,RNF185,WWP1,ANAPC16,UBR1,UBE2E1,LONP1,CD2AP,USP13,PARK2,BIRC6,OPHN1,DNAJC3
GO:BP	anterograde trans-synaptic signaling	GO:0098916	2.62E-14	13.58222884	713	766	44	60605	PLA2G6,ZMYND8,PACSIN2,GPR176,NRG3,SV2C,ADCY8,AKAP7,HTR1E,FGF12,PTPRA,CD38,ABHD6,BRAF,STXBP5L,SLC17A6,PSEN1,CACNB4,NRXN2,CNTN4,EIF4EBP2,LAMA2,SQSTM1,NRXN1,FBXL20,MAPK1,GABRG3,PLCB4,CLCN3,GABBR2,LRRK2,PLCB1,RAB3GAP1,GLRA3,ABAT,PRKCB,FCHSD2,PARK2,CASK,GABRA2,OPHN1,AKAP9,PLCL1,UNC13B
GO:BP	chemical synaptic transmission	GO:0007268	2.62E-14	13.58222884	713	766	44	60605	PLA2G6,ZMYND8,PACSIN2,GPR176,NRG3,SV2C,ADCY8,AKAP7,HTR1E,FGF12,PTPRA,CD38,ABHD6,BRAF,STXBP5L,SLC17A6,PSEN1,CACNB4,NRXN2,CNTN4,EIF4EBP2,LAMA2,SQSTM1,NRXN1,FBXL20,MAPK1,GABRG3,PLCB4,CLCN3,GABBR2,LRRK2,PLCB1,RAB3GAP1,GLRA3,ABAT,PRKCB,FCHSD2,PARK2,CASK,GABRA2,OPHN1,AKAP9,PLCL1,UNC13B
GO:BP	response to oxygen-containing compound	GO:1901700	2.74E-14	13.56151414	1748	766	71	60605	ATP6V1D,SNW1,PLA2G6,PARP1,AQP8,ME1,TAF1,ITPR2,TRIM16,RRAGB,STAT5B,EDEM2,ABCA1,PPARD,GNAQ,SLC30A10,ESR1,ADCY8,SLC38A9,AKAP7,SHPK,ZEB1,CASP8,HLA-DRB1,HTR1E,GRAMD1C,PTPRA,PTPN11,CD38,ABCC2,BRAF,RPTOR,DEFB124,PSEN1,SMYD3,EIF4EBP2,OSBP,SGMS1,GLDC,CTNNA1,MAPK1,EIF2B3,ATG7,CASR,MYO5A,LPIN1,SHMT1,LRRK2,PLCB1,PDE4D,GLRA3,ABAT,ACER2,PNPT1,AKAP8,ATF2,UBR1,WDTC1,FER,PRKCB,PARK2,GOLPH3,LANCL2,ATP7A,SESN1,ABL2…
GO:BP	neuron projection development	GO:0031175	3.28E-14	13.48449253	1021	747	52	60605	BLOC1S2,GAK,ZMYND8,MAP4,RERE,PTPN9,MYO9A,MKS1,IL1RAPL1,PTPRA,PTPN11,LRP4,CD38,LRP2,CAMK1D,ZSWIM5,BRAF,USP9X,EPHA6,LLPH,PSEN1,BMPR2,CNTN4,LAMA2,ZDHHC15,MYOT,NRXN1,ENAH,DOK2,PARD3,CTNNA1,MAPK1,NRCAM,ACSL4,PAK2,ABI2,LRRK2,UBA6,SPTBN1,COBL,PTPRG,MACF1,LAMA1,ATP8A2,ULK4,CBFA2T2,PARK2,ATP7A,OPHN1,ABL2,INPP5F,NGEF
GO:BP	organic acid metabolic process	GO:0006082	5.44E-14	13.26411855	1098	755	54	60605	SCLY,ALDH7A1,ME1,STAT5B,BCO2,ACOT11,ACSL3,SUCLG2,PPARD,AMDHD1,ACAD10,RANBP2,MRS2,NOXRED1,ASRGL1,XYLB,MRPS36,ABCC2,SEH1L,CYP7B1,PSEN1,NUP37,OSBP,OSBPL9,GLDC,BCAT1,PFKFB3,OAZ3,LYPLA1,NDUFAB1,ACSL4,ACLY,LPIN1,AIMP1,SHMT1,YARS,ABAT,ACADS,WARS,DLAT,ARNT,NUP155,ALOX5,SLC16A9,WDTC1,PEX5,UGT1A4,NCOR1,ELOVL5,SLC25A12,ACOT7,ATP7A,GLUD1,DDC
GO:BP	positive regulation of cellular biosynthetic process	GO:0031328	8.02E-14	13.09569128	1976	760	75	60605	AHI1,SNW1,BLOC1S2,BTRC,PLA2G6,MTA3,PARP1,ZNF398,FBXW11,TRIM16,STAT5B,TOX2,RBL1,ACSL3,PBX3,PPARD,YAF2,RERE,ESR1,LEF1,ZEB1,CDK5RAP2,TNKS,HLA-DRB1,MYBL2,BCAS3,PIAS1,ZNF263,CD38,MED13,SSBP2,THRAP3,RPTOR,PSEN1,SMYD3,BMPR2,POLDIP3,PARN,FANK1,SQSTM1,CDK5RAP1,NRF1,CREBL2,MAPK1,CNOT6,DMRT1,YEATS4,CDC123,LPIN1,HDAC8,ZMIZ1,PLCB1,RAB3GAP1,ATRX,CCT3,ARNT,ATF2,XRCC6,MED27,TET3,YTHDF3,SSBP3,PRKCB,ELOVL5,SLC25A1…
GO:BP	carboxylic acid metabolic process	GO:0019752	8.31E-14	13.08038659	1033	755	52	60605	SCLY,ALDH7A1,ME1,BCO2,ACOT11,ACSL3,SUCLG2,PPARD,AMDHD1,ACAD10,RANBP2,MRS2,NOXRED1,ASRGL1,XYLB,MRPS36,ABCC2,SEH1L,CYP7B1,PSEN1,NUP37,OSBP,OSBPL9,GLDC,BCAT1,PFKFB3,OAZ3,LYPLA1,NDUFAB1,ACSL4,ACLY,LPIN1,AIMP1,SHMT1,YARS,ABAT,ACADS,WARS,DLAT,ARNT,NUP155,ALOX5,WDTC1,PEX5,UGT1A4,NCOR1,ELOVL5,SLC25A12,ACOT7,ATP7A,GLUD1,DDC
GO:BP	negative regulation of cellular macromolecule biosynthetic process	GO:2000113	8.79E-14	13.05602434	1679	719	66	60605	SNW1,BTRC,MTA3,TENM2,PARP1,KDM5B,ZMYND8,ZNF398,FBXW11,TAF1,METTL16,PATL1,NR2C1,ZNF560,RBL1,PSPC1,RCOR1,PPARD,YAF2,RERE,ESR1,LEF1,UIMC1,ZEB1,KDM2A,PIAS1,BEND6,MSH3,ZRANB3,ZNF263,CD38,USP9X,PSEN1,BMPR2,RC3H2,EIF4EBP2,PARN,SQSTM1,SCML4,CNOT6,DMRT1,ATG7,SHMT1,HDAC8,PLCB1,JAZF1,WWP1,ATRX,PPHLN1,ACER2,FNIP2,FAM172A,PNPT1,PCBP3,ATF2,WDTC1,XRCC6,YTHDF3,NFE2L3,NCOR1,COMMD7,CBFA2T2,PARK2,JARID2,PHF8,LANCL2
GO:BP	localization within membrane	GO:0051668	9.87E-14	13.0058805	775	764	45	60605	EXOC6B,ARL13A,GAK,ZMYND8,F11R,RAB11FIP3,ACSL3,PPP2R5A,PTPN9,CASP8,EHD4,ZDHHC11,ATG3,LRP4,BRAF,ATP2C1,ARFGEF2,NRXN2,ANXA2,SEC63,WNK3,ZDHHC15,SQSTM1,NRXN1,PPIL2,RAB7A,PARD3,RAB3IP,LYPLA1,FAM126B,MYO5A,RAB3GAP1,SPTBN1,SNX27,ANK2,MACF1,NUP155,PEX5,PARK2,GOLPH3,ZDHHC20,TM9SF4,INPP5F,EXOC6,GPHN
GO:BP	negative regulation of macromolecule biosynthetic process	GO:0010558	1.21E-13	12.9172721	1690	719	66	60605	SNW1,BTRC,MTA3,TENM2,PARP1,KDM5B,ZMYND8,ZNF398,FBXW11,TAF1,METTL16,PATL1,NR2C1,ZNF560,RBL1,PSPC1,RCOR1,PPARD,YAF2,RERE,ESR1,LEF1,UIMC1,ZEB1,KDM2A,PIAS1,BEND6,MSH3,ZRANB3,ZNF263,CD38,USP9X,PSEN1,BMPR2,RC3H2,EIF4EBP2,PARN,SQSTM1,SCML4,CNOT6,DMRT1,ATG7,SHMT1,HDAC8,PLCB1,JAZF1,WWP1,ATRX,PPHLN1,ACER2,FNIP2,FAM172A,PNPT1,PCBP3,ATF2,WDTC1,XRCC6,YTHDF3,NFE2L3,NCOR1,COMMD7,CBFA2T2,PARK2,JARID2,PHF8,LANCL2
GO:BP	negative regulation of biosynthetic process	GO:0009890	1.62E-13	12.79164879	1791	719	68	60605	SNW1,BTRC,MTA3,TENM2,PARP1,KDM5B,ZMYND8,ZNF398,FBXW11,TAF1,METTL16,LEPR,PATL1,NR2C1,ZNF560,RBL1,PSPC1,RCOR1,PPARD,SLC30A10,YAF2,RERE,ESR1,LEF1,UIMC1,ZEB1,KDM2A,PIAS1,BEND6,MSH3,ZRANB3,ZNF263,CD38,USP9X,PSEN1,BMPR2,RC3H2,EIF4EBP2,PARN,SQSTM1,SCML4,CNOT6,DMRT1,ATG7,SHMT1,HDAC8,PLCB1,JAZF1,WWP1,ATRX,PPHLN1,ACER2,FNIP2,FAM172A,PNPT1,PCBP3,ATF2,WDTC1,XRCC6,YTHDF3,NFE2L3,NCOR1,COMMD7,CBFA2T2,PARK2,JARI…
GO:BP	positive regulation of catalytic activity	GO:0043085	1.75E-13	12.75744849	1383	747	60	60605	DOCK3,CCNY,ORAI1,BTRC,ARHGAP19,IQGAP3,ARHGAP39,F11R,RGS6,RABGAP1L,NRG3,GNAQ,CAB39L,ESR1,MYO9A,ADCY8,MAPKAP1,RANBP2,TNKS,TBCD,ARHGAP21,CASP8,RALGAPB,DOCK4,HLA-DRB1,APAF1,BCAS3,MSH3,PTPN11,MSH2,BRAF,RPTOR,GAPVD1,EPHA6,STXBP5L,PSEN1,STARD13,ARHGAP5,PARN,CDK5RAP1,NRXN1,MAPK1,RAP1GDS1,PAK2,IQGAP2,LRRK2,PLCB1,RAB3GAP1,NEK5,ACER2,AGAP5,XRCC6,CORO1C,ARHGAP28,CHN2,NPM1,ATP7A,OPHN1,ABL2,NGEF
GO:BP	negative regulation of RNA metabolic process	GO:0051253	2.06E-13	12.68687893	1452	757	62	60605	NBAS,SNW1,BTRC,MTA3,TENM2,PARP1,KDM5B,ZMYND8,ZNF398,FBXW11,TAF1,METTL16,NR2C1,ZNF560,RBL1,PSPC1,RCOR1,PPARD,YAF2,RERE,ESR1,LEF1,UIMC1,ZEB1,KDM2A,PIAS1,BEND6,ZNF263,CD38,THRAP3,USP9X,PSEN1,PARN,SQSTM1,SCML4,SHQ1,DMRT1,LIN28B,HDAC8,PLCB1,JAZF1,WWP1,ATRX,PPHLN1,FNIP2,FAM172A,PCBP3,ATF2,WDTC1,XRCC6,NFE2L3,NCOR1,COMMD7,CBFA2T2,NPM1,PARK2,PTBP2,JARID2,PHF8,LANCL2,PTPN2,LCOR
GO:BP	cellular response to oxygen-containing compound	GO:1901701	2.36E-13	12.62792127	1237	766	57	60605	ATP6V1D,SNW1,PLA2G6,PARP1,AQP8,TAF1,ITPR2,RRAGB,STAT5B,ABCA1,PPARD,GNAQ,SLC30A10,ESR1,ADCY8,SLC38A9,AKAP7,SHPK,ZEB1,HLA-DRB1,HTR1E,GRAMD1C,PTPRA,PTPN11,ABCC2,RPTOR,DEFB124,PSEN1,SMYD3,EIF4EBP2,OSBP,SGMS1,CTNNA1,MAPK1,CASR,MYO5A,LPIN1,SHMT1,LRRK2,PLCB1,PDE4D,AKAP8,UBR1,WDTC1,FER,PRKCB,PARK2,GOLPH3,LANCL2,ATP7A,SESN1,ABL2,AKAP9,PTPN2,LCOR,GKAP1,UNC13B
GO:BP	negative regulation of cellular biosynthetic process	GO:0031327	2.37E-13	12.62543008	1759	719	67	60605	SNW1,BTRC,MTA3,TENM2,PARP1,KDM5B,ZMYND8,ZNF398,FBXW11,TAF1,METTL16,LEPR,PATL1,NR2C1,ZNF560,RBL1,PSPC1,RCOR1,PPARD,YAF2,RERE,ESR1,LEF1,UIMC1,ZEB1,KDM2A,PIAS1,BEND6,MSH3,ZRANB3,ZNF263,CD38,USP9X,PSEN1,BMPR2,RC3H2,EIF4EBP2,PARN,SQSTM1,SCML4,CNOT6,DMRT1,ATG7,SHMT1,HDAC8,PLCB1,JAZF1,WWP1,ATRX,PPHLN1,ACER2,FNIP2,FAM172A,PNPT1,PCBP3,ATF2,WDTC1,XRCC6,YTHDF3,NFE2L3,NCOR1,COMMD7,CBFA2T2,PARK2,JARID2,PHF8,L…
GO:BP	regulation of establishment of protein localization	GO:0070201	2.61E-13	12.58336492	595	766	39	60605	PLA2G6,ITPR2,EDEM2,RAB11FIP3,ACSL3,PTPN14,PPARD,ADCY8,CASP8,HLA-DRB1,BCAS3,PTPN11,CD38,NPEPPS,GAPVD1,ATP2C1,STXBP5L,PSEN1,OSBP,LCP1,MAPK1,MYH10,OAZ3,CASR,LYPLA1,ACSL4,LRRK2,ABAT,CCT3,ALOX5,ARFIP1,SYTL4,CD2AP,DNAJC1,PARK2,GOLPH3,TM9SF4,GLUD1,UNC13B
GO:BP	cell junction organization	GO:0034330	2.84E-13	12.54706975	727	766	43	60605	ZMYND8,ARHGAP39,F11R,CLDN20,LRFN5,MYO9A,IL1RAPL1,TBCD,BCAS3,PTPRA,PTPN11,LRP4,DST,PSEN1,CACNB4,NRXN2,TLN2,ZDHHC15,MYOT,NRXN1,UTRN,PARD3,CTNNA1,MYH10,PKHD1,CAPZA1,NRCAM,PLEKHA7,PAK2,ABI2,LRRK2,ANK2,MACF1,NF2,CORO1C,SYNDIG1,GABRA2,OPHN1,OCLN,NGEF,LIMCH1,GPHN,UNC13B
GO:BP	cellular response to nitrogen compound	GO:1901699	2.84E-13	12.5459874	728	765	43	60605	ATP6V1D,PARP1,AQP8,TAF1,ITPR2,RRAGB,STAT5B,GNAQ,SLC30A10,ADCY8,SLC38A9,AKAP7,ZEB1,HTR1E,PTPRA,PTPN11,RPTOR,DEFB124,PSEN1,EIF4EBP2,CTNNA1,MAPK1,ATG7,CASR,MYO5A,LPIN1,LRRK2,PLCB1,PDE4D,ATRX,UBR1,WDTC1,FER,PRKCB,NPM1,PARK2,GOLPH3,ATP7A,SESN1,AKAP9,PTPN2,DDC,GKAP1
GO:BP	oxoacid metabolic process	GO:0043436	3.03E-13	12.51838789	1066	755	52	60605	SCLY,ALDH7A1,ME1,BCO2,ACOT11,ACSL3,SUCLG2,PPARD,AMDHD1,ACAD10,RANBP2,MRS2,NOXRED1,ASRGL1,XYLB,MRPS36,ABCC2,SEH1L,CYP7B1,PSEN1,NUP37,OSBP,OSBPL9,GLDC,BCAT1,PFKFB3,OAZ3,LYPLA1,NDUFAB1,ACSL4,ACLY,LPIN1,AIMP1,SHMT1,YARS,ABAT,ACADS,WARS,DLAT,ARNT,NUP155,ALOX5,WDTC1,PEX5,UGT1A4,NCOR1,ELOVL5,SLC25A12,ACOT7,ATP7A,GLUD1,DDC
GO:BP	positive regulation of RNA metabolic process	GO:0051254	3.21E-13	12.49313494	1775	717	67	60605	AHI1,SNW1,BLOC1S2,BTRC,MTA3,PARP1,ZNF398,FBXW11,METTL16,TRIM16,STAT5B,PATL1,TOX2,RBL1,PBX3,PPARD,YAF2,RERE,ESR1,LEF1,ZEB1,CDK5RAP2,TNKS,HLA-DRB1,MYBL2,BCAS3,PIAS1,ZNF263,CD38,MED13,SSBP2,THRAP3,RPTOR,PSEN1,SMYD3,BMPR2,RC3H2,ZC3HAV1,PARN,FANK1,SQSTM1,NRF1,CREBL2,MAPK1,CNOT6,DMRT1,LIN28B,YEATS4,LPIN1,HDAC8,ZMIZ1,PLCB1,ATRX,ARNT,PNPT1,ATF2,XRCC6,MED27,TET3,YTHDF3,SSBP3,PRKCB,NPM1,PARK2,CHD6,CASK,PHF8
GO:BP	regulation of protein transport	GO:0051223	3.73E-13	12.42835316	570	766	38	60605	PLA2G6,ITPR2,EDEM2,RAB11FIP3,ACSL3,PTPN14,PPARD,ADCY8,CASP8,HLA-DRB1,BCAS3,PTPN11,CD38,NPEPPS,GAPVD1,ATP2C1,STXBP5L,PSEN1,OSBP,LCP1,MAPK1,MYH10,OAZ3,CASR,LYPLA1,ACSL4,LRRK2,ABAT,ALOX5,ARFIP1,SYTL4,CD2AP,DNAJC1,PARK2,GOLPH3,TM9SF4,GLUD1,UNC13B
GO:BP	regulation of cellular catabolic process	GO:0031329	6.07E-13	12.21646692	913	741	47	60605	NBAS,ATP6V1D,LATS1,BTRC,SPTLC1,TAF1,METTL16,LEPR,SH3D19,RRAGB,PATL1,EIF3H,RNF180,LAPTM4B,ZYG11B,SLC38A9,PIAS1,LRP2,THRAP3,RPTOR,PSEN1,ANXA2,RC3H2,ZC3HAV1,PARN,NNT,AGTPBP1,CNOT6,DYX1C1,PFKFB3,LIN28B,ATG7,NELL1,LRRK2,RAB3GAP1,RNF185,ACER2,ARNT,PNPT1,YTHDF3,USP13,NPM1,PARK2,OPHN1,SESN1,ABL2,UVRAG
GO:BP	cellular component morphogenesis	GO:0032989	6.11E-13	12.21392848	797	747	44	60605	TENM4,PACSIN2,SNX2,RERE,MYO9A,IL1RAPL1,KLHL41,PTPRA,PTPN11,LRP4,LRP2,ZSWIM5,BRAF,USP9X,EPHA6,LLPH,PSEN1,BMPR2,CNTN4,LAMA2,ZDHHC15,MYOT,NRXN1,ENAH,DOK2,PARD3,TMOD3,MAPK1,NRCAM,PAK2,ABI2,LRRK2,SPTBN1,COBL,ANK2,MACF1,PNPT1,LAMA1,CORO1C,ATP8A2,PARK2,ATP7A,OPHN1,NGEF
GO:BP	protein modification by small protein conjugation	GO:0032446	6.82E-13	12.16603839	980	721	48	60605	BTRC,FBXO10,FBXW11,TAF1,FBXL13,RNF180,RANBP2,TNKS,KLHL41,PIAS1,ATG3,TULP4,NPEPPS,USP9X,UBOX5,SEH1L,RNF103-CHMP3,RNF214,PSEN1,NUP37,WDR70,RC3H2,KLHL18,SQSTM1,FBXL20,PPIL2,ATG7,UBR3,HDAC8,ZMIZ1,RNF115,LRRK2,UBA6,UBE2W,RNF185,WWP1,ANAPC16,ARNT,NUP155,UBR1,WDTC1,PEX5,MED27,UBE2E1,NPM1,PARK2,ATG10,BIRC6
GO:BP	supramolecular fiber organization	GO:0097435	9.43E-13	12.02565161	863	761	46	60605	BLOC1S2,LATS1,F11R,CDK5RAP2,KLHL41,TBCD,COL19A1,DST,BRAF,COL23A1,USP9X,ADAMTS14,SLAIN2,PSEN1,THSD4,ANXA2,ENAH,LCP1,CTNNA1,TMOD3,RAP1GDS1,CAPZA1,MYO5A,PAK2,HOOK3,ABI2,IQGAP2,TCHH,CEP192,SPTBN1,COBL,ARFIP1,NF2,FER,CORO1C,ARHGAP28,CD2AP,FCHSD2,CLIP1,KATNAL1,PARK2,ATP7A,AKAP9,OCLN,MYO1B,LIMCH1
GO:BP	regulation of protein phosphorylation	GO:0001932	9.71E-13	12.01275405	1246	761	56	60605	DOCK3,CCNY,LATS1,PLA2G6,CHORDC1,IQGAP3,LEPR,PPP2R5A,NRG3,GNAQ,CAB39L,ADCY8,MAPKAP1,PTPN13,EHD4,HLA-DRB1,PTPN11,LRP4,BRAF,RPTOR,PSEN1,SMYD3,ANXA2,BMPR2,WNK3,OSBP,SQSTM1,CDK5RAP1,NRXN1,PARD3,NNT,SPRED2,CREBL2,MAPK1,PAK2,LRRK2,PDE4D,FNIP2,WARS,TEC,AKAP8,NF2,XRCC6,FER,CORO1C,SNX25,NPM1,PARK2,AKAP9,OCLN,UVRAG,PTPN2,INPP5F,DNAJC3,PLCL1,LIMCH1
GO:BP	immune system process	GO:0002376	1.60E-12	11.79480857	3438	768	103	60605	ATP6V1D,AGL,ORAI1,BTRC,PLA2G6,PARP1,APOBEC3A_B,GPR176,FBXW11,LEPR,F11R,STAT5B,DERA,PSPC1,RCOR1,LRFN5,MELK,LEF1,ASH2L,ADCY8,SHPK,ZEB1,NCAPG2,CASP8,HLA-DRB1,APAF1,PIAS1,STAB2,MSH3,ZDHHC11,PTPN11,ITGAX,HGSNAT,CD38,CAMK1D,MSH2,BRAF,SEH1L,CYP7B1,CRLF2,DEFB124,PSEN1,CTNNBL1,ANXA2,RC3H2,ZC3HAV1,MYH9,SQSTM1,C10ORF99,VAMP7,PPIL2,C9,RAB7A,DOK2,LCP1,SEC24D,SCAMP1,TMOD3,MAPK1,KIF4A,JAM2,EIF2B3,ATG7,CAPZA1,DY…
GO:BP	transcription by RNA polymerase II	GO:0006366	1.75E-12	11.75637139	2729	717	85	60605	AHI1,SNW1,MGA,MTA3,HSF5,TENM2,PARP1,KDM5B,ZNF398,TAF1,INTS9,STAT5B,NR2C1,ZNF560,TOX2,RBL1,HIGD1A,PBX3,RNGTT,RCOR1,PPARD,ESR1,LEF1,ZEB1,KDM2A,TNKS,NCAPG2,ZNF791,MYBL2,BCAS3,PIAS1,ZNF263,MED13,SSBP2,THRAP3,USP9X,PSEN1,RFX7,SMYD3,BMPR2,WDR33,INTS7,ZNF442,TAF13,INTS4,SQSTM1,ZNF662,KDM4C,ZNF680,NRF1,CREBL2,DMRT1,ZNF486,YEATS4,CAMTA1,LPIN1,HDAC8,ZMIZ1,BRWD3,JAZF1,ATRX,ZNF709,FNIP2,ARNT,STON1-GTF2A1L,PC…
GO:BP	lipid metabolic process	GO:0006629	1.77E-12	11.75267624	1446	752	60	60605	PLA2G6,PIK3C2G,SPTLC1,LEPR,STAT5B,BCO2,ACOT11,ACSL3,PPP2R5A,ABCA1,FAR2,PPARD,ESR1,ACAD10,PTPN13,SOAT2,SERAC1,PTPN11,LRP2,B4GALNT2,ABHD6,CYP7B1,AGPAT3,OSBP,SGMS1,OSBPL9,RAB7A,ABHD12,CREBL2,PI4K2B,ACER3,LYPLA1,PLCB4,NDUFAB1,ACSL4,FAM126B,ACLY,LPIN1,PLCB1,JAZF1,A3GALT2,ACER2,ACADS,FUCA1,PCYT1A,ALOX5,IPMK,WDTC1,PEX5,UGT1A4,TTC39B,NCOR1,ELOVL5,ACOT7,ST6GALNAC3,CLN6,HSD17B6,INPP5F,PIGU,PLCL1
GO:BP	regulation of response to stress	GO:0080134	2.06E-12	11.68643772	1626	751	64	60605	BTRC,CHORDC1,PARP1,GPR176,FBXW11,STAT5B,RBL1,PSPC1,PPARD,SLC30A10,LRFN5,ESR1,UIMC1,LETM1,ADCY8,MAPKAP1,SHPK,RANBP2,POLH,CASP8,HLA-DRB1,PIAS1,ZDHHC11,PTPN11,BRAF,RPTOR,SEH1L,NUP37,ANXA2,MYH9,VAMP7,RAB7A,SPRED2,ABHD12,MAPK1,ATG7,PAK2,PTH2R,NPLOC4,LRRK2,PLCB1,RNF185,ABAT,NUP155,PNPT1,FAM168A,ALOX5,FANCD2,XRCC6,YTHDF3,NCOR1,ULK4,USP13,RELL1,NPM1,PARK2,CASK,ATP7A,SESN1,OCLN,PTPN2,INPP5F,OSMR,DNAJC3
GO:BP	intracellular protein transport	GO:0006886	2.83E-12	11.54849297	995	737	48	60605	STX18,SRPRB,TECPR2,RABGAP1L,COPG2,EDEM2,SNX2,PTPN14,ARL17A,RANBP2,XPO7,RANBP17,CASP8,BCAS3,ZDHHC11,ATG3,PTPN11,NPEPPS,SNX8,PSEN1,SEC63,ZDHHC15,SYNRG,RAB7A,PARD3,LCP1,SEC24D,MAPK1,RAB3IP,OAZ3,MFN2,NPLOC4,LRRK2,TOM1L2,SNX27,NUP155,ARFIP1,KPNA3,PEX5,COG3,SYTL4,SYNDIG1,STAM2,NPM1,PARK2,ZDHHC20,TM9SF4,IPO11
GO:BP	positive regulation of gene expression	GO:0010628	3.29E-12	11.48277857	1206	758	54	60605	NBAS,SNW1,KDM5B,IQGAP3,TNFRSF8,METTL16,TRIM16,KDM6A,STAT5B,PLGRKT,PPARD,ESR1,LEF1,CASP8,PTPN11,ITGAX,MSH2,THRAP3,BRAF,CRLF2,ARFGEF2,DEFB124,PSEN1,POLDIP3,ZC3HAV1,MYH9,CDK5RAP1,NRXN1,SGMS1,KDM4C,MAPK1,LIN28B,CASR,CDC123,ZMIZ1,LRRK2,PLCB1,SPTBN1,PDE4D,WARS,ARNT,ANK2,ATF2,XRCC6,ADAM19,YTHDF3,NCOR1,NPM1,PARK2,NOX5,EIF3C,OCLN,DNAJC3,DDX1
GO:BP	proteolysis involved in cellular protein catabolic process	GO:0051603	3.43E-12	11.46531864	760	751	42	60605	NEMF,LATS1,BTRC,USP49,FBXO10,FBXW11,TAF1,EDEM2,FBXL13,EIF3H,RNF180,ZYG11B,CASP8,PIAS1,USP9X,RNF103-CHMP3,PSEN1,RC3H2,SQSTM1,UGGT2,FBXL20,PCYOX1,AGTPBP1,DYX1C1,UBR3,RNF115,NPLOC4,LRRK2,UBA6,UBE2W,RNF185,WWP1,ANAPC16,UBR1,UBE2E1,LONP1,CD2AP,USP13,PARK2,BIRC6,OPHN1,DNAJC3
GO:BP	protein localization to organelle	GO:0033365	3.68E-12	11.43445208	974	758	48	60605	ATP6V1D,LATS1,ARL13A,PARP1,GAK,PACSIN2,SRPRB,RAB11FIP3,ESR1,RANBP2,TNKS,RANBP17,CASP8,CENPA,NPEPPS,MSH2,PSEN1,SEC63,ZDHHC15,RAB7A,CTNNA1,MAPK1,RAB3IP,MFN2,GOLGB1,HOOK3,HDAC8,RPF2,C2CD3,LRRK2,CEP192,RAB3GAP1,ATRX,PPHLN1,CCT3,ANK2,NUP155,KPNA3,NF2,PEX5,COG3,CD2AP,CCDC66,NPM1,PARK2,GOLPH3,IPO11,DDX1
GO:BP	response to abiotic stimulus	GO:0009628	3.98E-12	11.40052502	1264	751	55	60605	CHORDC1,PARP1,PDC,CACNA2D4,TNFRSF8,TAF1,ITPR2,F11R,ACOT11,HIGD1A,PPARD,GNAQ,UIMC1,LETM1,RANBP2,POLH,CASP8,APAF1,PIAS1,ZRANB3,PTPN11,CD38,NPEPPS,MSH2,ABCC2,BRAF,RPTOR,SEH1L,NUP37,NRXN2,WNK3,INTS7,NRXN1,RRM1,ABHD12,MAPK1,EIF2B3,ATG7,CASR,CRB1,ABAT,ARNT,NUP155,ATF2,FANCD2,XRCC6,ATP8A2,LONP1,TMC1,CCDC66,NPM1,ATP7A,AKAP9,TM9SF4,DNAJC3
GO:BP	cell-cell adhesion	GO:0098609	4.52E-12	11.34526951	898	671	43	60605	TENM4,TENM2,F11R,STAT5B,CLDN20,RNASE10,LRFN5,LEF1,PCDH7,ZAN,IL1RAPL1,COL19A1,HLA-DRB1,PTPN11,ITGAX,B4GALNT2,ATP2C1,PSEN1,NRXN2,ANXA2,RC3H2,CNTN4,TLN2,MYH9,MYOT,NRXN1,CTNNA1,TMOD3,PKHD1,JAM2,NRCAM,MAD1L1,PLEKHA7,PAK2,ZMIZ1,CRB1,ABAT,ALOX5,NF2,FER,ADAM19,CD2AP,VEZT
GO:BP	positive regulation of macromolecule biosynthetic process	GO:0010557	4.54E-12	11.34289146	1859	723	67	60605	AHI1,SNW1,BLOC1S2,BTRC,MTA3,PARP1,ZNF398,FBXW11,TRIM16,STAT5B,TOX2,RBL1,PBX3,PPARD,YAF2,RERE,ESR1,LEF1,ZEB1,CDK5RAP2,TNKS,HLA-DRB1,MYBL2,BCAS3,PIAS1,ZNF263,CD38,MED13,SSBP2,THRAP3,RPTOR,PSEN1,SMYD3,BMPR2,POLDIP3,PARN,FANK1,SQSTM1,CDK5RAP1,NRF1,CREBL2,MAPK1,CNOT6,DMRT1,YEATS4,CDC123,LPIN1,HDAC8,ZMIZ1,LRRK2,PLCB1,ATRX,CCT3,ARNT,ATF2,XRCC6,MED27,TET3,YTHDF3,SSBP3,PRKCB,NPM1,PARK2,CHD6,CASK,PHF8,EIF3C
GO:BP	nucleobase-containing small molecule metabolic process	GO:0055086	4.64E-12	11.33351297	628	712	37	60605	PARP1,APOBEC3A_B,MACROD2,ME1,ACOT11,DERA,ACSL3,FAR2,SUCLG2,ADCY8,NT5C2,RANBP2,ENTPD1,B4GALNT2,SEH1L,TXNRD1,PRPSAP2,PSEN1,NUP37,UGGT2,RRM1,MAPK1,PFKFB3,ACSL4,ACLY,SHMT1,LRRK2,PDE4D,PDE1A,DLAT,ARNT,NUP155,NCOR1,ELOVL5,SLC25A12,ACOT7,CASK
GO:BP	multi-organism process	GO:0051704	4.70E-12	11.32804806	1155	720	51	60605	PLA2G6,KDM5B,FBXW11,LEPR,STAT5B,RNASE10,SPATA6,PPARD,CLIC4,ESR1,ZAN,RANBP2,TEX11,PIAS1,CD38,MSH2,ABCC2,USP9X,SEH1L,NUP37,ANXA2,BMPR2,WDR33,PARN,MYH9,RAB7A,MAPK1,DMRT1,JAM2,OAZ3,ACSL4,PCSK5,ZMIZ1,LRRK2,PLCB1,ATRX,ABAT,CCT3,IFT81,NUP155,KPNA3,FANCD2,CNBD2,OCA2,YTHDF3,SPATA22,FCHSD2,KATNAL1,NOX5,SPATA5,ATP7A
GO:BP	ion transport	GO:0006811	4.92E-12	11.3079531	1610	732	62	60605	ATP6V1D,CNGB3,ORAI1,KCNH1,SLC26A11,PLA2G6,CACNA2D4,ITPR2,SLC17A5,SLC30A10,CLIC4,SLC30A6,LETM1,SLC38A9,AKAP7,KCNJ6,MRS2,KCND3,TMC7,FGF12,THADA,LRP2,NKAIN3,ABCC2,ATP2C1,SLC17A6,PSEN1,CACNB4,ANXA2,WNK3,NRXN1,VAMP7,PCYOX1,UTRN,NNT,TRPM6,XPR1,GABRG3,SCN8A,CASR,ARMC1,ACSL4,CLCN3,GABBR2,SLC25A24,RAB3GAP1,PDE4D,WWP1,GLRA3,KCNH7,ABAT,ANK2,SLC16A9,TMC1,PRKCB,SLC25A12,PARK2,NOX5,CASK,GABRA2,ATP7A,AKAP9
GO:BP	cell part morphogenesis	GO:0032990	5.78E-12	11.23782874	705	747	40	60605	PACSIN2,SNX2,RERE,MYO9A,IL1RAPL1,PTPRA,PTPN11,LRP4,LRP2,ZSWIM5,BRAF,USP9X,EPHA6,LLPH,PSEN1,BMPR2,CNTN4,LAMA2,ZDHHC15,MYOT,NRXN1,ENAH,DOK2,PARD3,MAPK1,NRCAM,PAK2,ABI2,LRRK2,SPTBN1,COBL,MACF1,PNPT1,LAMA1,CORO1C,ATP8A2,PARK2,ATP7A,OPHN1,NGEF
GO:BP	carbohydrate metabolic process	GO:0005975	6.74E-12	11.17163642	642	744	38	60605	AGL,OTOGL,ME1,LEPR,EDEM2,DERA,PHKA1,PPARD,PGM2L1,SHPK,RANBP2,CHI3L2,ST6GALNAC1,XYLB,B4GALNT2,BRAF,SEH1L,PSEN1,MAN1A2,NUP37,GALNT7,PFKFB3,HS2ST1,A3GALT2,FUCA1,DLAT,ARNT,NUP155,WDTC1,UGT1A4,NCOR1,POFUT2,SLC25A12,PARK2,ST6GALNAC3,GPD2,LANCL2,PTPN2
GO:BP	cell morphogenesis involved in differentiation	GO:0000904	1.25E-11	10.902962	754	646	38	60605	LATS1,CLIC4,RERE,LEF1,IL1RAPL1,TBCD,MEGF9,PTPRA,PTPN11,LRP4,ZSWIM5,BRAF,USP9X,EPHA6,PSEN1,BMPR2,CNTN4,LAMA2,ZDHHC15,MYH9,MYOT,NRXN1,ENAH,DOK2,PARD3,MAPK1,PKHD1,NRCAM,PAK2,ABI2,LRRK2,SPTBN1,COBL,MACF1,LAMA1,FER,CORO1C,ATP8A2
GO:BP	cellular response to organonitrogen compound	GO:0071417	1.28E-11	10.89192602	671	765	39	60605	ATP6V1D,PARP1,AQP8,TAF1,ITPR2,RRAGB,STAT5B,SLC30A10,ADCY8,SLC38A9,AKAP7,ZEB1,HTR1E,PTPRA,PTPN11,RPTOR,DEFB124,PSEN1,EIF4EBP2,CTNNA1,MAPK1,ATG7,CASR,MYO5A,LPIN1,LRRK2,PDE4D,UBR1,WDTC1,FER,PRKCB,PARK2,GOLPH3,ATP7A,SESN1,AKAP9,PTPN2,DDC,GKAP1
GO:BP	cell projection morphogenesis	GO:0048858	1.34E-11	10.87423598	688	747	39	60605	PACSIN2,SNX2,RERE,MYO9A,IL1RAPL1,PTPRA,PTPN11,LRP4,LRP2,ZSWIM5,BRAF,USP9X,EPHA6,LLPH,PSEN1,BMPR2,CNTN4,LAMA2,ZDHHC15,MYOT,NRXN1,ENAH,DOK2,PARD3,MAPK1,NRCAM,PAK2,ABI2,LRRK2,SPTBN1,COBL,MACF1,LAMA1,CORO1C,ATP8A2,PARK2,ATP7A,OPHN1,NGEF
GO:BP	actin cytoskeleton organization	GO:0030036	1.47E-11	10.83164064	712	761	40	60605	LATS1,IQGAP3,PACSIN2,F11R,SPECC1L,MAPKAP1,KLHL41,BCAS3,BRAF,ATP2C1,STARD13,EPB41L4A,MYH9,ENAH,LCP1,CTNNA1,TMOD3,RAP1GDS1,MYH10,CAPZA1,MYO5A,PAK2,ABI2,IQGAP2,FRMD3,SPTBN1,COBL,FGD4,ARFIP1,NF2,FER,CORO1C,ARHGAP28,CD2AP,FCHSD2,PARK2,OPHN1,ABL2,MYO1B,LIMCH1
GO:BP	modification-dependent macromolecule catabolic process	GO:0043632	1.62E-11	10.79173741	681	721	38	60605	NEMF,LATS1,BTRC,USP49,FBXO10,FBXW11,TAF1,EDEM2,FBXL13,EIF3H,RNF180,ZYG11B,PIAS1,USP9X,RNF103-CHMP3,PSEN1,RC3H2,SQSTM1,FBXL20,PCYOX1,AGTPBP1,UBR3,RNF115,NPLOC4,LRRK2,UBA6,UBE2W,RNF185,WWP1,ANAPC16,PNPT1,UBR1,UBE2E1,LONP1,CD2AP,USP13,PARK2,BIRC6
GO:BP	cell division	GO:0051301	1.76E-11	10.75375998	630	741	37	60605	CCNY,OIP5,LATS1,SPECC1L,RAB11FIP3,RBL1,MAP4,LEF1,ITGB3BP,TNKS,NCAPG2,CENPA,ORC6,CDK14,USP9X,SEH1L,NSL1,NUP37,KLHL18,SPICE1,MYH9,C10ORF99,PARD3,MYH10,KIF4A,MAD1L1,CDC123,SPTBN1,ANAPC16,CSPP1,NEK1,CD2AP,KATNAL1,NOX5,BIRC6,STAG1,UVRAG
GO:BP	regulation of cell cycle	GO:0051726	1.79E-11	10.74692971	1120	741	50	60605	CCNY,LATS1,BTRC,MGA,MTA3,SFI1,CHORDC1,TAF1,STAT5B,RAB11FIP3,RBL1,YAF2,LEF1,CDK5RAP2,TNKS,APAF1,MYBL2,PTPN11,MSH2,CDK14,RPTOR,INTS7,KLHL18,SPICE1,C10ORF99,CDK5RAP1,TMOD3,CNOT6,DMRT1,PKHD1,MAD1L1,CEP70,GRK5,STK33,HDAC8,CEP192,PLCB1,TOM1L2,ATRX,ANAPC16,CSPP1,ATF2,NF2,FANCD2,UBE2E1,SPATA22,NPM1,BIRC6,AKAP9,UVRAG
GO:BP	chromatin organization	GO:0006325	2.05E-11	10.68817571	839	717	42	60605	OIP5,SNW1,USP49,MTA3,KDM5B,TAF1,TRIM16,KDM6A,RBL1,RCOR1,RERE,ESR1,LEF1,UIMC1,ASH2L,ITGB3BP,KDM2A,CENPA,CABIN1,WDR70,SMYD3,RCBTB1,CHAF1B,KDM4C,YEATS4,HDAC8,ZMIZ1,LRRK2,ATRX,PPHLN1,FAM172A,AKAP8,ATF2,UBE2E1,TET3,ARID4B,NCOR1,PRKCB,NPM1,CHD6,JARID2,PHF8
GO:BP	regulation of cell cycle process	GO:0010564	2.35E-11	10.62958922	815	741	42	60605	BTRC,MGA,MTA3,SFI1,CHORDC1,TAF1,RAB11FIP3,RBL1,YAF2,LEF1,CDK5RAP2,TNKS,APAF1,PTPN11,MSH2,RPTOR,INTS7,KLHL18,SPICE1,C10ORF99,TMOD3,CNOT6,DMRT1,PKHD1,MAD1L1,CEP70,STK33,HDAC8,CEP192,PLCB1,TOM1L2,ATRX,ANAPC16,CSPP1,ATF2,FANCD2,UBE2E1,SPATA22,NPM1,BIRC6,AKAP9,UVRAG
GO:BP	regulation of secretion	GO:0051046	2.49E-11	10.60299935	650	766	38	60605	PLA2G6,KDM5B,ITPR2,RAB11FIP3,ACSL3,PPARD,ADCY8,IL1RAPL1,HLA-DRB1,PTPN11,CD38,ABCC2,BRAF,STXBP5L,OSBP,FBXL20,VAMP7,RAB7A,MYH10,CASR,ACSL4,AIMP1,LRRK2,RAB3GAP1,ABAT,ALOX5,ARFIP1,FER,SYTL4,CD2AP,DNAJC1,PRKCB,POFUT2,PARK2,GOLPH3,CASK,GLUD1,UNC13B
GO:BP	system process	GO:0003008	2.87E-11	10.54267323	2306	745	76	60605	OTOGL,CNGB3,TENM4,KCNH1,PLA2G6,PARP1,ZMYND8,PDC,ALDH7A1,CACNA2D4,ITPR2,LEPR,F11R,KDM6A,NAV2,RAB11FIP3,PBX3,LEF1,MYO9A,ADCY8,KLHL41,KCND3,SOAT2,DOCK4,PIAS1,FGF12,TMTC4,PTPN11,ITGAX,CD38,LRP2,ABCC2,BRAF,PSEN1,NRXN2,BMPR2,EIF4EBP2,MYOT,MTG1,NRXN1,UTRN,PARD3,AGTPBP1,TMOD3,MAPK1,RAP1GDS1,GABRG3,SCN8A,JAM2,UBR3,CASR,DYSF,LPIN1,PCSK5,CRB1,LRRK2,PLCB1,UBA6,RAB3GAP1,PDE4D,GLRA3,ABAT,ANK2,NUP155,PEX5,ATP8A…
GO:BP	cell motility	GO:0048870	3.30E-11	10.48114611	1840	761	67	60605	PIK3C2G,ZMYND8,STRIP2,F11R,STAT5B,RNASE10,NRG3,PPARD,CLIC4,RERE,LEF1,DOCK4,BCAS3,MEGF9,DNAH8,PTPN11,ITGAX,CAMK1D,DST,ABHD6,BRAF,USP9X,CYP7B1,DEFB124,PSEN1,BMPR2,STARD13,LAMA2,FSTL1,MYH9,C10ORF99,ENAH,PPIL2,DOK2,LCP1,CTNNA1,MAPK1,DYX1C1,DMRT1,JAM2,NRCAM,DNAH17,AIMP1,ABI2,ZMIZ1,CCDC65,SYNE2,LRRK2,PLCB1,PTPRG,MACF1,LAMA1,ALOX5,NF2,PEX5,FER,CORO1C,CD2AP,YTHDF3,ULK4,GOLPH3,RASGEF1A,ATP7A,OPHN1,ABL2,IN…
GO:BP	localization of cell	GO:0051674	3.30E-11	10.48114611	1840	761	67	60605	PIK3C2G,ZMYND8,STRIP2,F11R,STAT5B,RNASE10,NRG3,PPARD,CLIC4,RERE,LEF1,DOCK4,BCAS3,MEGF9,DNAH8,PTPN11,ITGAX,CAMK1D,DST,ABHD6,BRAF,USP9X,CYP7B1,DEFB124,PSEN1,BMPR2,STARD13,LAMA2,FSTL1,MYH9,C10ORF99,ENAH,PPIL2,DOK2,LCP1,CTNNA1,MAPK1,DYX1C1,DMRT1,JAM2,NRCAM,DNAH17,AIMP1,ABI2,ZMIZ1,CCDC65,SYNE2,LRRK2,PLCB1,PTPRG,MACF1,LAMA1,ALOX5,NF2,PEX5,FER,CORO1C,CD2AP,YTHDF3,ULK4,GOLPH3,RASGEF1A,ATP7A,OPHN1,ABL2,IN…
GO:BP	programmed cell death	GO:0012501	3.75E-11	10.42562512	2158	766	74	60605	AHI1,SNW1,BLOC1S2,LATS1,PLA2G6,PARP1,SPTLC1,FBXO10,DAP3,TNFRSF8,STAT5B,TMBIM4,HIGD1A,PPARD,SLC30A10,MELK,ESR1,LEF1,ITGB3BP,CASP8,TEX11,APAF1,MYBL2,PIAS1,TMTC4,ATG3,CD38,LRP2,CAMK1D,MSH2,BRAF,PSEN1,CTNNBL1,BMPR2,WNK3,FSTL1,FANK1,SQSTM1,SGMS1,RAB7A,NNT,SHQ1,CTNNA1,MAPK1,PKHD1,ACER3,ATG7,ZMAT3,CASR,MFN2,AIMP1,PAK2,GRK5,YARS,TCHH,LRRK2,ACER2,FNIP2,PDE1A,FGD4,COLEC11,ATF2,NF2,IPMK,PRKCB,NPM1,PARK2,NOX…
GO:BP	positive regulation of developmental process	GO:0051094	3.94E-11	10.40425008	1354	695	53	60605	AHI1,SNW1,TENM4,PARP1,KDM5B,ZMYND8,IQGAP3,TRIM16,F11R,RBM19,STAT5B,RCOR1,PPARD,LEF1,ZEB1,IL1RAPL1,CASP8,HLA-DRB1,PIAS1,BEND6,ITGAX,LRP2,MSH2,BRAF,LLPH,PSEN1,BMPR2,ZDHHC15,NRXN1,KDM4C,CTNNA1,CREBL2,MAPK1,DMRT1,NRCAM,NELL1,ZMIZ1,PLCB1,NEK5,SUCO,COBL,ARNT,MACF1,ALOX5,NF2,XRCC6,PEX5,CORO1C,ATP8A2,SYNDIG1,SSBP3,PRKCB,PARK2
GO:BP	monocarboxylic acid metabolic process	GO:0032787	4.28E-11	10.36836167	663	686	36	60605	ME1,BCO2,ACOT11,ACSL3,PPARD,AMDHD1,ACAD10,RANBP2,MRS2,XYLB,ABCC2,SEH1L,CYP7B1,PSEN1,NUP37,OSBP,OSBPL9,PFKFB3,LYPLA1,NDUFAB1,ACSL4,ACLY,LPIN1,ABAT,ACADS,DLAT,ARNT,NUP155,ALOX5,WDTC1,PEX5,UGT1A4,NCOR1,ELOVL5,SLC25A12,ACOT7
GO:BP	regulation of vesicle-mediated transport	GO:0060627	4.32E-11	10.36409125	544	745	34	60605	AHI1,PLA2G6,STX18,PACSIN2,ACSL3,STON1,IL1RAPL1,EHD4,ATG3,CAMK1D,BRAF,ATP2C1,SCYL2,STXBP5L,ANXA2,NRXN1,FBXL20,VAMP7,RAB7A,MAPK1,LYPLA1,DYSF,LRRK2,RAB3GAP1,ARFIP1,FER,SYTL4,CD2AP,PRKCB,PARK2,CASK,OPHN1,ABL2,INPP5F
GO:BP	protein localization to membrane	GO:0072657	4.36E-11	10.36100927	698	764	39	60605	ARL13A,GAK,ZMYND8,F11R,ACSL3,PPP2R5A,PTPN9,CASP8,EHD4,ZDHHC11,ATG3,LRP4,BRAF,ATP2C1,NRXN2,ANXA2,SEC63,WNK3,ZDHHC15,SQSTM1,NRXN1,PPIL2,RAB7A,PARD3,RAB3IP,LYPLA1,FAM126B,MYO5A,RAB3GAP1,SPTBN1,ANK2,MACF1,NUP155,PEX5,PARK2,GOLPH3,ZDHHC20,TM9SF4,GPHN
GO:BP	cilium assembly	GO:0060271	5.00E-11	10.30064913	418	750	30	60605	AHI1,ATP6V1D,ARL13A,SFI1,RAB11FIP3,SPATA6,MAP4,CDK5RAP2,MKS1,EHD4,DNAH8,ATG3,DYX1C1,PKHD1,RAB3IP,LRRC49,DNAH17,CEP70,POC1B,CCDC65,SYNE2,C2CD3,CEP192,IFT52,IFT81,TXNDC15,NEK1,CCDC66,AKAP9,EXOC6
GO:BP	modification-dependent protein catabolic process	GO:0019941	5.06E-11	10.29618983	670	721	37	60605	NEMF,LATS1,BTRC,USP49,FBXO10,FBXW11,TAF1,EDEM2,FBXL13,EIF3H,RNF180,ZYG11B,PIAS1,USP9X,RNF103-CHMP3,PSEN1,RC3H2,SQSTM1,FBXL20,PCYOX1,AGTPBP1,UBR3,RNF115,NPLOC4,LRRK2,UBA6,UBE2W,RNF185,WWP1,ANAPC16,UBR1,UBE2E1,LONP1,CD2AP,USP13,PARK2,BIRC6
GO:BP	positive regulation of multicellular organismal process	GO:0051240	5.43E-11	10.26526779	1497	698	56	60605	SNW1,TENM4,PARP1,KDM5B,IQGAP3,TNFRSF8,TRIM16,LEPR,RBM19,STAT5B,ABCA1,LEF1,IL1RAPL1,CASP8,HLA-DRB1,PTPN11,ITGAX,CD38,LRP2,MSH2,BRAF,CRLF2,ARFGEF2,DEFB124,PSEN1,ANXA2,BMPR2,ZC3HAV1,NRXN1,VAMP7,PARD3,MAPK1,DMRT1,CASR,MFN2,LPIN1,PTH2R,NELL1,ZMIZ1,LRRK2,PLCB1,SPTBN1,PDE4D,KSR2,ABAT,ARNT,MACF1,ATF2,ALOX5,XRCC6,PEX5,ATP8A2,SYNDIG1,PRKCB,SLC25A12,NOX5
GO:BP	plasma membrane bounded cell projection morphogenesis	GO:0120039	5.62E-11	10.25030396	684	747	38	60605	SNX2,RERE,MYO9A,IL1RAPL1,PTPRA,PTPN11,LRP4,LRP2,ZSWIM5,BRAF,USP9X,EPHA6,LLPH,PSEN1,BMPR2,CNTN4,LAMA2,ZDHHC15,MYOT,NRXN1,ENAH,DOK2,PARD3,MAPK1,NRCAM,PAK2,ABI2,LRRK2,SPTBN1,COBL,MACF1,LAMA1,CORO1C,ATP8A2,PARK2,ATP7A,OPHN1,NGEF
GO:BP	ion transmembrane transport	GO:0034220	5.73E-11	10.24159062	1169	732	50	60605	ATP6V1D,CNGB3,ORAI1,KCNH1,SLC26A11,PLA2G6,CACNA2D4,ITPR2,SLC17A5,SLC30A10,CLIC4,SLC30A6,LETM1,SLC38A9,AKAP7,KCNJ6,MRS2,KCND3,TMC7,FGF12,THADA,LRP2,ABCC2,ATP2C1,SLC17A6,PSEN1,CACNB4,ANXA2,WNK3,NRXN1,UTRN,NNT,TRPM6,XPR1,GABRG3,SCN8A,CASR,CLCN3,GABBR2,PDE4D,WWP1,GLRA3,KCNH7,ANK2,TMC1,SLC25A12,NOX5,GABRA2,ATP7A,AKAP9
GO:BP	apoptotic process	GO:0006915	7.29E-11	10.13721152	1998	766	70	60605	AHI1,SNW1,BLOC1S2,LATS1,PLA2G6,PARP1,SPTLC1,FBXO10,DAP3,TNFRSF8,STAT5B,TMBIM4,HIGD1A,PPARD,SLC30A10,MELK,ESR1,LEF1,ITGB3BP,CASP8,TEX11,APAF1,MYBL2,PIAS1,TMTC4,ATG3,CD38,LRP2,CAMK1D,MSH2,BRAF,PSEN1,CTNNBL1,BMPR2,WNK3,FSTL1,FANK1,SQSTM1,SGMS1,NNT,SHQ1,CTNNA1,MAPK1,PKHD1,ATG7,ZMAT3,CASR,MFN2,AIMP1,PAK2,GRK5,YARS,LRRK2,ACER2,FNIP2,PDE1A,FGD4,COLEC11,ATF2,NF2,PRKCB,NPM1,PARK2,NOX5,GOLPH3,BIRC6,PTPN2,N…
GO:BP	regulation of cell population proliferation	GO:0042127	8.15E-11	10.0887742	1774	746	64	60605	RBBP9,BLOC1S2,KCNH1,MTA3,KDM5B,IQGAP3,TNFRSF8,STAT5B,PTPN14,PPARD,ESR1,LEF1,ASH2L,ZEB1,MKS1,KLHL41,DLEC1,HLA-DRB1,PIAS1,ITGAX,CD38,LRP2,BRAF,RPTOR,CYP7B1,CRLF2,ANXA2,BMPR2,KDM4C,CTNNA1,AGTPBP1,MAPK1,CNOT6,PKHD1,ACER3,CASR,MFN2,MAD1L1,CDC123,AIMP1,GRK5,NELL1,ZMIZ1,LRRK2,IFT52,ACER2,PDE1A,WARS,ARNT,ATF2,ALOX5,NF2,XRCC6,FER,ATP8A2,SSBP3,NPM1,PTBP2,CASK,JARID2,ATP7A,BIRC6,PTPN2,OSMR
GO:BP	positive regulation of cellular component biogenesis	GO:0044089	1.06E-10	9.974104722	546	766	34	60605	TENM2,PARP1,ZMYND8,STX18,ABCA1,ESR1,CDK5RAP2,IL1RAPL1,BCAS3,PTPN11,BRAF,SLAIN2,NRXN1,RAB7A,LCP1,CNOT6,ABI2,IQGAP2,RAB3GAP1,PPHLN1,FNIP2,WARS,COBL,ARFIP1,NF2,FER,SYNDIG1,FCHSD2,CLIP1,ATP7A,AKAP9,OCLN,LIMCH1,UNC13B
GO:BP	positive regulation of transcription, DNA-templated	GO:0045893	1.16E-10	9.936121836	1623	717	59	60605	AHI1,SNW1,BLOC1S2,BTRC,MTA3,PARP1,ZNF398,FBXW11,TRIM16,STAT5B,TOX2,RBL1,PBX3,PPARD,YAF2,RERE,ESR1,LEF1,ZEB1,CDK5RAP2,TNKS,HLA-DRB1,MYBL2,BCAS3,PIAS1,ZNF263,CD38,MED13,SSBP2,THRAP3,RPTOR,PSEN1,SMYD3,BMPR2,FANK1,SQSTM1,NRF1,CREBL2,MAPK1,CNOT6,DMRT1,YEATS4,LPIN1,HDAC8,ZMIZ1,PLCB1,ATRX,ARNT,ATF2,XRCC6,MED27,TET3,SSBP3,PRKCB,NPM1,PARK2,CHD6,CASK,PHF8
GO:BP	positive regulation of nucleic acid-templated transcription	GO:1903508	1.16E-10	9.936121836	1623	717	59	60605	AHI1,SNW1,BLOC1S2,BTRC,MTA3,PARP1,ZNF398,FBXW11,TRIM16,STAT5B,TOX2,RBL1,PBX3,PPARD,YAF2,RERE,ESR1,LEF1,ZEB1,CDK5RAP2,TNKS,HLA-DRB1,MYBL2,BCAS3,PIAS1,ZNF263,CD38,MED13,SSBP2,THRAP3,RPTOR,PSEN1,SMYD3,BMPR2,FANK1,SQSTM1,NRF1,CREBL2,MAPK1,CNOT6,DMRT1,YEATS4,LPIN1,HDAC8,ZMIZ1,PLCB1,ATRX,ARNT,ATF2,XRCC6,MED27,TET3,SSBP3,PRKCB,NPM1,PARK2,CHD6,CASK,PHF8
GO:BP	positive regulation of RNA biosynthetic process	GO:1902680	1.19E-10	9.92480598	1624	717	59	60605	AHI1,SNW1,BLOC1S2,BTRC,MTA3,PARP1,ZNF398,FBXW11,TRIM16,STAT5B,TOX2,RBL1,PBX3,PPARD,YAF2,RERE,ESR1,LEF1,ZEB1,CDK5RAP2,TNKS,HLA-DRB1,MYBL2,BCAS3,PIAS1,ZNF263,CD38,MED13,SSBP2,THRAP3,RPTOR,PSEN1,SMYD3,BMPR2,FANK1,SQSTM1,NRF1,CREBL2,MAPK1,CNOT6,DMRT1,YEATS4,LPIN1,HDAC8,ZMIZ1,PLCB1,ATRX,ARNT,ATF2,XRCC6,MED27,TET3,SSBP3,PRKCB,NPM1,PARK2,CHD6,CASK,PHF8
GO:BP	cellular response to organic cyclic compound	GO:0071407	1.32E-10	9.880176708	624	757	36	60605	SNW1,LATS1,BTRC,PARP1,AQP8,TAF1,ITPR2,NR2C1,ABCA1,PPARD,ESR1,LEF1,ADCY8,AKAP7,CASP8,HTR1E,GRAMD1C,ABCC2,CYP7B1,SMYD3,KDM4C,CTNNA1,MAPK1,DYX1C1,ATG7,CASR,PAK2,ZMIZ1,LRRK2,PDE4D,NCOR1,NPM1,PARK2,GOLPH3,AKAP9,LCOR
GO:BP	enzyme linked receptor protein signaling pathway	GO:0007167	1.53E-10	9.815063335	1107	765	49	60605	AHI1,ATP6V1D,SNW1,LATS1,PARP1,PTPN12,F11R,STAT5B,NRG3,SLC30A10,LEF1,ZEB1,FGF12,PTPRA,PTPN11,LRP2,BRAF,USP9X,EPHA6,CRLF2,REPS2,PSEN1,BMPR2,MPZL1,EIF4EBP2,FSTL1,NRXN1,RAB7A,DOK2,PARD3,SPRED2,MAPK1,DMRT1,PAK2,ZMIZ1,RNF115,PLCB1,SPTBN1,ARNT,PTPRG,FER,ZFYVE9,SNX25,PRKCB,STAM2,PTPN2,OSMR,NGEF,GKAP1
GO:BP	signal release	GO:0023061	1.64E-10	9.786149619	490	766	32	60605	PLA2G6,KDM5B,ITPR2,RAB11FIP3,ABCA1,PPARD,ADCY8,HLA-DRB1,PTPN11,CD38,BRAF,STXBP5L,PSEN1,NRXN2,OSBP,NRXN1,FBXL20,VAMP7,CASR,ACSL4,AIMP1,PCSK5,LRRK2,RAB3GAP1,ABAT,ALOX5,SYTL4,PRKCB,PARK2,CASK,GLUD1,UNC13B
GO:BP	inorganic ion transmembrane transport	GO:0098660	1.74E-10	9.758540536	876	732	42	60605	ATP6V1D,ORAI1,KCNH1,SLC26A11,PLA2G6,CACNA2D4,ITPR2,SLC17A5,SLC30A10,SLC30A6,LETM1,AKAP7,KCNJ6,MRS2,KCND3,FGF12,THADA,ABCC2,ATP2C1,PSEN1,CACNB4,ANXA2,WNK3,UTRN,NNT,TRPM6,XPR1,GABRG3,SCN8A,CASR,CLCN3,GABBR2,PDE4D,GLRA3,KCNH7,ANK2,TMC1,SLC25A12,NOX5,GABRA2,ATP7A,AKAP9
GO:BP	cilium organization	GO:0044782	1.91E-10	9.719285565	440	750	30	60605	AHI1,ATP6V1D,ARL13A,SFI1,RAB11FIP3,SPATA6,MAP4,CDK5RAP2,MKS1,EHD4,DNAH8,ATG3,DYX1C1,PKHD1,RAB3IP,LRRC49,DNAH17,CEP70,POC1B,CCDC65,SYNE2,C2CD3,CEP192,IFT52,IFT81,TXNDC15,NEK1,CCDC66,AKAP9,EXOC6
GO:BP	regulation of secretion by cell	GO:1903530	1.95E-10	9.710445711	591	766	35	60605	PLA2G6,KDM5B,ITPR2,RAB11FIP3,PPARD,ADCY8,IL1RAPL1,HLA-DRB1,PTPN11,CD38,BRAF,STXBP5L,OSBP,FBXL20,VAMP7,RAB7A,MYH10,CASR,ACSL4,AIMP1,LRRK2,RAB3GAP1,ABAT,ALOX5,ARFIP1,FER,SYTL4,CD2AP,DNAJC1,PRKCB,PARK2,GOLPH3,CASK,GLUD1,UNC13B
GO:BP	response to organic cyclic compound	GO:0014070	1.97E-10	9.705394512	1004	758	46	60605	AGL,SNW1,LATS1,BTRC,PARP1,AQP8,TAF1,ITPR2,STAT5B,NR2C1,ACSL3,ABCA1,PPARD,ESR1,LEF1,ADCY8,AKAP7,CASP8,HTR1E,GRAMD1C,CD38,ABCC2,BRAF,CYP7B1,SMYD3,GLDC,KDM4C,CTNNA1,MAPK1,DYX1C1,ATG7,CASR,PAK2,ZMIZ1,LRRK2,PDE4D,ABAT,PNPT1,RFTN2,NCOR1,NPM1,PARK2,GOLPH3,AKAP9,LCOR,DDX1
GO:BP	positive regulation of organelle organization	GO:0010638	2.05E-10	9.689067228	630	761	36	60605	SNW1,PLA2G6,STX18,CDK5RAP2,TNKS,CASP8,BCAS3,BRAF,SLAIN2,ANXA2,PARN,OSBP,LCP1,MAPK1,CNOT6,DMRT1,ABI2,IQGAP2,LRRK2,PLCB1,RAB3GAP1,ATRX,PPHLN1,CCT3,AKAP8,ARFIP1,NF2,FER,FCHSD2,CLIP1,PARK2,JARID2,AKAP9,OCLN,UVRAG,LIMCH1
GO:BP	negative regulation of transcription, DNA-templated	GO:0045892	2.13E-10	9.671853728	1339	757	54	60605	SNW1,BTRC,MTA3,TENM2,PARP1,KDM5B,ZMYND8,ZNF398,FBXW11,TAF1,NR2C1,ZNF560,RBL1,PSPC1,RCOR1,PPARD,YAF2,RERE,ESR1,LEF1,UIMC1,ZEB1,KDM2A,PIAS1,BEND6,ZNF263,CD38,USP9X,PSEN1,SQSTM1,SCML4,DMRT1,HDAC8,PLCB1,JAZF1,WWP1,ATRX,PPHLN1,FNIP2,FAM172A,PCBP3,ATF2,WDTC1,XRCC6,NFE2L3,NCOR1,COMMD7,CBFA2T2,PARK2,JARID2,PHF8,LANCL2,PTPN2,LCOR
GO:BP	positive regulation of protein modification process	GO:0031401	2.16E-10	9.665624031	1084	732	47	60605	DOCK3,CCNY,SNW1,LATS1,BTRC,PLA2G6,IQGAP3,LEPR,PPP2R5A,RNF180,NRG3,CAB39L,ADCY8,MAPKAP1,EHD4,HLA-DRB1,PIAS1,PTPN11,LRP4,BRAF,RPTOR,PSEN1,SMYD3,ANXA2,BMPR2,WNK3,OSBP,SQSTM1,CDK5RAP1,NRXN1,CREBL2,MAPK1,ATG7,CAMTA1,PAK2,LRRK2,RAB3GAP1,FNIP2,TEC,ARNT,AKAP8,XRCC6,NPM1,PARK2,ATG10,JARID2,AKAP9
GO:BP	negative regulation of nucleic acid-templated transcription	GO:1903507	2.26E-10	9.646240484	1341	757	54	60605	SNW1,BTRC,MTA3,TENM2,PARP1,KDM5B,ZMYND8,ZNF398,FBXW11,TAF1,NR2C1,ZNF560,RBL1,PSPC1,RCOR1,PPARD,YAF2,RERE,ESR1,LEF1,UIMC1,ZEB1,KDM2A,PIAS1,BEND6,ZNF263,CD38,USP9X,PSEN1,SQSTM1,SCML4,DMRT1,HDAC8,PLCB1,JAZF1,WWP1,ATRX,PPHLN1,FNIP2,FAM172A,PCBP3,ATF2,WDTC1,XRCC6,NFE2L3,NCOR1,COMMD7,CBFA2T2,PARK2,JARID2,PHF8,LANCL2,PTPN2,LCOR
GO:BP	positive regulation of GTPase activity	GO:0043547	2.28E-10	9.642915678	414	747	29	60605	ARHGAP19,IQGAP3,ARHGAP39,F11R,RGS6,RABGAP1L,GNAQ,MYO9A,RANBP2,TBCD,ARHGAP21,RALGAPB,DOCK4,BCAS3,GAPVD1,STXBP5L,STARD13,ARHGAP5,RAP1GDS1,IQGAP2,LRRK2,PLCB1,RAB3GAP1,AGAP5,CORO1C,ARHGAP28,CHN2,OPHN1,NGEF
GO:BP	negative regulation of RNA biosynthetic process	GO:1902679	2.40E-10	9.620681737	1343	757	54	60605	SNW1,BTRC,MTA3,TENM2,PARP1,KDM5B,ZMYND8,ZNF398,FBXW11,TAF1,NR2C1,ZNF560,RBL1,PSPC1,RCOR1,PPARD,YAF2,RERE,ESR1,LEF1,UIMC1,ZEB1,KDM2A,PIAS1,BEND6,ZNF263,CD38,USP9X,PSEN1,SQSTM1,SCML4,DMRT1,HDAC8,PLCB1,JAZF1,WWP1,ATRX,PPHLN1,FNIP2,FAM172A,PCBP3,ATF2,WDTC1,XRCC6,NFE2L3,NCOR1,COMMD7,CBFA2T2,PARK2,JARID2,PHF8,LANCL2,PTPN2,LCOR
GO:BP	reproductive process	GO:0022414	3.11E-10	9.506673436	1512	721	56	60605	PLA2G6,KDM5B,FBXW11,LEPR,STAT5B,RNASE10,SPATA6,PPARD,CLIC4,ESR1,LEF1,ZAN,CASP8,TEX11,PIAS1,MSH3,PTPN11,CD38,LRP2,MSH2,ABCC2,USP9X,CYP7B1,BMPR2,WDR33,PARN,MYH9,RRM1,CTNNA1,MAPK1,DMRT1,JAM2,OAZ3,HFM1,ACSL4,PCSK5,ZMIZ1,LRRK2,PLCB1,ATRX,ABAT,CCT3,ARNT,IFT81,TOP3A,FANCD2,CNBD2,ADAM19,OCA2,YTHDF3,SPATA22,KATNAL1,NOX5,SPATA5,ATP7A,BIRC6
GO:BP	reproduction	GO:0000003	3.37E-10	9.471945456	1515	721	56	60605	PLA2G6,KDM5B,FBXW11,LEPR,STAT5B,RNASE10,SPATA6,PPARD,CLIC4,ESR1,LEF1,ZAN,CASP8,TEX11,PIAS1,MSH3,PTPN11,CD38,LRP2,MSH2,ABCC2,USP9X,CYP7B1,BMPR2,WDR33,PARN,MYH9,RRM1,CTNNA1,MAPK1,DMRT1,JAM2,OAZ3,HFM1,ACSL4,PCSK5,ZMIZ1,LRRK2,PLCB1,ATRX,ABAT,CCT3,ARNT,IFT81,TOP3A,FANCD2,CNBD2,ADAM19,OCA2,YTHDF3,SPATA22,KATNAL1,NOX5,SPATA5,ATP7A,BIRC6
GO:BP	cell death	GO:0008219	3.48E-10	9.459024583	2306	766	75	60605	AHI1,SNW1,BLOC1S2,LATS1,PLA2G6,PARP1,SPTLC1,FBXO10,DAP3,TNFRSF8,STAT5B,TMBIM4,HIGD1A,PPARD,SLC30A10,MELK,ESR1,LEF1,ITGB3BP,CASP8,TEX11,APAF1,MYBL2,PIAS1,TMTC4,ATG3,CD38,LRP2,CAMK1D,MSH2,BRAF,PSEN1,CTNNBL1,BMPR2,WNK3,FSTL1,FANK1,SQSTM1,SGMS1,RAB7A,NNT,SHQ1,CTNNA1,MAPK1,PKHD1,ACER3,ATG7,ZMAT3,CASR,MFN2,AIMP1,PAK2,GRK5,SLC25A24,YARS,TCHH,LRRK2,ACER2,FNIP2,PDE1A,FGD4,COLEC11,ATF2,NF2,IPMK,PRKCB,NPM1,…
GO:BP	regulation of cellular protein localization	GO:1903827	4.00E-10	9.398427787	563	733	33	60605	LATS1,PARP1,ZMYND8,EDEM2,ACSL3,PPP2R5A,PTPN14,PTPN9,CASP8,BCAS3,PTPN11,LRP4,NPEPPS,ATP2C1,PSEN1,WNK3,SQSTM1,NRXN1,LCP1,CTNNA1,MAPK1,OAZ3,LYPLA1,HDAC8,LRRK2,SPTBN1,CCT3,NF2,CD2AP,CCDC66,NPM1,PARK2,TM9SF4
GO:BP	behavior	GO:0007610	4.17E-10	9.379593688	589	745	34	60605	AHI1,PLA2G6,GPR176,LEPR,NAV2,PBX3,RNF180,ADCY8,PIAS1,FGF12,BRAF,RPTOR,PSEN1,NRXN2,EIF4EBP2,NRXN1,FBXL20,ABHD12,AGTPBP1,MAPK1,UBR3,CASR,CLCN3,LRRK2,PLCB1,UBA6,ABAT,ATP8A2,NCOR1,PARK2,CLN6,ATP7A,ABL2,INPP5F
GO:BP	regulation of hydrolase activity	GO:0051336	4.41E-10	9.355272018	1252	747	51	60605	ARHGAP19,SFI1,IQGAP3,ARHGAP39,FBXW11,LEPR,F11R,RGS6,RABGAP1L,PPP2R5A,GNAQ,ESR1,MYO9A,RANBP2,TBCD,ARHGAP21,CASP8,RALGAPB,DOCK4,APAF1,BCAS3,GAPVD1,STXBP5L,APLP2,CABIN1,ANXA2,STARD13,ARHGAP5,RAP1GDS1,LPIN1,PAK2,PCSK5,PPP6R3,IQGAP2,LRRK2,CEP192,PLCB1,RAB3GAP1,SIMC1,NEK5,ACER2,FGD4,AGAP5,CORO1C,ARHGAP28,CHN2,NPM1,BIRC6,OPHN1,ABL2,NGEF
GO:BP	positive regulation of catabolic process	GO:0009896	5.62E-10	9.250148736	530	741	32	60605	SPTLC1,TAF1,METTL16,SH3D19,PATL1,RNF180,ZYG11B,PIAS1,LRP2,PSEN1,RC3H2,ZC3HAV1,PARN,RAB7A,NNT,AGTPBP1,CNOT6,PFKFB3,LIN28B,OAZ3,ATG7,LRRK2,RAB3GAP1,RNF185,WWP1,ARNT,PNPT1,YTHDF3,USP13,PARK2,SESN1,UVRAG
GO:BP	cell cycle phase transition	GO:0044770	6.47E-10	9.18899411	681	732	36	60605	CCNY,LATS1,BTRC,MTA3,SFI1,IQGAP3,FBXW11,TAF1,RBL1,MELK,CDK5RAP2,PIAS1,PTPN11,MSH2,CDK14,RPTOR,INTS7,KLHL18,C10ORF99,BCAT1,TMOD3,CNOT6,MAD1L1,CEP70,STK33,CEP192,PLCB1,ANAPC16,AKAP8,ATF2,POLA1,FANCD2,UBE2E1,NPM1,PHF8,AKAP9
GO:BP	neuron projection morphogenesis	GO:0048812	7.27E-10	9.138627322	670	747	36	60605	RERE,MYO9A,IL1RAPL1,PTPRA,PTPN11,LRP4,LRP2,ZSWIM5,BRAF,USP9X,EPHA6,LLPH,PSEN1,BMPR2,CNTN4,LAMA2,ZDHHC15,MYOT,NRXN1,ENAH,DOK2,PARD3,MAPK1,NRCAM,PAK2,ABI2,LRRK2,SPTBN1,COBL,MACF1,LAMA1,ATP8A2,PARK2,ATP7A,OPHN1,NGEF
GO:BP	post-Golgi vesicle-mediated transport	GO:0006892	7.73E-10	9.111897647	144	750	18	60605	EXOC6B,GAK,SH3D19,ACSL3,ATP2C1,ARFGEF2,VAMP7,SCAMP1,RAB3IP,LYPLA1,GOLGB1,MYO5A,SPTBN1,MACF1,CCDC91,GOLPH3,MYO1B,EXOC6
GO:BP	cation transport	GO:0006812	7.84E-10	9.105412404	1210	732	49	60605	ATP6V1D,CNGB3,ORAI1,KCNH1,PLA2G6,CACNA2D4,ITPR2,SLC17A5,SLC30A10,SLC30A6,LETM1,SLC38A9,AKAP7,KCNJ6,MRS2,KCND3,FGF12,THADA,LRP2,NKAIN3,ABCC2,ATP2C1,SLC17A6,PSEN1,CACNB4,ANXA2,WNK3,NRXN1,VAMP7,UTRN,NNT,TRPM6,SCN8A,CASR,ARMC1,CLCN3,GABBR2,PDE4D,KCNH7,ABAT,ANK2,TMC1,PRKCB,SLC25A12,PARK2,NOX5,CASK,ATP7A,AKAP9
GO:BP	positive regulation of signaling	GO:0023056	8.14E-10	9.089531715	1814	768	64	60605	SNW1,PLA2G6,PARP1,IQGAP3,TRIM16,F11R,RRAGB,NR2C1,STK19,PPARD,SLC30A10,ESR1,ADCY8,SLC38A9,TNKS,CASP8,HLA-DRB1,PTPN11,CD38,LRP2,BRAF,RPTOR,SEH1L,ATP2C1,CRLF2,PSEN1,ANXA2,BMPR2,RC3H2,ZC3HAV1,LAMA2,EDARADD,OSBP,SQSTM1,NRXN1,VAMP7,SPRED2,CTNNA1,MAPK1,CASR,ACSL4,CAMTA1,AIMP1,PAK2,ZMIZ1,LRRK2,PLCB1,RAB3GAP1,ABAT,ARNT,MACF1,TXNDC15,PRKCB,RELL1,PARK2,GOLPH3,RASGEF1A,LANCL2,GLUD1,PTPN2,INPP5F,DDX1,GKAP1,GP…
GO:BP	chemical homeostasis	GO:0048878	8.27E-10	9.082238347	1238	768	51	60605	ATP6V1D,PLA2G6,PARP1,ITPR2,LEPR,ABCA1,PPARD,SLC30A10,CLIC4,ESR1,LETM1,ADCY8,SOAT2,HLA-DRB1,FGF12,THADA,TMTC4,PTPN11,CD38,ABCC2,CYP7B1,ATP2C1,STXBP5L,PSEN1,WNK3,OSBP,RAB7A,NNT,XPR1,MAPK1,RAP1GDS1,PKHD1,CASR,CLCN3,LRRK2,PDE4D,ANK2,ALOX5,WDTC1,TTC39B,PRKCB,PARK2,NOX5,CLN6,ATP7A,ABL2,TM9SF4,DMXL1,PTPN2,UNC13B,GPR89B
GO:BP	regulation of transcription by RNA polymerase II	GO:0006357	8.29E-10	9.081240056	2567	760	79	60605	AHI1,SNW1,MGA,MTA3,HSF5,TENM2,PARP1,KDM5B,ZNF398,TAF1,STAT5B,NR2C1,ZNF560,TOX2,RBL1,HIGD1A,PBX3,RCOR1,PPARD,ESR1,LEF1,ZEB1,KDM2A,TNKS,ZNF791,MYBL2,BCAS3,PIAS1,ZNF263,MED13,SSBP2,THRAP3,USP9X,PSEN1,RFX7,SMYD3,BMPR2,ZNF442,SQSTM1,ZNF662,KDM4C,ZNF680,NRF1,CREBL2,DMRT1,ZNF486,YEATS4,CAMTA1,LPIN1,HDAC8,ZMIZ1,BRWD3,JAZF1,ATRX,ZNF709,FNIP2,ARNT,PCBP3,ATF2,WDTC1,XRCC6,MED27,TET3,ARID4B,NFE2L3,NCOR1,SSBP3…
GO:BP	response to hormone	GO:0009725	8.69E-10	9.060856751	958	765	44	60605	ATP6V1D,AGL,LATS1,PARP1,ME1,TRIM16,LEPR,STAT5B,NR2C1,PPARD,SLC30A10,ESR1,LEF1,ASH2L,ADCY8,BCAS3,PTPRA,PTPN11,CD38,LRP2,ABCC2,BRAF,CYP7B1,SMYD3,ANXA2,EIF4EBP2,KDM4C,CTNNA1,MAPK1,DYX1C1,EIF2B3,MYO5A,LPIN1,ZMIZ1,PNPT1,AKAP8,WDTC1,FER,LONP1,NCOR1,PRKCB,LANCL2,PTPN2,GKAP1
GO:BP	modulation of chemical synaptic transmission	GO:0050804	8.77E-10	9.056824369	434	752	29	60605	PLA2G6,ZMYND8,PACSIN2,NRG3,ADCY8,AKAP7,PTPRA,CD38,ABHD6,BRAF,STXBP5L,PSEN1,CNTN4,EIF4EBP2,LAMA2,SQSTM1,NRXN1,FBXL20,MAPK1,PLCB4,LRRK2,PLCB1,RAB3GAP1,PRKCB,PARK2,CASK,OPHN1,AKAP9,PLCL1
GO:BP	negative regulation of cellular protein metabolic process	GO:0032269	8.89E-10	9.051098147	1141	751	48	60605	LATS1,CHORDC1,TAF1,METTL16,PATL1,EIF3H,LAPTM4B,GNAQ,PTPN13,RPTOR,PSEN1,APLP2,CABIN1,SMYD3,ANXA2,RC3H2,EIF4EBP2,PARN,SQSTM1,CDK5RAP1,PARD3,NNT,SPRED2,CNOT6,SHMT1,PAK2,NELL1,HDAC8,LRRK2,PDE4D,SIMC1,ACER2,WARS,PNPT1,NF2,CORO1C,SNX25,DNAJC1,YTHDF3,NPM1,PARK2,JARID2,BIRC6,OPHN1,OCLN,PTPN2,INPP5F,DNAJC3
GO:BP	regulation of trans-synaptic signaling	GO:0099177	9.29E-10	9.03190234	435	752	29	60605	PLA2G6,ZMYND8,PACSIN2,NRG3,ADCY8,AKAP7,PTPRA,CD38,ABHD6,BRAF,STXBP5L,PSEN1,CNTN4,EIF4EBP2,LAMA2,SQSTM1,NRXN1,FBXL20,MAPK1,PLCB4,LRRK2,PLCB1,RAB3GAP1,PRKCB,PARK2,CASK,OPHN1,AKAP9,PLCL1
GO:BP	ubiquitin-dependent protein catabolic process	GO:0006511	9.40E-10	9.026950863	663	721	35	60605	NEMF,LATS1,BTRC,USP49,FBXO10,FBXW11,TAF1,EDEM2,FBXL13,EIF3H,RNF180,ZYG11B,PIAS1,USP9X,RNF103-CHMP3,PSEN1,RC3H2,SQSTM1,FBXL20,AGTPBP1,UBR3,RNF115,NPLOC4,LRRK2,UBA6,UBE2W,RNF185,WWP1,ANAPC16,UBR1,UBE2E1,CD2AP,USP13,PARK2,BIRC6
GO:BP	cellular response to DNA damage stimulus	GO:0006974	1.07E-09	8.96886532	894	758	42	60605	ZSWIM7,SNW1,PARP1,MACROD2,TAF1,UIMC1,ASH2L,KDM2A,POLH,MSH3,ZRANB3,PTPN11,MSH2,PSEN1,WDR70,AQR,WDR33,APLF,INTS7,CHAF1B,SPRED2,MAPK1,CNOT6,ZMAT3,EEPD1,STK33,NPLOC4,UBA6,UBE2W,ATRX,ACER2,FNIP2,FAM168A,ATF2,POLA1,FANCD2,XRCC6,NEK1,SPATA22,NPM1,UVRAG,DDX1
GO:BP	DNA metabolic process	GO:0006259	1.15E-09	8.94051117	976	696	42	60605	ZSWIM7,PARP1,APOBEC3A_B,LEF1,UIMC1,KDM2A,TNKS,POLH,TEX11,MSH3,ZRANB3,ORC6,MSH2,USP9X,WDR70,BMPR2,AQR,WDR33,APLF,PARN,CHAF1B,SHQ1,MAPK1,HFM1,EEPD1,KRBA2,HDAC8,PPP6R3,NPLOC4,UBE2W,ATRX,CCT3,TOP3A,FAM168A,POLA1,FANCD2,XRCC6,LONP1,TET3,SPATA22,NPM1,DDX23
GO:BP	positive regulation of establishment of protein localization	GO:1904951	1.43E-09	8.843214287	345	766	26	60605	PLA2G6,EDEM2,ACSL3,PPARD,ADCY8,CASP8,HLA-DRB1,BCAS3,CD38,NPEPPS,ATP2C1,PSEN1,OSBP,MAPK1,MYH10,OAZ3,CASR,ACSL4,ABAT,CCT3,SYTL4,CD2AP,GOLPH3,TM9SF4,GLUD1,UNC13B
GO:BP	positive regulation of response to stimulus	GO:0048584	1.45E-09	8.839292757	2368	768	75	60605	SNW1,BTRC,PLA2G6,PARP1,IQGAP3,FBXW11,TRIM16,F11R,RRAGB,STAT5B,NR2C1,STK19,PSPC1,PPARD,SLC30A10,ESR1,UIMC1,SLC38A9,TNKS,CASP8,HLA-DRB1,PTPN11,CD38,LRP2,CAMK1D,MSH2,BRAF,RPTOR,SEH1L,ATP2C1,CRLF2,DEFB124,PSEN1,BMPR2,RC3H2,ZC3HAV1,EDARADD,NRXN1,VAMP7,C9,SPRED2,CTNNA1,MAPK1,EIF2B3,CASR,CAMTA1,PAK2,ZMIZ1,LRRK2,PLCB1,RNF185,PDE4D,TEC,ARNT,MACF1,COLEC11,FAM168A,TXNDC15,XRCC6,PRKCB,USP13,RELL1,PARK2,GOLPH…
GO:BP	cell migration	GO:0016477	1.55E-09	8.808434423	1660	725	58	60605	PIK3C2G,ZMYND8,STRIP2,F11R,STAT5B,NRG3,PPARD,CLIC4,RERE,LEF1,DOCK4,BCAS3,MEGF9,PTPN11,ITGAX,CAMK1D,ABHD6,BRAF,USP9X,CYP7B1,DEFB124,PSEN1,BMPR2,STARD13,LAMA2,FSTL1,MYH9,C10ORF99,PPIL2,DOK2,LCP1,CTNNA1,MAPK1,DYX1C1,DMRT1,JAM2,NRCAM,AIMP1,ABI2,ZMIZ1,SYNE2,LRRK2,PLCB1,PTPRG,MACF1,LAMA1,ALOX5,NF2,PEX5,FER,CORO1C,CD2AP,YTHDF3,ULK4,GOLPH3,RASGEF1A,ATP7A,OPHN1
GO:BP	cellular response to cytokine stimulus	GO:0071345	1.70E-09	8.770129226	1148	760	48	60605	BTRC,KDM5B,STIP1,PTPN12,FBXW11,TNFRSF8,LEPR,STAT5B,ABCA1,PTPN14,PTPN9,LEF1,PTPN13,SHPK,ZEB1,IL1RAPL1,CASP8,HLA-DRB1,MYBL2,PIAS1,PTPN4,PTPN11,ITGAX,ABCC2,CRLF2,ANXA2,EDARADD,SQSTM1,SGMS1,LCP1,MAPK1,CAPZA1,SHMT1,PAK2,PLCB1,TEC,PNPT1,ALOX5,FER,YTHDF3,COMMD7,PARK2,JARID2,ABL2,OCLN,PTPN2,OSMR,ELF1
GO:BP	cellular amide metabolic process	GO:0043603	1.97E-09	8.706263529	1284	758	51	60605	NEMF,PLA2G6,SPTLC1,DAP3,METTL16,ACOT11,PATL1,ACSL3,EIF3H,FAR2,SUCLG2,AMDHD1,MRPS36,MRPS23,NPEPPS,ABCC2,EIF4G3,PSEN1,RC3H2,POLDIP3,EIF4EBP2,PARN,CDK5RAP1,MTG1,SGMS1,MAPK1,CNOT6,ACER3,EIF2B3,ACSL4,CDC123,ACLY,AIMP1,SHMT1,PCSK5,YARS,ACER2,WARS,DLAT,PNPT1,DNAJC1,YTHDF3,ELOVL5,ACOT7,NPM1,MRPS25,ST6GALNAC3,CLN6,EIF3C,DNAJC3,DDX1
GO:BP	anatomical structure formation involved in morphogenesis	GO:0048646	1.97E-09	8.705078069	1209	725	48	60605	AHI1,TENM4,KCNH1,LATS1,LEPR,KDM6A,NRG3,PTPN14,CLIC4,LEF1,MKS1,KLHL41,CASP8,BCAS3,STAB2,PTPN11,ITGAX,LRP2,TXNRD1,PSEN1,ANXA2,BMPR2,STARD13,MYH9,NRXN1,AGTPBP1,TMOD3,MAPK1,JAM2,MFN2,NRCAM,AIMP1,CRB1,IFT52,WARS,COBL,ANK2,ATF2,ALOX5,NF2,SH3PXD2A,ATP8A2,SSBP3,PRKCB,POFUT2,NOX5,ATP7A,OPHN1
GO:BP	response to cytokine	GO:0034097	2.24E-09	8.649847617	1242	760	50	60605	BTRC,KDM5B,STIP1,PTPN12,FBXW11,TNFRSF8,LEPR,STAT5B,ABCA1,PTPN14,PTPN9,LEF1,PTPN13,SHPK,ZEB1,IL1RAPL1,CASP8,HLA-DRB1,MYBL2,PIAS1,PTPN4,PTPN11,ITGAX,CD38,ABCC2,CRLF2,ANXA2,EDARADD,SQSTM1,SGMS1,LCP1,MAPK1,CAPZA1,ACSL4,SHMT1,PAK2,PLCB1,TEC,PNPT1,ALOX5,FER,YTHDF3,COMMD7,PARK2,JARID2,ABL2,OCLN,PTPN2,OSMR,ELF1
GO:BP	regulation of cell projection organization	GO:0031344	2.26E-09	8.64624006	660	747	35	60605	TENM2,GAK,ZMYND8,MAP4,PTPN9,MYO9A,IL1RAPL1,KLHL41,BCAS3,ATG3,LRP4,CD38,CAMK1D,BRAF,PSEN1,BMPR2,ZDHHC15,NRXN1,PAK2,ABI2,SYNE2,LRRK2,COBL,PTPRG,MACF1,FER,CORO1C,ATP8A2,ULK4,CBFA2T2,ATP7A,ABL2,OCLN,INPP5F,NGEF
GO:BP	exocytosis	GO:0006887	2.33E-09	8.63300849	906	766	42	60605	ATP6V1D,AGL,EXOC6B,PLA2G6,DERA,PCDH7,IL1RAPL1,APAF1,SCRN1,ITGAX,HGSNAT,BRAF,STXBP5L,ARFGEF2,PSEN1,APLP2,ANXA2,MYH9,FBXL20,VAMP7,RAB7A,SCAMP1,MAPK1,RAB3IP,ATG7,ACLY,IQGAP2,LRRK2,RAB3GAP1,FUCA1,ALOX5,XRCC6,FER,SYTL4,PRKCB,PARK2,CASK,CLEC12A,EXOC6,DNAJC3,ERP44,UNC13B
GO:BP	positive regulation of cellular catabolic process	GO:0031331	2.59E-09	8.587156711	460	741	29	60605	SPTLC1,TAF1,METTL16,SH3D19,PATL1,RNF180,ZYG11B,PIAS1,LRP2,PSEN1,RC3H2,ZC3HAV1,PARN,NNT,AGTPBP1,CNOT6,PFKFB3,LIN28B,ATG7,LRRK2,RAB3GAP1,RNF185,ARNT,PNPT1,YTHDF3,USP13,PARK2,SESN1,UVRAG
GO:BP	cellular homeostasis	GO:0019725	2.60E-09	8.584402598	986	768	44	60605	ATP6V1D,PLA2G6,ITPR2,PPARD,SLC30A10,CLIC4,ESR1,LETM1,ADCY8,HLA-DRB1,THADA,TMTC4,CD38,ABCC2,ATP2C1,TXNRD1,PSEN1,WNK3,OSBP,RAB7A,NNT,XPR1,MAPK1,RAP1GDS1,PKHD1,CASR,CLCN3,LRRK2,PDE4D,ANK2,POLA1,WDTC1,PRKCB,NPM1,PARK2,NOX5,CLN6,ATP7A,ABL2,TM9SF4,DMXL1,ERP44,UNC13B,GPR89B
GO:BP	regulation of GTPase activity	GO:0043087	3.17E-09	8.49927264	493	747	30	60605	ARHGAP19,IQGAP3,ARHGAP39,F11R,RGS6,RABGAP1L,GNAQ,MYO9A,RANBP2,TBCD,ARHGAP21,RALGAPB,DOCK4,BCAS3,GAPVD1,STXBP5L,STARD13,ARHGAP5,RAP1GDS1,IQGAP2,LRRK2,PLCB1,RAB3GAP1,FGD4,AGAP5,CORO1C,ARHGAP28,CHN2,OPHN1,NGEF
GO:BP	nucleoside phosphate metabolic process	GO:0006753	3.26E-09	8.486253537	553	712	31	60605	PARP1,ME1,ACOT11,DERA,ACSL3,FAR2,SUCLG2,ADCY8,NT5C2,RANBP2,ENTPD1,SEH1L,PRPSAP2,PSEN1,NUP37,RRM1,MAPK1,PFKFB3,ACSL4,ACLY,LRRK2,PDE4D,PDE1A,DLAT,ARNT,NUP155,NCOR1,ELOVL5,SLC25A12,ACOT7,CASK
GO:BP	positive regulation of protein transport	GO:0051222	3.33E-09	8.478170624	329	766	25	60605	PLA2G6,EDEM2,ACSL3,PPARD,ADCY8,CASP8,HLA-DRB1,BCAS3,CD38,NPEPPS,ATP2C1,PSEN1,OSBP,MAPK1,MYH10,OAZ3,CASR,ACSL4,ABAT,SYTL4,CD2AP,GOLPH3,TM9SF4,GLUD1,UNC13B
GO:BP	regulation of programmed cell death	GO:0043067	3.61E-09	8.442281241	1603	766	58	60605	AHI1,LATS1,PARP1,SPTLC1,FBXO10,TNFRSF8,STAT5B,TMBIM4,HIGD1A,PPARD,SLC30A10,MELK,ESR1,LEF1,ITGB3BP,CASP8,TEX11,APAF1,MYBL2,PIAS1,CD38,LRP2,CAMK1D,MSH2,BRAF,PSEN1,CTNNBL1,WNK3,FSTL1,FANK1,SQSTM1,SGMS1,RAB7A,NNT,SHQ1,CTNNA1,MAPK1,PKHD1,ACER3,ATG7,ZMAT3,MFN2,PAK2,GRK5,LRRK2,ACER2,PDE1A,FGD4,ATF2,NF2,NPM1,PARK2,GOLPH3,BIRC6,PTPN2,NGEF,DNAJC3,UNC13B
GO:BP	viral process	GO:0016032	3.86E-09	8.413179008	1011	758	44	60605	SNW1,BTRC,PIK3C2G,APOBEC3A_B,FBXW11,TAF1,F11R,EDEM2,RBL1,RNGTT,RCOR1,LEF1,RANBP2,CASP8,HLA-DRB1,PIAS1,CENPA,RPTOR,SEH1L,NUP37,ANXA2,ZC3HAV1,RAB7A,DOK2,XPR1,MAPK1,ATG7,PAK2,PCSK5,ABI2,WWP1,NUP155,POLA1,KPNA3,XRCC6,YTHDF3,NPM1,PARK2,CHD6,ST6GALNAC3,PAAF1,YIPF4,UVRAG,DDX1
GO:BP	regulation of plasma membrane bounded cell projection organization	GO:0120035	4.96E-09	8.304601162	642	747	34	60605	TENM2,GAK,ZMYND8,MAP4,PTPN9,IL1RAPL1,KLHL41,BCAS3,ATG3,LRP4,CD38,CAMK1D,BRAF,PSEN1,BMPR2,ZDHHC15,NRXN1,PAK2,ABI2,SYNE2,LRRK2,COBL,PTPRG,MACF1,FER,CORO1C,ATP8A2,ULK4,CBFA2T2,ATP7A,ABL2,OCLN,INPP5F,NGEF
GO:BP	positive regulation of cell communication	GO:0010647	6.57E-09	8.182292075	1809	768	62	60605	SNW1,PLA2G6,PARP1,IQGAP3,TRIM16,F11R,RRAGB,NR2C1,STK19,PPARD,SLC30A10,ESR1,ADCY8,SLC38A9,TNKS,CASP8,HLA-DRB1,PTPN11,CD38,LRP2,BRAF,RPTOR,SEH1L,ATP2C1,CRLF2,PSEN1,BMPR2,RC3H2,ZC3HAV1,LAMA2,EDARADD,OSBP,SQSTM1,NRXN1,VAMP7,SPRED2,CTNNA1,MAPK1,CASR,ACSL4,CAMTA1,AIMP1,PAK2,ZMIZ1,LRRK2,PLCB1,RAB3GAP1,ABAT,ARNT,MACF1,TXNDC15,PRKCB,RELL1,PARK2,GOLPH3,RASGEF1A,LANCL2,GLUD1,PTPN2,DDX1,GKAP1,GPR89B
GO:BP	positive regulation of phosphorus metabolic process	GO:0010562	7.49E-09	8.125493457	1003	599	38	60605	DOCK3,CCNY,LATS1,PLA2G6,IQGAP3,LEPR,ACSL3,PPP2R5A,NRG3,CAB39L,ADCY8,MAPKAP1,RANBP2,EHD4,HLA-DRB1,PTPN11,LRP4,BRAF,RPTOR,EPHA6,PSEN1,SMYD3,ANXA2,BMPR2,WNK3,OSBP,SQSTM1,CDK5RAP1,NRXN1,CREBL2,MAPK1,PFKFB3,CAMTA1,PAK2,LRRK2,FNIP2,TEC,ARNT
GO:BP	positive regulation of phosphate metabolic process	GO:0045937	7.49E-09	8.125493457	1003	599	38	60605	DOCK3,CCNY,LATS1,PLA2G6,IQGAP3,LEPR,ACSL3,PPP2R5A,NRG3,CAB39L,ADCY8,MAPKAP1,RANBP2,EHD4,HLA-DRB1,PTPN11,LRP4,BRAF,RPTOR,EPHA6,PSEN1,SMYD3,ANXA2,BMPR2,WNK3,OSBP,SQSTM1,CDK5RAP1,NRXN1,CREBL2,MAPK1,PFKFB3,CAMTA1,PAK2,LRRK2,FNIP2,TEC,ARNT
GO:BP	vesicle organization	GO:0016050	7.79E-09	8.108289169	342	766	25	60605	BLOC1S2,LAPTM4B,ABCA1,ARFGEF2,ANXA2,OSBP,ZDHHC15,SQSTM1,VAMP7,RAB7A,VPS8,GOSR1,SEC24D,PI4K2B,DYSF,CLCN3,HOOK3,PPP6R3,CORO1C,CD2AP,STAM2,PARK2,GOLPH3,UVRAG,UNC13B
GO:BP	negative regulation of protein metabolic process	GO:0051248	8.44E-09	8.073433319	1216	751	48	60605	LATS1,CHORDC1,TAF1,METTL16,PATL1,EIF3H,LAPTM4B,GNAQ,PTPN13,RPTOR,PSEN1,APLP2,CABIN1,SMYD3,ANXA2,RC3H2,EIF4EBP2,PARN,SQSTM1,CDK5RAP1,PARD3,NNT,SPRED2,CNOT6,SHMT1,PAK2,NELL1,HDAC8,LRRK2,PDE4D,SIMC1,ACER2,WARS,PNPT1,NF2,CORO1C,SNX25,DNAJC1,YTHDF3,NPM1,PARK2,JARID2,BIRC6,OPHN1,OCLN,PTPN2,INPP5F,DNAJC3
GO:BP	purine-containing compound metabolic process	GO:0072521	8.60E-09	8.065319614	468	712	28	60605	PARP1,MACROD2,ACOT11,ACSL3,FAR2,SUCLG2,ADCY8,NT5C2,RANBP2,SEH1L,PRPSAP2,PSEN1,NUP37,PFKFB3,ACSL4,ACLY,SHMT1,LRRK2,PDE4D,PDE1A,DLAT,ARNT,NUP155,NCOR1,ELOVL5,SLC25A12,ACOT7,CASK
GO:BP	nucleotide metabolic process	GO:0009117	9.85E-09	8.006644511	541	712	30	60605	PARP1,ME1,ACOT11,DERA,ACSL3,FAR2,SUCLG2,ADCY8,NT5C2,RANBP2,SEH1L,PRPSAP2,PSEN1,NUP37,RRM1,MAPK1,PFKFB3,ACSL4,ACLY,LRRK2,PDE4D,PDE1A,DLAT,ARNT,NUP155,NCOR1,ELOVL5,SLC25A12,ACOT7,CASK
GO:BP	cell activation	GO:0001775	1.11E-08	7.954199609	1507	768	55	60605	ATP6V1D,AGL,ITPR2,LEPR,F11R,STAT5B,DERA,GNAQ,LRFN5,LEF1,SHPK,ZEB1,CASP8,HLA-DRB1,APAF1,PTPN11,ITGAX,HGSNAT,CD38,MSH2,BRAF,CRLF2,PSEN1,ANXA2,RC3H2,MYH9,VAMP7,RAB7A,LCP1,SCAMP1,MAPK1,ATG7,DYSF,MAD1L1,ACLY,PAK2,ZMIZ1,IQGAP2,LRRK2,PLCB1,SNX27,ABAT,FUCA1,TEC,ALOX5,FANCD2,XRCC6,FER,PRKCB,ATP7A,CLEC12A,PTPN2,DNAJC3,ERP44,GPR89B
GO:BP	negative regulation of molecular function	GO:0044092	1.19E-08	7.924964763	1228	751	48	60605	LATS1,BTRC,SFI1,CHORDC1,PDC,TAF1,LEPR,F11R,PPP2R5A,GNAQ,ESR1,LEF1,TNKS,CASP8,BCAS3,FGF12,THADA,RPTOR,PRPSAP2,PSEN1,APLP2,CABIN1,SMYD3,ANXA2,CDK5RAP1,SPRED2,PKHD1,OAZ3,PAK2,GABBR2,IQGAP2,LRRK2,CEP192,SIMC1,FNIP2,WARS,NF2,WDTC1,UGT1A4,CORO1C,ARHGAP28,COMMD7,NPM1,PARK2,BIRC6,AKAP9,PTPN2,DNAJC3
GO:BP	regulation of apoptotic process	GO:0042981	1.21E-08	7.917539538	1560	766	56	60605	AHI1,LATS1,PARP1,SPTLC1,FBXO10,TNFRSF8,STAT5B,TMBIM4,HIGD1A,PPARD,SLC30A10,MELK,ESR1,LEF1,ITGB3BP,CASP8,TEX11,APAF1,MYBL2,PIAS1,CD38,LRP2,CAMK1D,MSH2,BRAF,PSEN1,CTNNBL1,WNK3,FSTL1,FANK1,SQSTM1,SGMS1,NNT,SHQ1,CTNNA1,MAPK1,PKHD1,ATG7,ZMAT3,MFN2,PAK2,GRK5,LRRK2,ACER2,PDE1A,FGD4,ATF2,NF2,NPM1,PARK2,GOLPH3,BIRC6,PTPN2,NGEF,DNAJC3,UNC13B
GO:BP	multi-organism reproductive process	GO:0044703	1.27E-08	7.89774587	1060	720	43	60605	PLA2G6,KDM5B,FBXW11,LEPR,STAT5B,RNASE10,SPATA6,PPARD,CLIC4,ESR1,ZAN,TEX11,PIAS1,CD38,MSH2,ABCC2,USP9X,BMPR2,WDR33,PARN,MYH9,MAPK1,DMRT1,JAM2,OAZ3,ACSL4,PCSK5,ZMIZ1,LRRK2,PLCB1,ATRX,ABAT,CCT3,IFT81,FANCD2,CNBD2,OCA2,YTHDF3,SPATA22,KATNAL1,NOX5,SPATA5,ATP7A
GO:BP	regulation of protein secretion	GO:0050708	1.34E-08	7.871355618	293	766	23	60605	PLA2G6,ITPR2,RAB11FIP3,PPARD,ADCY8,HLA-DRB1,PTPN11,CD38,STXBP5L,OSBP,MYH10,CASR,ACSL4,ABAT,ALOX5,ARFIP1,SYTL4,CD2AP,DNAJC1,PARK2,GOLPH3,GLUD1,UNC13B
GO:BP	protein secretion	GO:0009306	1.36E-08	7.86669281	381	766	26	60605	PLA2G6,ITPR2,COPG2,RAB11FIP3,ABCA1,PPARD,ADCY8,HLA-DRB1,PTPN11,CD38,STXBP5L,OSBP,MYH10,CASR,ACSL4,PCSK5,ABAT,ALOX5,ARFIP1,SYTL4,CD2AP,DNAJC1,PARK2,GOLPH3,GLUD1,UNC13B
GO:BP	establishment of protein localization to extracellular region	GO:0035592	1.44E-08	7.841212303	382	766	26	60605	PLA2G6,ITPR2,COPG2,RAB11FIP3,ABCA1,PPARD,ADCY8,HLA-DRB1,PTPN11,CD38,STXBP5L,OSBP,MYH10,CASR,ACSL4,PCSK5,ABAT,ALOX5,ARFIP1,SYTL4,CD2AP,DNAJC1,PARK2,GOLPH3,GLUD1,UNC13B
GO:BP	cell morphogenesis involved in neuron differentiation	GO:0048667	1.54E-08	7.811115477	607	646	30	60605	RERE,IL1RAPL1,TBCD,PTPRA,PTPN11,LRP4,ZSWIM5,BRAF,USP9X,EPHA6,PSEN1,BMPR2,CNTN4,LAMA2,ZDHHC15,MYOT,NRXN1,ENAH,DOK2,PARD3,MAPK1,NRCAM,PAK2,ABI2,LRRK2,SPTBN1,COBL,MACF1,LAMA1,ATP8A2
GO:BP	organelle fission	GO:0048285	1.71E-08	7.767741041	544	724	30	60605	CDK5RAP2,TNKS,NCAPG2,TEX11,MYBL2,MSH3,SEH1L,NSL1,NUP37,SPICE1,DMRT1,KIF4A,HFM1,MTFR1,MAD1L1,LRRK2,CEP192,PLCB1,TOM1L2,ATRX,ANAPC16,NUP155,AKAP8,FANCD2,UBE2E1,CORO1C,SPATA22,PARK2,PHF8,STAG1
GO:BP	protein ubiquitination	GO:0016567	1.86E-08	7.729746853	900	721	39	60605	BTRC,FBXO10,FBXW11,TAF1,FBXL13,RNF180,TNKS,KLHL41,ATG3,TULP4,NPEPPS,USP9X,UBOX5,RNF103-CHMP3,RNF214,PSEN1,WDR70,RC3H2,KLHL18,SQSTM1,FBXL20,PPIL2,UBR3,HDAC8,RNF115,LRRK2,UBA6,UBE2W,RNF185,WWP1,ANAPC16,UBR1,WDTC1,PEX5,MED27,UBE2E1,NPM1,PARK2,BIRC6
GO:BP	cellular lipid metabolic process	GO:0044255	2.11E-08	7.676141218	1079	748	44	60605	PLA2G6,PIK3C2G,SPTLC1,BCO2,ACOT11,ACSL3,PPARD,ACAD10,PTPN13,SOAT2,SERAC1,PTPN11,LRP2,B4GALNT2,ABHD6,AGPAT3,SGMS1,ABHD12,PI4K2B,ACER3,LYPLA1,NDUFAB1,ACSL4,FAM126B,ACLY,LPIN1,PLCB1,A3GALT2,ACER2,ACADS,FUCA1,PCYT1A,ALOX5,IPMK,WDTC1,PEX5,UGT1A4,NCOR1,ELOVL5,ACOT7,ST6GALNAC3,CLN6,INPP5F,PIGU
GO:BP	protein localization to extracellular region	GO:0071692	2.16E-08	7.665141604	389	766	26	60605	PLA2G6,ITPR2,COPG2,RAB11FIP3,ABCA1,PPARD,ADCY8,HLA-DRB1,PTPN11,CD38,STXBP5L,OSBP,MYH10,CASR,ACSL4,PCSK5,ABAT,ALOX5,ARFIP1,SYTL4,CD2AP,DNAJC1,PARK2,GOLPH3,GLUD1,UNC13B
GO:BP	spindle organization	GO:0007051	2.65E-08	7.576969656	256	741	21	60605	MAP4,ITGB3BP,RANBP2,TNKS,MYBL2,CENPA,STARD9,SEH1L,NSL1,NUP37,SPICE1,MYH9,KIF4A,MAD1L1,TACC2,CEP192,ATRX,NCOR1,CLIP1,STAG1,UVRAG
GO:BP	tissue development	GO:0009888	3.02E-08	7.520197019	2093	725	64	60605	AHI1,ORAI1,TENM4,LATS1,BTRC,KDM5B,IQGAP3,TRIM16,F11R,KDM6A,STAT5B,PPARD,CLIC4,ESR1,LEF1,MYO9A,ZEB1,MKS1,KLHL41,COL19A1,HLA-DRB1,MEGF9,PTPN11,ITGAX,LRP4,LRP2,CYP7B1,ATP2C1,TXNRD1,PSEN1,BMPR2,STARD13,LAMA2,FSTL1,CRELD1,SPRED2,MAPK1,DMRT1,PKHD1,CASR,NELL1,ABI2,C2CD3,TCHH,PLCB1,PDE4D,ATRX,PPHLN1,IFT52,FAM172A,COBL,ATF2,LAMA1,ALOX5,NF2,CORO1C,TMC1,SSBP3,POFUT2,CBFA2T2,JARID2,ATP7A,BIRC6,OPHN1
GO:BP	regulation of cell death	GO:0010941	3.13E-08	7.504928222	1740	766	59	60605	AHI1,LATS1,PARP1,SPTLC1,FBXO10,TNFRSF8,STAT5B,TMBIM4,HIGD1A,PPARD,SLC30A10,MELK,ESR1,LEF1,ITGB3BP,CASP8,TEX11,APAF1,MYBL2,PIAS1,CD38,LRP2,CAMK1D,MSH2,BRAF,PSEN1,CTNNBL1,WNK3,FSTL1,FANK1,SQSTM1,SGMS1,RAB7A,NNT,SHQ1,CTNNA1,MAPK1,PKHD1,ACER3,ATG7,ZMAT3,MFN2,PAK2,GRK5,SLC25A24,LRRK2,ACER2,PDE1A,FGD4,ATF2,NF2,NPM1,PARK2,GOLPH3,BIRC6,PTPN2,NGEF,DNAJC3,UNC13B
GO:BP	negative regulation of catalytic activity	GO:0043086	3.37E-08	7.472132254	841	751	38	60605	LATS1,SFI1,CHORDC1,PDC,LEPR,F11R,PPP2R5A,GNAQ,CASP8,BCAS3,RPTOR,PRPSAP2,PSEN1,APLP2,CABIN1,SMYD3,ANXA2,CDK5RAP1,SPRED2,OAZ3,PAK2,GABBR2,IQGAP2,LRRK2,CEP192,SIMC1,FNIP2,WARS,NF2,WDTC1,UGT1A4,CORO1C,NPM1,PARK2,BIRC6,AKAP9,PTPN2,DNAJC3
GO:BP	growth	GO:0040007	3.53E-08	7.452525801	973	713	40	60605	TENM4,LATS1,KDM5B,DCBLD2,PTPN12,LEPR,KDM6A,STAT5B,NRG3,PPARD,CLIC4,ESR1,NCAPG2,PTPN11,LRP4,CD38,USP9X,RPTOR,LLPH,BMPR2,RC3H2,MAPK1,ZMAT3,NRCAM,ACSL4,YEATS4,PAK2,ZMIZ1,PLCB1,ATRX,COBL,TEC,MACF1,PNPT1,WDTC1,PEX5,ATP8A2,NPM1,PARK2,JARID2
GO:BP	establishment of organelle localization	GO:0051656	3.59E-08	7.445343499	443	743	27	60605	BLOC1S2,FBXW11,COPG2,MAP4,CDK5RAP2,ARHGAP21,CENPA,SEH1L,PSEN1,SPICE1,MYH9,VAMP7,PARD3,GOSR1,SEC24D,AGTPBP1,PKHD1,MAD1L1,MYO5A,HOOK3,PPP6R3,SYNE2,LRRK2,FER,NPM1,PARK2,MYO1B
GO:BP	microtubule cytoskeleton organization involved in mitosis	GO:1902850	3.64E-08	7.439351089	214	545	17	60605	FBXW11,MAP4,ITGB3BP,CDK5RAP2,RANBP2,TNKS,MYBL2,CENPA,SEH1L,NSL1,NUP37,SPICE1,PKHD1,KIF4A,MAD1L1,TACC2,CEP192
GO:BP	regulation of cytoskeleton organization	GO:0051493	3.84E-08	7.415815869	535	761	30	60605	LATS1,IQGAP3,F11R,CLIC4,CDK5RAP2,TBCD,BCAS3,BRAF,SLAIN2,TMOD3,MAPK1,CAPZA1,CEP70,PAK2,ABI2,IQGAP2,SPTBN1,ARFIP1,NF2,FER,ARHGAP28,CD2AP,FCHSD2,CLIP1,NPM1,PARK2,ABL2,AKAP9,OCLN,LIMCH1
GO:BP	negative regulation of phosphate metabolic process	GO:0045936	4.00E-08	7.397721058	543	751	30	60605	LATS1,SFI1,CHORDC1,PARP1,PPP2R5A,GNAQ,PTPN13,RPTOR,PSEN1,CABIN1,SMYD3,CDK5RAP1,PARD3,NNT,SPRED2,PAK2,LRRK2,CEP192,PDE4D,WARS,NF2,CORO1C,SNX25,NCOR1,NPM1,PARK2,OCLN,PTPN2,INPP5F,DNAJC3
GO:BP	negative regulation of phosphorus metabolic process	GO:0010563	4.19E-08	7.378119586	544	751	30	60605	LATS1,SFI1,CHORDC1,PARP1,PPP2R5A,GNAQ,PTPN13,RPTOR,PSEN1,CABIN1,SMYD3,CDK5RAP1,PARD3,NNT,SPRED2,PAK2,LRRK2,CEP192,PDE4D,WARS,NF2,CORO1C,SNX25,NCOR1,NPM1,PARK2,OCLN,PTPN2,INPP5F,DNAJC3
GO:BP	positive regulation of hydrolase activity	GO:0051345	4.20E-08	7.376876198	733	747	35	60605	ARHGAP19,IQGAP3,ARHGAP39,F11R,RGS6,RABGAP1L,GNAQ,ESR1,MYO9A,RANBP2,TBCD,ARHGAP21,CASP8,RALGAPB,DOCK4,APAF1,BCAS3,GAPVD1,STXBP5L,STARD13,ARHGAP5,RAP1GDS1,IQGAP2,LRRK2,PLCB1,RAB3GAP1,NEK5,ACER2,AGAP5,CORO1C,ARHGAP28,CHN2,OPHN1,ABL2,NGEF
GO:BP	chromosome segregation	GO:0007059	4.85E-08	7.314317089	353	741	24	60605	OIP5,LATS1,CDK5RAP2,TNKS,NCAPG2,TEX11,USP9X,SEH1L,NSL1,NUP37,SPICE1,KIF4A,HFM1,MAD1L1,HDAC8,ATRX,TOP3A,AKAP8,FANCD2,SPATA22,ESCO1,PHF8,STAG1,UVRAG
GO:BP	cell junction assembly	GO:0034329	5.83E-08	7.234050071	442	761	27	60605	F11R,CLDN20,LRFN5,MYO9A,IL1RAPL1,TBCD,BCAS3,PTPRA,PTPN11,LRP4,DST,NRXN2,TLN2,NRXN1,PARD3,CTNNA1,CAPZA1,NRCAM,PAK2,ANK2,MACF1,CORO1C,SYNDIG1,GABRA2,OPHN1,OCLN,LIMCH1
GO:BP	small GTPase mediated signal transduction	GO:0007264	6.14E-08	7.211892242	520	747	29	60605	DOCK3,ARHGAP19,IQGAP3,ARHGAP39,F11R,STK19,ABCA1,MYO9A,MAPKAP1,ARHGAP21,RALGAPB,DOCK4,CYTH3,ARFGEF2,STARD13,ARHGAP5,SQSTM1,DOK2,MFN2,ABI2,KSR2,FGD4,ARHGAP28,CD2AP,CHN2,RASGEF1A,OPHN1,ABL2,NGEF
GO:BP	positive regulation of phosphorylation	GO:0042327	6.19E-08	7.207976255	928	599	35	60605	DOCK3,CCNY,LATS1,PLA2G6,IQGAP3,LEPR,NRG3,CAB39L,ADCY8,MAPKAP1,RANBP2,EHD4,HLA-DRB1,PTPN11,LRP4,BRAF,RPTOR,EPHA6,PSEN1,SMYD3,ANXA2,BMPR2,WNK3,OSBP,SQSTM1,CDK5RAP1,NRXN1,CREBL2,MAPK1,PFKFB3,PAK2,LRRK2,FNIP2,TEC,ARNT
GO:BP	proteasomal protein catabolic process	GO:0010498	6.48E-08	7.188451163	501	725	28	60605	NEMF,BTRC,FBXW11,TAF1,EDEM2,FBXL13,EIF3H,RNF180,ZYG11B,PIAS1,RNF103-CHMP3,PSEN1,UGGT2,FBXL20,DYX1C1,UBR3,NPLOC4,LRRK2,UBE2W,RNF185,WWP1,ANAPC16,UBR1,UBE2E1,CD2AP,USP13,PARK2,OPHN1
GO:BP	negative regulation of phosphorylation	GO:0042326	6.89E-08	7.161977089	418	751	26	60605	LATS1,CHORDC1,PPP2R5A,GNAQ,PTPN13,RPTOR,PSEN1,SMYD3,CDK5RAP1,PARD3,NNT,SPRED2,PAK2,LRRK2,PDE4D,WARS,NF2,CORO1C,SNX25,NCOR1,NPM1,PARK2,OCLN,PTPN2,INPP5F,DNAJC3
GO:BP	establishment or maintenance of cell polarity	GO:0007163	7.19E-08	7.143422789	220	725	19	60605	FBXW11,CLIC4,MAP4,MYO9A,MAPKAP1,CDK5RAP2,BCAS3,CENPA,CYTH3,DST,MYH9,PARD3,CTNNA1,PKHD1,CRB1,SNX27,LAMA1,GOLPH3,OPHN1
GO:BP	regulation of protein catabolic process	GO:0042176	7.51E-08	7.124421622	401	725	25	60605	LATS1,BTRC,TAF1,SH3D19,EIF3H,RNF180,LAPTM4B,ZYG11B,PIAS1,LRP2,PSEN1,ANXA2,FBXL20,RAB7A,AGTPBP1,DYX1C1,OAZ3,ATG7,NELL1,LRRK2,RNF185,WWP1,USP13,PARK2,OPHN1
GO:BP	ribose phosphate metabolic process	GO:0019693	8.13E-08	7.09011931	444	712	26	60605	PARP1,ACOT11,ACSL3,FAR2,SUCLG2,ADCY8,NT5C2,RANBP2,SEH1L,PRPSAP2,PSEN1,NUP37,PFKFB3,ACSL4,ACLY,LRRK2,PDE4D,PDE1A,DLAT,ARNT,NUP155,NCOR1,ELOVL5,SLC25A12,ACOT7,CASK
GO:BP	regulation of small GTPase mediated signal transduction	GO:0051056	8.52E-08	7.069484544	329	747	23	60605	ARHGAP19,ARHGAP39,F11R,STK19,ABCA1,MYO9A,MAPKAP1,ARHGAP21,RALGAPB,CYTH3,ARFGEF2,STARD13,ARHGAP5,SQSTM1,MFN2,FGD4,ARHGAP28,CD2AP,CHN2,RASGEF1A,OPHN1,ABL2,NGEF
GO:BP	purine nucleotide metabolic process	GO:0006163	8.97E-08	7.04740271	446	712	26	60605	PARP1,ACOT11,ACSL3,FAR2,SUCLG2,ADCY8,NT5C2,RANBP2,SEH1L,PRPSAP2,PSEN1,NUP37,PFKFB3,ACSL4,ACLY,LRRK2,PDE4D,PDE1A,DLAT,ARNT,NUP155,NCOR1,ELOVL5,SLC25A12,ACOT7,CASK
GO:BP	cation transmembrane transport	GO:0098655	9.31E-08	7.031228462	936	732	39	60605	ATP6V1D,CNGB3,ORAI1,KCNH1,PLA2G6,CACNA2D4,ITPR2,SLC17A5,SLC30A10,SLC30A6,LETM1,SLC38A9,AKAP7,KCNJ6,MRS2,KCND3,FGF12,THADA,ABCC2,ATP2C1,PSEN1,CACNB4,ANXA2,WNK3,NRXN1,UTRN,NNT,TRPM6,SCN8A,CLCN3,GABBR2,PDE4D,KCNH7,ANK2,TMC1,SLC25A12,NOX5,ATP7A,AKAP9
GO:BP	inorganic cation transmembrane transport	GO:0098662	9.69E-08	7.013520222	812	732	36	60605	ATP6V1D,ORAI1,KCNH1,PLA2G6,CACNA2D4,ITPR2,SLC17A5,SLC30A10,SLC30A6,LETM1,AKAP7,KCNJ6,MRS2,KCND3,FGF12,THADA,ABCC2,ATP2C1,PSEN1,CACNB4,ANXA2,WNK3,UTRN,NNT,TRPM6,SCN8A,CLCN3,GABBR2,PDE4D,KCNH7,ANK2,TMC1,SLC25A12,NOX5,ATP7A,AKAP9
GO:BP	purine ribonucleotide metabolic process	GO:0009150	1.12E-07	6.950709269	416	712	25	60605	PARP1,ACOT11,ACSL3,FAR2,SUCLG2,ADCY8,NT5C2,RANBP2,SEH1L,PSEN1,NUP37,PFKFB3,ACSL4,ACLY,LRRK2,PDE4D,PDE1A,DLAT,ARNT,NUP155,NCOR1,ELOVL5,SLC25A12,ACOT7,CASK
GO:BP	negative regulation of cellular component organization	GO:0051129	1.12E-07	6.949337806	760	747	35	60605	PARP1,GAK,PACSIN2,F11R,MAP4,PTPN9,CDK5RAP2,TNKS,TBCD,BCAS3,LRP4,CD38,PSEN1,NRXN1,RAB7A,TMOD3,DMRT1,CAPZA1,MAD1L1,PAK2,LRRK2,TOM1L2,SPTBN1,ATRX,PTPRG,PEX5,CORO1C,ARHGAP28,CBFA2T2,NPM1,PARK2,JARID2,PHF8,INPP5F,NGEF
GO:BP	covalent chromatin modification	GO:0016569	1.31E-07	6.883536581	486	717	27	60605	SNW1,USP49,MTA3,KDM5B,TAF1,TRIM16,KDM6A,RCOR1,LEF1,UIMC1,ASH2L,KDM2A,WDR70,SMYD3,KDM4C,YEATS4,HDAC8,LRRK2,ATRX,PPHLN1,AKAP8,ATF2,UBE2E1,TET3,PRKCB,JARID2,PHF8
GO:BP	carbohydrate derivative biosynthetic process	GO:1901137	1.36E-07	6.866709247	686	748	33	60605	PARP1,ACSL3,ADCY8,GALNT15,ST6GALNAC1,XYLB,TMTC4,B4GALNT2,PRPSAP2,PSEN1,MAN1A2,BMPR2,GALNT7,UGGT2,RRM1,ACSL4,HS2ST1,ACLY,PLCB1,A3GALT2,ACER2,DLAT,COG3,TET3,POFUT2,ELOVL5,SLC25A12,ACOT7,GOLPH3,ST6GALNAC3,ATP7A,FAM20B,PIGU
GO:BP	embryo development	GO:0009790	1.53E-07	6.815663239	1055	721	41	60605	AHI1,TENM4,LATS1,RBM19,KDM6A,PBX3,LEF1,ZEB1,MKS1,NCAPG2,CASP8,LRP4,LRP2,MSH2,TXNRD1,PSEN1,BMPR2,LAMA2,MYH9,SEC24D,MAPK1,UBR3,MFN2,ACSL4,PCSK5,ZMIZ1,C2CD3,PLCB1,IFT52,COBL,ARNT,LAMA1,NF2,WDTC1,SH3PXD2A,ATP8A2,TET3,SSBP3,POFUT2,ATP7A,BIRC6
GO:BP	generation of precursor metabolites and energy	GO:0006091	1.59E-07	6.797687997	545	742	29	60605	AGL,ME1,LEPR,DERA,PHKA1,SUCLG2,PPARD,PGM2L1,SHPK,RANBP2,XYLB,MSH2,SEH1L,PSEN1,NUP37,GLDC,NNT,PFKFB3,NDUFAB1,MTFR1,DLAT,ARNT,NUP155,PNPT1,NCOR1,SLC25A12,GPD2,ATP7A,HSD17B6
GO:BP	leukocyte activation	GO:0045321	1.62E-07	6.791282479	1341	768	49	60605	ATP6V1D,AGL,LEPR,STAT5B,DERA,LRFN5,LEF1,SHPK,ZEB1,CASP8,HLA-DRB1,APAF1,PTPN11,ITGAX,HGSNAT,CD38,MSH2,BRAF,CRLF2,PSEN1,ANXA2,RC3H2,MYH9,VAMP7,RAB7A,LCP1,SCAMP1,MAPK1,ATG7,DYSF,MAD1L1,ACLY,PAK2,ZMIZ1,IQGAP2,LRRK2,SNX27,FUCA1,ALOX5,FANCD2,XRCC6,FER,PRKCB,ATP7A,CLEC12A,PTPN2,DNAJC3,ERP44,GPR89B
GO:BP	regulation of cell differentiation	GO:0045595	1.92E-07	6.71565207	1688	677	52	60605	AHI1,SNW1,TENM4,PARP1,TRIM16,F11R,STAT5B,ABCA1,RCOR1,PPARD,LEF1,ASH2L,ZEB1,CDK5RAP2,IL1RAPL1,KLHL41,CASP8,HLA-DRB1,PIAS1,BEND6,PTPN11,LRP4,LRP2,BRAF,PSEN1,BMPR2,RC3H2,CNTN4,CDK5RAP1,SMOC1,KDM4C,SPRED2,CTNNA1,CREBL2,MAPK1,NRCAM,HOOK3,NELL1,ZMIZ1,LRRK2,PLCB1,NEK5,SUCO,ARNT,MACF1,ALOX5,NF2,FANCD2,XRCC6,CORO1C,PRKCB,POFUT2
GO:BP	tube development	GO:0035295	2.06E-07	6.686026966	1158	720	43	60605	AHI1,BTRC,KDM5B,LEPR,KDM6A,CLIC4,ESR1,LEF1,ZEB1,MKS1,CASP8,BCAS3,STAB2,ITGAX,LRP2,PSEN1,MAN1A2,ANXA2,BMPR2,RC3H2,STARD13,MYH9,NRXN1,MAPK1,PKHD1,CASR,NRCAM,AIMP1,PCSK5,ZMIZ1,C2CD3,ATRX,IFT52,WARS,COBL,ATF2,LAMA1,ALOX5,SSBP3,PRKCB,CBFA2T2,NOX5,ATP7A
GO:BP	negative regulation of protein phosphorylation	GO:0001933	2.21E-07	6.654696088	375	751	24	60605	LATS1,CHORDC1,GNAQ,PTPN13,RPTOR,PSEN1,SMYD3,CDK5RAP1,PARD3,NNT,SPRED2,PAK2,LRRK2,PDE4D,WARS,NF2,CORO1C,SNX25,NPM1,PARK2,OCLN,PTPN2,INPP5F,DNAJC3
GO:BP	amide biosynthetic process	GO:0043604	2.34E-07	6.630612827	975	758	40	60605	NEMF,PLA2G6,SPTLC1,DAP3,METTL16,PATL1,ACSL3,EIF3H,MRPS36,MRPS23,EIF4G3,RC3H2,POLDIP3,EIF4EBP2,PARN,CDK5RAP1,MTG1,SGMS1,MAPK1,CNOT6,EIF2B3,ACSL4,CDC123,ACLY,AIMP1,SHMT1,PCSK5,YARS,WARS,DLAT,PNPT1,DNAJC1,YTHDF3,ELOVL5,NPM1,MRPS25,ST6GALNAC3,EIF3C,DNAJC3,DDX1
GO:BP	ribonucleotide metabolic process	GO:0009259	2.61E-07	6.583886389	433	712	25	60605	PARP1,ACOT11,ACSL3,FAR2,SUCLG2,ADCY8,NT5C2,RANBP2,SEH1L,PSEN1,NUP37,PFKFB3,ACSL4,ACLY,LRRK2,PDE4D,PDE1A,DLAT,ARNT,NUP155,NCOR1,ELOVL5,SLC25A12,ACOT7,CASK
GO:BP	negative regulation of protein modification process	GO:0031400	2.65E-07	6.577045208	587	751	30	60605	LATS1,CHORDC1,TAF1,GNAQ,PTPN13,RPTOR,PSEN1,CABIN1,SMYD3,SQSTM1,CDK5RAP1,PARD3,NNT,SPRED2,PAK2,HDAC8,LRRK2,PDE4D,ACER2,WARS,NF2,CORO1C,SNX25,NPM1,PARK2,JARID2,OCLN,PTPN2,INPP5F,DNAJC3
GO:BP	regulation of ion transport	GO:0043269	3.04E-07	6.516485465	728	768	34	60605	ORAI1,KCNH1,PLA2G6,CACNA2D4,SLC30A10,CLIC4,AKAP7,KCNJ6,KCND3,FGF12,THADA,NKAIN3,ABCC2,PSEN1,CACNB4,WNK3,NRXN1,VAMP7,UTRN,SCN8A,CASR,ACSL4,GABBR2,RAB3GAP1,PDE4D,KCNH7,ABAT,ANK2,TMC1,PARK2,CASK,ATP7A,AKAP9,GPR89B
GO:BP	protein localization to plasma membrane	GO:0072659	3.20E-07	6.495272888	287	604	19	60605	GAK,F11R,ACSL3,PPP2R5A,PTPN9,EHD4,ATP2C1,ANXA2,WNK3,SQSTM1,NRXN1,PPIL2,RAB7A,LYPLA1,FAM126B,MYO5A,SPTBN1,ANK2,MACF1
GO:BP	histone modification	GO:0016570	3.56E-07	6.448252385	472	717	26	60605	SNW1,USP49,MTA3,KDM5B,TAF1,TRIM16,KDM6A,RCOR1,LEF1,UIMC1,ASH2L,KDM2A,WDR70,SMYD3,KDM4C,YEATS4,HDAC8,LRRK2,ATRX,AKAP8,ATF2,UBE2E1,TET3,PRKCB,JARID2,PHF8
GO:BP	cellular chemical homeostasis	GO:0055082	3.81E-07	6.418985307	854	768	37	60605	ATP6V1D,PLA2G6,ITPR2,PPARD,SLC30A10,CLIC4,ESR1,LETM1,ADCY8,HLA-DRB1,THADA,TMTC4,CD38,ABCC2,ATP2C1,PSEN1,OSBP,RAB7A,XPR1,MAPK1,RAP1GDS1,PKHD1,CASR,CLCN3,LRRK2,PDE4D,ANK2,WDTC1,PRKCB,NOX5,CLN6,ATP7A,ABL2,TM9SF4,DMXL1,UNC13B,GPR89B
GO:BP	ion homeostasis	GO:0050801	3.87E-07	6.412495798	814	768	36	60605	ATP6V1D,PLA2G6,PARP1,ITPR2,SLC30A10,CLIC4,ESR1,LETM1,ADCY8,FGF12,THADA,TMTC4,CD38,ABCC2,ATP2C1,PSEN1,WNK3,RAB7A,XPR1,MAPK1,RAP1GDS1,PKHD1,CASR,CLCN3,LRRK2,PDE4D,ANK2,PRKCB,PARK2,NOX5,CLN6,ATP7A,ABL2,TM9SF4,DMXL1,GPR89B
GO:BP	regulation of membrane potential	GO:0042391	4.31E-07	6.365261383	446	766	26	60605	KCNH1,PARP1,ZMYND8,BCO2,GNAQ,AKAP7,KCND3,FGF12,PSEN1,CACNB4,NRXN1,NNT,GABRG3,SCN8A,LRRK2,RAB3GAP1,GLRA3,KCNH7,ABAT,ANK2,NUP155,PARK2,GABRA2,AKAP9,ABCB5,UNC13B
GO:BP	mammary gland development	GO:0030879	4.59E-07	6.338495403	141	162	9	60605	ORAI1,LATS1,BTRC,KDM5B,IQGAP3,STAT5B,NRG3,ESR1,LEF1
GO:BP	regulation of multicellular organismal development	GO:2000026	4.63E-07	6.33446229	1459	681	47	60605	AHI1,SNW1,TENM4,TRIM16,F11R,RBM19,STAT5B,RCOR1,PPARD,LEF1,ASH2L,ZEB1,IL1RAPL1,CASP8,HLA-DRB1,PTPN11,ITGAX,LRP4,LRP2,BRAF,PSEN1,BMPR2,RC3H2,LAMA2,NRXN1,PARD3,SPRED2,CTNNA1,MAPK1,JAM2,LPIN1,HOOK3,NELL1,ZMIZ1,PLCB1,WARS,ARNT,MACF1,ATF2,LAMA1,ALOX5,NF2,FANCD2,XRCC6,SYNDIG1,PRKCB,SLC25A12
GO:BP	establishment of cell polarity	GO:0030010	5.11E-07	6.291309422	142	725	15	60605	FBXW11,MAP4,MYO9A,CDK5RAP2,BCAS3,CENPA,CYTH3,MYH9,PARD3,PKHD1,CRB1,SNX27,LAMA1,GOLPH3,OPHN1
GO:BP	peptidyl-lysine modification	GO:0018205	5.27E-07	6.278325708	408	720	24	60605	SNW1,TAF1,TRIM16,KDM6A,LEF1,ASH2L,RANBP2,SENP7,PIAS1,METTL21A,SEH1L,NUP37,SMYD3,NDUFAB1,YEATS4,ZMIZ1,ATRX,ARNT,NUP155,ATF2,TET3,ESCO1,JARID2,ATP7A
GO:BP	regulation of hormone secretion	GO:0046883	6.26E-07	6.203366495	274	739	20	60605	PLA2G6,KDM5B,ITPR2,RAB11FIP3,PPARD,ADCY8,HLA-DRB1,PTPN11,CD38,STXBP5L,OSBP,VAMP7,CASR,ACSL4,AIMP1,ABAT,ALOX5,SYTL4,PARK2,GLUD1
GO:BP	positive regulation of protein secretion	GO:0050714	6.52E-07	6.185590019	137	766	15	60605	PLA2G6,PPARD,ADCY8,HLA-DRB1,CD38,OSBP,MYH10,CASR,ACSL4,ABAT,SYTL4,CD2AP,GOLPH3,GLUD1,UNC13B
GO:BP	regulation of cellular response to stress	GO:0080135	6.65E-07	6.176912155	727	751	33	60605	CHORDC1,PARP1,RBL1,SLC30A10,UIMC1,LETM1,ADCY8,MAPKAP1,RANBP2,POLH,BRAF,RPTOR,SEH1L,NUP37,SPRED2,MAPK1,ATG7,LRRK2,PLCB1,RNF185,NUP155,PNPT1,FAM168A,ALOX5,NCOR1,ULK4,USP13,RELL1,NPM1,PARK2,PTPN2,INPP5F,DNAJC3
GO:BP	endosomal transport	GO:0016197	6.71E-07	6.173077111	244	745	19	60605	BLOC1S2,RAB11FIP3,LAPTM4B,ABCA1,SNX2,EHD4,SNX8,REPS2,SQSTM1,RAB7A,GOSR1,LRRK2,SNX27,ARFIP1,CORO1C,ZFYVE9,STAM2,PARK2,INPP5F
GO:BP	positive regulation of protein phosphorylation	GO:0001934	7.03E-07	6.152911669	846	445	27	60605	DOCK3,CCNY,LATS1,PLA2G6,IQGAP3,LEPR,NRG3,CAB39L,ADCY8,MAPKAP1,EHD4,HLA-DRB1,PTPN11,LRP4,BRAF,RPTOR,PSEN1,SMYD3,ANXA2,BMPR2,WNK3,OSBP,SQSTM1,CDK5RAP1,NRXN1,CREBL2,MAPK1
GO:BP	vesicle-mediated transport to the plasma membrane	GO:0098876	7.36E-07	6.13334033	141	750	15	60605	EXOC6B,RAB11FIP3,ACSL3,EHD4,ATP2C1,ARFGEF2,RAB7A,RAB3IP,LYPLA1,SPTBN1,SNX27,MACF1,GOLPH3,INPP5F,EXOC6
GO:BP	regulation of protein-containing complex assembly	GO:0043254	7.61E-07	6.118409713	458	766	26	60605	LATS1,PARP1,ABCA1,ESR1,CDK5RAP2,TBCD,PTPN11,SLAIN2,LCP1,TMOD3,KIF9,CAPZA1,ABI2,IQGAP2,SPTBN1,FNIP2,WARS,ARFIP1,PEX5,FER,ARHGAP28,FCHSD2,CLIP1,AKAP9,OCLN,UNC13B
GO:BP	protein localization to cell periphery	GO:1990778	8.02E-07	6.095993523	339	604	20	60605	ARL13A,GAK,F11R,ACSL3,PPP2R5A,PTPN9,EHD4,ATP2C1,ANXA2,WNK3,SQSTM1,NRXN1,PPIL2,RAB7A,LYPLA1,FAM126B,MYO5A,SPTBN1,ANK2,MACF1
GO:BP	negative regulation of cell communication	GO:0010648	8.12E-07	6.090594664	1499	745	50	60605	LATS1,BTRC,PLA2G6,PTPN12,FBXW11,RGS6,RAB11FIP3,ESR1,ADCY8,MAPKAP1,CASP8,BEND6,PTPN11,LRP4,CD38,LRP2,ABHD6,BRAF,CYP7B1,SCYL2,STXBP5L,PSEN1,BMPR2,FSTL1,RAB7A,SPRED2,CTNNA1,PKHD1,MFN2,PDE11A,RNF115,NPLOC4,LRRK2,PDE4D,UBR1,NF2,SYTL4,CD2AP,SNX25,YTHDF3,NCOR1,PRKCB,STAM2,CBFA2T2,PARK2,BIRC6,SESN1,ABL2,PTPN2,INPP5F
GO:BP	negative regulation of signaling	GO:0023057	8.68E-07	6.061409164	1502	745	50	60605	LATS1,BTRC,PLA2G6,PTPN12,FBXW11,RGS6,RAB11FIP3,ESR1,ADCY8,MAPKAP1,CASP8,BEND6,PTPN11,LRP4,CD38,LRP2,ABHD6,BRAF,CYP7B1,SCYL2,STXBP5L,PSEN1,BMPR2,FSTL1,RAB7A,SPRED2,CTNNA1,PKHD1,MFN2,PDE11A,RNF115,NPLOC4,LRRK2,PDE4D,UBR1,NF2,SYTL4,CD2AP,SNX25,YTHDF3,NCOR1,PRKCB,STAM2,CBFA2T2,PARK2,BIRC6,SESN1,ABL2,PTPN2,INPP5F
GO:BP	endocytosis	GO:0006897	9.76E-07	6.010752335	700	749	32	60605	AHI1,GAK,PACSIN2,RABGAP1L,ABCA1,SNX2,STON1,EHD4,STAB2,LRP4,LRP2,GAPVD1,SCYL2,REPS2,ANXA2,MYH9,SYNRG,VAMP7,RAB7A,MAPK1,CLCN3,LRRK2,ANK2,STON1-GTF2A1L,COLEC11,ZFYVE9,CD2AP,FCHSD2,OPHN1,ABL2,INPP5F,LDLRAD3
GO:BP	developmental growth	GO:0048589	1.01E-06	5.996669226	654	713	30	60605	TENM4,LATS1,KDM5B,PTPN12,LEPR,KDM6A,STAT5B,PPARD,CLIC4,ESR1,NCAPG2,PTPN11,LRP4,USP9X,LLPH,BMPR2,RC3H2,MAPK1,NRCAM,ZMIZ1,PLCB1,ATRX,COBL,TEC,MACF1,WDTC1,PEX5,ATP8A2,PARK2,JARID2
GO:BP	synaptic vesicle cycle	GO:0099504	1.04E-06	5.98379428	190	766	17	60605	GAK,STON1,BRAF,STXBP5L,SLC17A6,PSEN1,NRXN1,FBXL20,CLCN3,LRRK2,RAB3GAP1,SYNDIG1,PRKCB,CASK,OPHN1,DDC,UNC13B
GO:BP	regulation of cellular protein catabolic process	GO:1903362	1.10E-06	5.959285974	258	725	19	60605	LATS1,BTRC,TAF1,EIF3H,RNF180,LAPTM4B,ZYG11B,PIAS1,LRP2,PSEN1,ANXA2,AGTPBP1,DYX1C1,NELL1,LRRK2,RNF185,USP13,PARK2,OPHN1
GO:BP	cellular response to chemical stress	GO:0062197	1.18E-06	5.928100396	356	720	22	60605	PARP1,MELK,LETM1,MAPKAP1,PTPN11,TXNRD1,WNK3,MAPK1,ATG7,SLC25A24,LRRK2,ARNT,PNPT1,ALOX5,FANCD2,XRCC6,FER,LONP1,PARK2,NOX5,CHD6,ATP7A
GO:BP	nuclear division	GO:0000280	1.21E-06	5.917941708	495	724	26	60605	CDK5RAP2,TNKS,NCAPG2,TEX11,MYBL2,MSH3,SEH1L,NSL1,NUP37,SPICE1,DMRT1,KIF4A,HFM1,MAD1L1,CEP192,PLCB1,TOM1L2,ATRX,ANAPC16,NUP155,AKAP8,FANCD2,UBE2E1,SPATA22,PHF8,STAG1
GO:BP	regulation of actin filament-based process	GO:0032970	1.30E-06	5.886272669	404	761	24	60605	LATS1,IQGAP3,F11R,BCAS3,BRAF,MYH9,TMOD3,CAPZA1,PAK2,ABI2,IQGAP2,SPTBN1,PDE4D,ANK2,ARFIP1,NF2,FER,ARHGAP28,CD2AP,FCHSD2,PARK2,ABL2,AKAP9,LIMCH1
GO:BP	proteasome-mediated ubiquitin-dependent protein catabolic process	GO:0043161	1.30E-06	5.886125404	442	695	24	60605	NEMF,BTRC,FBXW11,TAF1,EDEM2,FBXL13,EIF3H,RNF180,ZYG11B,PIAS1,RNF103-CHMP3,PSEN1,FBXL20,UBR3,NPLOC4,LRRK2,UBE2W,RNF185,WWP1,ANAPC16,UBR1,UBE2E1,CD2AP,PARK2
GO:BP	response to oxidative stress	GO:0006979	1.34E-06	5.874096804	457	730	25	60605	PARP1,PXDNL,MELK,MAPKAP1,IPCEF1,PTPN11,CD38,ABCC2,TXNRD1,PSEN1,MAPK1,ATG7,SLC25A24,LRRK2,ARNT,PNPT1,ALOX5,FANCD2,FER,LONP1,PARK2,NOX5,CHD6,ATP7A,SESN1
GO:BP	cellular ion homeostasis	GO:0006873	1.41E-06	5.851015518	693	768	32	60605	ATP6V1D,PLA2G6,ITPR2,SLC30A10,CLIC4,ESR1,LETM1,ADCY8,THADA,TMTC4,CD38,ABCC2,ATP2C1,PSEN1,RAB7A,XPR1,MAPK1,RAP1GDS1,PKHD1,CASR,CLCN3,LRRK2,PDE4D,ANK2,PRKCB,NOX5,CLN6,ATP7A,ABL2,TM9SF4,DMXL1,GPR89B
GO:BP	axonogenesis	GO:0007409	1.52E-06	5.81920596	479	646	24	60605	PTPRA,PTPN11,LRP4,ZSWIM5,BRAF,USP9X,EPHA6,PSEN1,BMPR2,CNTN4,LAMA2,MYOT,NRXN1,ENAH,DOK2,PARD3,MAPK1,NRCAM,PAK2,SPTBN1,COBL,MACF1,LAMA1,ATP8A2
GO:BP	axon development	GO:0061564	1.59E-06	5.798759073	524	745	27	60605	PTPRA,PTPN11,LRP4,ZSWIM5,BRAF,USP9X,EPHA6,PSEN1,BMPR2,CNTN4,LAMA2,MYOT,NRXN1,ENAH,DOK2,PARD3,CTNNA1,MAPK1,NRCAM,PAK2,SPTBN1,COBL,MACF1,LAMA1,ATP8A2,OPHN1,INPP5F
GO:BP	regulation of proteolysis	GO:0030162	1.66E-06	5.778816951	756	749	33	60605	LATS1,BTRC,FBXW11,TAF1,SH3D19,PLGRKT,EIF3H,RNF180,ZYG11B,CASP8,APAF1,PIAS1,PSEN1,APLP2,ANXA2,MYH9,AGTPBP1,DYX1C1,PAK2,C2CD3,LRRK2,RNF185,SIMC1,NEK5,IFT52,ACER2,DNAJC1,USP13,PARK2,CLN6,BIRC6,OPHN1,LDLRAD3
GO:BP	chemotaxis	GO:0006935	1.69E-06	5.772427852	654	641	28	60605	PLA2G6,PIK3C2G,PLGRKT,NRG3,LEF1,DOCK4,PTPRA,PTPN11,CAMK1D,ZSWIM5,CYP7B1,EPHA6,DEFB124,BMPR2,CNTN4,LAMA2,C10ORF99,MYOT,NRXN1,ENAH,DOK2,MAPK1,CASR,NRCAM,SPTBN1,LAMA1,ALOX5,FER
GO:BP	taxis	GO:0042330	1.87E-06	5.728396919	657	641	28	60605	PLA2G6,PIK3C2G,PLGRKT,NRG3,LEF1,DOCK4,PTPRA,PTPN11,CAMK1D,ZSWIM5,CYP7B1,EPHA6,DEFB124,BMPR2,CNTN4,LAMA2,C10ORF99,MYOT,NRXN1,ENAH,DOK2,MAPK1,CASR,NRCAM,SPTBN1,LAMA1,ALOX5,FER
GO:BP	nervous system process	GO:0050877	1.89E-06	5.722490125	1466	732	48	60605	OTOGL,CNGB3,TENM4,KCNH1,PLA2G6,ZMYND8,PDC,ALDH7A1,CACNA2D4,NAV2,PBX3,LEF1,MYO9A,ADCY8,PIAS1,FGF12,TMTC4,ITGAX,LRP2,BRAF,PSEN1,NRXN2,EIF4EBP2,NRXN1,PARD3,AGTPBP1,MAPK1,GABRG3,SCN8A,JAM2,UBR3,LPIN1,CRB1,LRRK2,PLCB1,UBA6,RAB3GAP1,GLRA3,ABAT,PEX5,ATP8A2,TMC1,SLC25A12,CCDC66,PARK2,CLN6,GABRA2,AKAP9
GO:BP	epithelium development	GO:0060429	2.13E-06	5.672382537	1338	725	45	60605	AHI1,ORAI1,LATS1,BTRC,KDM5B,IQGAP3,TRIM16,F11R,KDM6A,STAT5B,CLIC4,ESR1,LEF1,MYO9A,ZEB1,MKS1,ITGAX,LRP4,LRP2,CYP7B1,PSEN1,BMPR2,STARD13,FSTL1,SPRED2,MAPK1,DMRT1,PKHD1,CASR,ABI2,C2CD3,TCHH,PLCB1,PDE4D,ATRX,PPHLN1,IFT52,COBL,LAMA1,NF2,TMC1,SSBP3,CBFA2T2,ATP7A,OPHN1
GO:BP	positive regulation of secretion	GO:0051047	2.24E-06	5.65065338	315	766	21	60605	PLA2G6,ACSL3,PPARD,ADCY8,HLA-DRB1,PTPN11,CD38,OSBP,VAMP7,RAB7A,MYH10,CASR,ACSL4,AIMP1,RAB3GAP1,ABAT,SYTL4,CD2AP,GOLPH3,GLUD1,UNC13B
GO:BP	hormone transport	GO:0009914	2.32E-06	5.634732519	327	739	21	60605	PLA2G6,KDM5B,ITPR2,RAB11FIP3,PPARD,ADCY8,HLA-DRB1,PTPN11,CD38,ABCC2,STXBP5L,OSBP,VAMP7,CASR,ACSL4,AIMP1,ABAT,ALOX5,SYTL4,PARK2,GLUD1
GO:BP	regulated exocytosis	GO:0045055	2.34E-06	5.630909612	790	766	34	60605	ATP6V1D,AGL,DERA,PCDH7,APAF1,ITGAX,HGSNAT,BRAF,STXBP5L,PSEN1,APLP2,ANXA2,MYH9,FBXL20,VAMP7,RAB7A,SCAMP1,MAPK1,ATG7,ACLY,IQGAP2,LRRK2,RAB3GAP1,FUCA1,ALOX5,XRCC6,FER,SYTL4,PRKCB,CASK,CLEC12A,DNAJC3,ERP44,UNC13B
GO:BP	lipid biosynthetic process	GO:0008610	2.38E-06	5.622912437	768	748	33	60605	PLA2G6,PIK3C2G,SPTLC1,ACSL3,PPARD,PTPN13,SERAC1,ABHD6,CYP7B1,AGPAT3,OSBP,SGMS1,OSBPL9,CREBL2,PI4K2B,ACER3,NDUFAB1,ACSL4,FAM126B,ACLY,LPIN1,A3GALT2,ACER2,PCYT1A,ALOX5,IPMK,WDTC1,ELOVL5,ACOT7,ST6GALNAC3,HSD17B6,INPP5F,PIGU
GO:BP	negative regulation of response to stimulus	GO:0048585	2.44E-06	5.613300422	1938	751	58	60605	LATS1,BTRC,PTPN12,GPR176,FBXW11,RGS6,RBL1,PPARD,SLC30A10,LRFN5,ESR1,ADCY8,MAPKAP1,CASP8,HLA-DRB1,BEND6,LRP4,LRP2,CYP7B1,SCYL2,PSEN1,ANXA2,BMPR2,RC3H2,FSTL1,MYH9,NRXN1,RAB7A,SPRED2,CTNNA1,PKHD1,MFN2,PTH2R,PDE11A,RNF115,NPLOC4,LRRK2,PDE4D,ABAT,UBR1,ALOX5,NF2,FER,CD2AP,SNX25,YTHDF3,NCOR1,PRKCB,STAM2,CBFA2T2,PARK2,CASK,BIRC6,SESN1,ABL2,PTPN2,INPP5F,DNAJC3
GO:BP	positive regulation of secretion by cell	GO:1903532	2.45E-06	5.610432881	286	766	20	60605	PLA2G6,PPARD,ADCY8,HLA-DRB1,PTPN11,CD38,OSBP,VAMP7,RAB7A,MYH10,CASR,ACSL4,AIMP1,RAB3GAP1,ABAT,SYTL4,CD2AP,GOLPH3,GLUD1,UNC13B
GO:BP	regulation of hormone levels	GO:0010817	2.58E-06	5.589052633	538	742	27	60605	PLA2G6,KDM5B,ITPR2,STAT5B,BCO2,RAB11FIP3,PPARD,ESR1,ADCY8,HLA-DRB1,PTPN11,CD38,ABCC2,STXBP5L,OSBP,VAMP7,CASR,ACSL4,AIMP1,PCSK5,ABAT,ARNT,ALOX5,SYTL4,PARK2,GLUD1,HSD17B6
GO:BP	organic hydroxy compound metabolic process	GO:1901615	3.11E-06	5.507221315	571	755	28	60605	SPTLC1,LEPR,RNF180,ABCA1,PPARD,MRS2,SOAT2,LRP2,CYP7B1,OSBP,OSBPL9,ACER3,PLCB4,ACLY,PLCB1,ABAT,ACER2,IPMK,UGT1A4,TTC39B,OCA2,SLC25A12,PARK2,GPD2,CLN6,ATP7A,HSD17B6,DDC
GO:BP	cellular response to hormone stimulus	GO:0032870	3.34E-06	5.476013139	681	765	31	60605	ATP6V1D,LATS1,PARP1,LEPR,STAT5B,NR2C1,PPARD,SLC30A10,ESR1,LEF1,ADCY8,BCAS3,PTPRA,PTPN11,ABCC2,CYP7B1,SMYD3,EIF4EBP2,KDM4C,DYX1C1,MYO5A,LPIN1,ZMIZ1,AKAP8,WDTC1,FER,NCOR1,PRKCB,LANCL2,PTPN2,GKAP1
GO:BP	metal ion transport	GO:0030001	3.42E-06	5.466174589	523	720	26	60605	ORAI1,PLA2G6,CACNA2D4,ITPR2,SLC30A10,SLC30A6,LETM1,MRS2,KCND3,THADA,LRP2,ATP2C1,PSEN1,CACNB4,ANXA2,WNK3,TRPM6,CASR,ARMC1,PDE4D,ANK2,TMC1,PRKCB,SLC25A12,CASK,ATP7A
GO:BP	regulation of transferase activity	GO:0051338	3.50E-06	5.456285829	1036	751	39	60605	DOCK3,CCNY,LATS1,BTRC,CHORDC1,IQGAP3,RBL1,PPP2R5A,NRG3,GNAQ,CAB39L,ADCY8,MAPKAP1,RANBP2,TNKS,HLA-DRB1,PTPN11,BRAF,RPTOR,EPHA6,PSEN1,SMYD3,PARN,CDK5RAP1,NRXN1,SPRED2,MAPK1,PAK2,LRRK2,WARS,NF2,XRCC6,UGT1A4,CORO1C,NPM1,PARK2,UVRAG,PTPN2,DNAJC3
GO:BP	DNA conformation change	GO:0071103	3.55E-06	5.44961245	359	758	22	60605	OIP5,PARP1,NAV2,ITGB3BP,NCAPG2,CENPA,ZRANB3,CABIN1,SMYD3,CHAF1B,HFM1,ATRX,PPHLN1,FAM172A,TOP3A,AKAP8,XRCC6,RAD54L2,NPM1,CHD6,PHF8,DDX1
GO:BP	regulation of supramolecular fiber organization	GO:1902903	3.58E-06	5.446318056	391	761	23	60605	LATS1,F11R,CDK5RAP2,TBCD,BRAF,SLAIN2,PSEN1,TMOD3,CAPZA1,PAK2,ABI2,IQGAP2,SPTBN1,ARFIP1,NF2,FER,ARHGAP28,FCHSD2,CLIP1,PARK2,AKAP9,OCLN,LIMCH1
GO:BP	glycoprotein metabolic process	GO:0009100	3.59E-06	5.445382282	428	756	24	60605	EDEM2,PPARD,GALNT15,ST6GALNAC1,TMTC4,B4GALNT2,PSEN1,MAN1A2,BMPR2,GALNT7,UGGT2,HS2ST1,PPP6R3,PLCB1,RNF185,ACER2,COG3,TET3,POFUT2,GOLPH3,ST6GALNAC3,ATP7A,FAM20B,ERP44
GO:BP	regulation of insulin secretion	GO:0050796	3.89E-06	5.409976204	187	739	16	60605	PLA2G6,ITPR2,PPARD,ADCY8,HLA-DRB1,PTPN11,CD38,STXBP5L,OSBP,CASR,ACSL4,ABAT,ALOX5,SYTL4,PARK2,GLUD1
GO:BP	protein polymerization	GO:0051258	4.13E-06	5.383867972	307	735	20	60605	BLOC1S2,LATS1,CDK5RAP2,TBCD,SLAIN2,TMOD3,CAPZA1,ABI2,IQGAP2,CEP192,SPTBN1,COBL,ARFIP1,FER,ARHGAP28,FCHSD2,CLIP1,PARK2,AKAP9,OCLN
GO:BP	inorganic ion homeostasis	GO:0098771	4.29E-06	5.367471648	766	768	33	60605	ATP6V1D,PLA2G6,ITPR2,SLC30A10,CLIC4,ESR1,LETM1,ADCY8,THADA,TMTC4,CD38,ABCC2,ATP2C1,PSEN1,RAB7A,XPR1,MAPK1,RAP1GDS1,PKHD1,CASR,CLCN3,LRRK2,PDE4D,ANK2,PRKCB,PARK2,NOX5,CLN6,ATP7A,ABL2,TM9SF4,DMXL1,GPR89B
GO:BP	microtubule-based movement	GO:0007018	4.95E-06	5.305465644	385	654	21	60605	BLOC1S2,FBXW11,COPG2,RNASE10,MAP4,ARHGAP21,DNAH8,STARD9,DST,VAMP7,DNAH12,AGTPBP1,KIF9,DYX1C1,KIF4A,DNAH17,CCDC65,SYNE2,IFT52,IFT81,KIF15
GO:BP	mitotic spindle organization	GO:0007052	4.97E-06	5.304019962	194	724	16	60605	MAP4,ITGB3BP,RANBP2,TNKS,MYBL2,CENPA,SEH1L,NSL1,NUP37,SPICE1,KIF4A,MAD1L1,TACC2,CEP192,CLIP1,STAG1
GO:BP	membrane assembly	GO:0071709	5.08E-06	5.293906683	91	607	11	60605	GAK,PACSIN2,IL1RAPL1,LRP4,SEH1L,NUP37,NRXN2,ANXA2,NRXN1,SPTBN1,NUP155
GO:BP	vesicle-mediated transport in synapse	GO:0099003	5.20E-06	5.283659185	211	766	17	60605	GAK,STON1,BRAF,STXBP5L,SLC17A6,PSEN1,NRXN1,FBXL20,CLCN3,LRRK2,RAB3GAP1,SYNDIG1,PRKCB,CASK,OPHN1,DDC,UNC13B
GO:BP	tube morphogenesis	GO:0035239	5.49E-06	5.260517157	956	622	33	60605	AHI1,BTRC,KDM5B,LEPR,KDM6A,CLIC4,ESR1,LEF1,ZEB1,MKS1,CASP8,BCAS3,STAB2,ITGAX,LRP2,PSEN1,ANXA2,BMPR2,STARD13,MYH9,NRXN1,PKHD1,CASR,NRCAM,AIMP1,ZMIZ1,C2CD3,IFT52,WARS,COBL,ATF2,LAMA1,ALOX5
GO:BP	positive regulation of cell differentiation	GO:0045597	5.63E-06	5.249636933	892	632	32	60605	AHI1,SNW1,TENM4,PARP1,TRIM16,F11R,STAT5B,RCOR1,PPARD,LEF1,ZEB1,IL1RAPL1,CASP8,HLA-DRB1,PIAS1,BEND6,LRP2,BRAF,BMPR2,KDM4C,CTNNA1,CREBL2,NRCAM,NELL1,ZMIZ1,PLCB1,NEK5,SUCO,ARNT,MACF1,NF2,XRCC6
GO:BP	regulation of peptide hormone secretion	GO:0090276	5.76E-06	5.239379875	220	739	17	60605	PLA2G6,ITPR2,PPARD,ADCY8,HLA-DRB1,PTPN11,CD38,STXBP5L,OSBP,CASR,ACSL4,AIMP1,ABAT,ALOX5,SYTL4,PARK2,GLUD1
GO:BP	organophosphate biosynthetic process	GO:0090407	6.00E-06	5.221743417	620	764	29	60605	PLA2G6,PIK3C2G,PARP1,ME1,ACSL3,PPARD,ADCY8,PTPN13,XYLB,SERAC1,PRPSAP2,AGPAT3,SGMS1,RRM1,MAPK1,PI4K2B,ACSL4,FAM126B,ACLY,LPIN1,PCYT1A,DLAT,IPMK,ELOVL5,SLC25A12,ACOT7,INPP5F,PIGU,GPHN
GO:BP	protein phosphopantetheinylation	GO:0018215	6.11E-06	5.213799919	216	756	17	60605	GALNT15,ZDHHC11,ATG3,GALNT7,ZDHHC15,CRELD1,ABHD12,ATG7,LYPLA1,UBA6,DLAT,UBE2E1,TTLL5,ATG10,ZDHHC20,ESCO1,ERP44
GO:BP	biological process involved in interspecies interaction between organisms	GO:0044419	6.47E-06	5.189347535	1768	758	54	60605	SNW1,BTRC,PLA2G6,APOBEC3A_B,MACROD2,FBXW11,F11R,STAT5B,ABCA1,PSPC1,SLC17A5,PPARD,LEF1,SHPK,CASP8,HLA-DRB1,PIAS1,STAB2,ZDHHC11,PTPN11,ITGAX,ABCC2,SEH1L,DEFB124,NAALADL2,ANXA2,ZC3HAV1,C10ORF99,SGMS1,VAMP7,C9,RAB7A,XPR1,MAPK1,ATG7,CAPZA1,AIMP1,PAK2,NPLOC4,CEP192,WWP1,AKAP8,COLEC11,KPNA3,XRCC6,FER,YTHDF3,PARK2,CFB,ATP7A,UVRAG,PTPN2,DNAJC3,DDX1
GO:BP	regulation of transmembrane transport	GO:0034762	6.74E-06	5.171231956	620	768	29	60605	KCNH1,PLA2G6,CACNA2D4,CLIC4,AKAP7,KCNJ6,KCND3,FGF12,THADA,PTPN11,BRAF,PSEN1,CACNB4,WNK3,NRXN1,UTRN,CREBL2,SCN8A,OAZ3,GABBR2,PDE4D,KCNH7,ANK2,TMC1,PRKCB,ATP7A,AKAP9,OCLN,GPR89B
GO:BP	animal organ morphogenesis	GO:0009887	6.80E-06	5.167642342	1079	646	36	60605	AHI1,BTRC,KDM5B,FBXW11,KDM6A,PBX3,NRG3,ESR1,LEF1,ZEB1,MKS1,MEGF9,ITGAX,LRP4,LRP2,BRAF,CYP7B1,PSEN1,BMPR2,LAMA2,CTNNA1,AGTPBP1,MAPK1,PKHD1,MFN2,ABI2,ZMIZ1,CRB1,C2CD3,LRRK2,IFT52,ATF2,LAMA1,NF2,FANCD2,ATP8A2
GO:BP	regulation of peptide secretion	GO:0002791	7.57E-06	5.120867532	224	739	17	60605	PLA2G6,ITPR2,PPARD,ADCY8,HLA-DRB1,PTPN11,CD38,STXBP5L,OSBP,CASR,ACSL4,AIMP1,ABAT,ALOX5,SYTL4,PARK2,GLUD1
GO:BP	hormone secretion	GO:0046879	7.84E-06	5.105869551	317	739	20	60605	PLA2G6,KDM5B,ITPR2,RAB11FIP3,PPARD,ADCY8,HLA-DRB1,PTPN11,CD38,STXBP5L,OSBP,VAMP7,CASR,ACSL4,AIMP1,ABAT,ALOX5,SYTL4,PARK2,GLUD1
GO:BP	regulation of peptide transport	GO:0090087	8.66E-06	5.062567422	226	739	17	60605	PLA2G6,ITPR2,PPARD,ADCY8,HLA-DRB1,PTPN11,CD38,STXBP5L,OSBP,CASR,ACSL4,AIMP1,ABAT,ALOX5,SYTL4,PARK2,GLUD1
GO:BP	actin filament organization	GO:0007015	8.73E-06	5.058971283	445	761	24	60605	LATS1,F11R,BRAF,ENAH,LCP1,CTNNA1,TMOD3,CAPZA1,MYO5A,PAK2,ABI2,IQGAP2,SPTBN1,COBL,ARFIP1,NF2,FER,CORO1C,ARHGAP28,CD2AP,FCHSD2,PARK2,MYO1B,LIMCH1
GO:BP	nuclear chromosome segregation	GO:0098813	8.88E-06	5.051710926	293	724	19	60605	LATS1,CDK5RAP2,TNKS,NCAPG2,TEX11,SEH1L,NSL1,SPICE1,KIF4A,HFM1,MAD1L1,HDAC8,ATRX,AKAP8,FANCD2,SPATA22,ESCO1,PHF8,STAG1
GO:BP	regulation of immune system process	GO:0002682	9.73E-06	5.012063382	1734	760	53	60605	BTRC,PLA2G6,GPR176,FBXW11,STAT5B,PSPC1,RCOR1,LRFN5,LEF1,ASH2L,ADCY8,SHPK,ZEB1,CASP8,HLA-DRB1,PIAS1,ZDHHC11,PTPN11,CD38,CAMK1D,MSH2,BRAF,CRLF2,DEFB124,PSEN1,RC3H2,MYH9,C10ORF99,VAMP7,C9,MAPK1,JAM2,EIF2B3,MAD1L1,PAK2,PTH2R,ZMIZ1,NPLOC4,LRRK2,PLCB1,PDE4D,TEC,ARNT,COLEC11,FANCD2,XRCC6,FER,YTHDF3,PRKCB,CFB,PTPN2,DDX1,ELF1
GO:BP	membrane biogenesis	GO:0044091	1.01E-05	4.994814702	97	607	11	60605	GAK,PACSIN2,IL1RAPL1,LRP4,SEH1L,NUP37,NRXN2,ANXA2,NRXN1,SPTBN1,NUP155
GO:BP	response to growth factor	GO:0070848	1.15E-05	4.939975939	769	755	32	60605	SNW1,LATS1,PARP1,KDM5B,PTPN12,F11R,STAT5B,LEF1,ZEB1,EHD4,APAF1,FGF12,PTPN11,LRP2,BRAF,USP9X,BMPR2,FSTL1,NRXN1,PARD3,SPRED2,MAPK1,CASR,ZMIZ1,ARNT,FER,ZFYVE9,SNX25,PRKCB,CASK,ATP7A,DDC
GO:BP	positive regulation of signal transduction	GO:0009967	1.17E-05	4.929980022	1626	768	51	60605	SNW1,PLA2G6,PARP1,IQGAP3,TRIM16,F11R,RRAGB,NR2C1,STK19,PPARD,SLC30A10,ESR1,SLC38A9,TNKS,CASP8,HLA-DRB1,PTPN11,LRP2,BRAF,RPTOR,SEH1L,ATP2C1,CRLF2,PSEN1,BMPR2,RC3H2,ZC3HAV1,EDARADD,NRXN1,SPRED2,CTNNA1,MAPK1,CASR,CAMTA1,PAK2,ZMIZ1,LRRK2,PLCB1,ARNT,MACF1,TXNDC15,PRKCB,RELL1,PARK2,GOLPH3,RASGEF1A,LANCL2,PTPN2,DDX1,GKAP1,GPR89B
GO:BP	Golgi organization	GO:0007030	1.28E-05	4.893527087	151	732	14	60605	GAK,STX18,ARHGAP21,BCAS3,RAB2A,VAMP7,MAPK1,PI4K2B,GOLGB1,NPLOC4,LRRK2,COG3,GOLPH3,AKAP9
GO:BP	cellular cation homeostasis	GO:0030003	1.28E-05	4.892267717	678	768	30	60605	ATP6V1D,PLA2G6,ITPR2,SLC30A10,CLIC4,ESR1,LETM1,ADCY8,THADA,TMTC4,CD38,ATP2C1,PSEN1,RAB7A,MAPK1,RAP1GDS1,PKHD1,CASR,CLCN3,LRRK2,PDE4D,ANK2,PRKCB,NOX5,CLN6,ATP7A,ABL2,TM9SF4,DMXL1,GPR89B
GO:BP	regulation of anatomical structure size	GO:0090066	1.32E-05	4.877973091	519	720	25	60605	LATS1,IQGAP3,DOCK4,CD38,RPTOR,BMPR2,WNK3,TMOD3,RAP1GDS1,CASR,CAPZA1,NRCAM,CLCN3,ABI2,IQGAP2,LRRK2,SPTBN1,MACF1,ARFIP1,WDTC1,FER,ARHGAP28,FCHSD2,NPM1,ATP7A
GO:BP	Golgi to plasma membrane transport	GO:0006893	1.34E-05	4.873443772	63	750	10	60605	EXOC6B,ACSL3,ATP2C1,ARFGEF2,RAB3IP,LYPLA1,SPTBN1,MACF1,GOLPH3,EXOC6
GO:BP	regulation of response to external stimulus	GO:0032101	1.39E-05	4.857549684	1238	746	42	60605	SNW1,BTRC,GPR176,FBXW11,STAT5B,PSPC1,PPARD,LRFN5,ESR1,ADCY8,SHPK,CASP8,HLA-DRB1,PIAS1,ZDHHC11,PTPN11,CAMK1D,ZSWIM5,BRAF,DEFB124,ANXA2,BMPR2,ZC3HAV1,MYH9,NRXN1,VAMP7,ABHD12,MAPK1,CASR,PAK2,PTH2R,NPLOC4,LRRK2,ABAT,ALOX5,FANCD2,XRCC6,YTHDF3,CASK,PTPN2,INPP5F,OSMR
GO:BP	peptide secretion	GO:0002790	1.51E-05	4.820059605	265	739	18	60605	PLA2G6,ITPR2,ABCA1,PPARD,ADCY8,HLA-DRB1,PTPN11,CD38,STXBP5L,OSBP,CASR,ACSL4,AIMP1,ABAT,ALOX5,SYTL4,PARK2,GLUD1
GO:BP	mammary gland epithelium development	GO:0061180	1.54E-05	4.811403494	70	56	5	60605	ORAI1,LATS1,BTRC,KDM5B,IQGAP3
GO:BP	sensory organ development	GO:0007423	1.62E-05	4.789874321	565	668	25	60605	AHI1,KDM5B,PBX3,CLIC4,LEF1,ZEB1,MKS1,PTPN11,SLC17A6,PSEN1,BMPR2,SMOC1,RRM1,SPRED2,AGTPBP1,MAPK1,MFN2,ABI2,CRB1,RAB3GAP1,LAMA1,NF2,ATP8A2,TMC1,TTLL5
GO:BP	cellular response to oxidative stress	GO:0034599	1.65E-05	4.783162545	306	720	19	60605	PARP1,MELK,MAPKAP1,PTPN11,TXNRD1,MAPK1,ATG7,SLC25A24,LRRK2,ARNT,PNPT1,ALOX5,FANCD2,FER,LONP1,PARK2,NOX5,CHD6,ATP7A
GO:BP	mitochondrion organization	GO:0007005	1.68E-05	4.775240381	565	720	26	60605	BLOC1S2,PLA2G6,PARP1,HIGD1A,LETM1,CASP8,ATG3,NPEPPS,CHCHD3,SQSTM1,NRF1,AGTPBP1,ATG7,MFN2,NDUFAB1,ARMC1,MTFR1,LRRK2,TOP3A,PNPT1,ATF2,PEX5,LONP1,PARK2,GOLPH3,ATP7A
GO:BP	cellular response to growth factor stimulus	GO:0071363	1.76E-05	4.753429593	741	755	31	60605	SNW1,LATS1,PARP1,KDM5B,PTPN12,F11R,STAT5B,LEF1,ZEB1,EHD4,APAF1,FGF12,PTPN11,LRP2,BRAF,USP9X,BMPR2,FSTL1,NRXN1,PARD3,SPRED2,MAPK1,CASR,ZMIZ1,ARNT,ZFYVE9,SNX25,PRKCB,CASK,ATP7A,DDC
GO:BP	positive regulation of hormone secretion	GO:0046887	1.78E-05	4.74938756	135	574	12	60605	PLA2G6,PPARD,ADCY8,HLA-DRB1,PTPN11,CD38,OSBP,VAMP7,CASR,ACSL4,AIMP1,ABAT
GO:BP	regulation of kinase activity	GO:0043549	1.87E-05	4.727572663	920	751	35	60605	DOCK3,CCNY,LATS1,CHORDC1,IQGAP3,RBL1,PPP2R5A,NRG3,GNAQ,CAB39L,ADCY8,MAPKAP1,RANBP2,HLA-DRB1,PTPN11,BRAF,RPTOR,EPHA6,PSEN1,SMYD3,CDK5RAP1,NRXN1,SPRED2,MAPK1,PAK2,LRRK2,WARS,NF2,XRCC6,CORO1C,NPM1,PARK2,UVRAG,PTPN2,DNAJC3
GO:BP	embryo development ending in birth or egg hatching	GO:0009792	1.98E-05	4.704234687	651	721	28	60605	LATS1,KDM6A,LEF1,ZEB1,MKS1,NCAPG2,CASP8,LRP2,MSH2,PSEN1,BMPR2,MYH9,SEC24D,MAPK1,UBR3,MFN2,ACSL4,PCSK5,ZMIZ1,C2CD3,IFT52,COBL,ARNT,WDTC1,SH3PXD2A,SSBP3,ATP7A,BIRC6
GO:BP	response to nutrient levels	GO:0031667	2.26E-05	4.646011738	513	485	20	60605	ATP6V1D,AGL,SNW1,RRAGB,ACSL3,ABCA1,PPARD,SLC38A9,TNKS,APAF1,BCAS3,RPTOR,SEH1L,BMPR2,NNT,XPR1,MAPK1,ATG7,CASR,ACSL4
GO:BP	lipid transport	GO:0006869	2.37E-05	4.624506107	414	485	18	60605	PLA2G6,KDM5B,ACSL3,ABCA1,PPARD,PITPNC1,SOAT2,GRAMD1C,SERAC1,PTPN11,ABCC2,ANXA2,OSBP,VAMP7,OSBPL9,ABCA10,EEPD1,ACSL4
GO:BP	lipid localization	GO:0010876	2.43E-05	4.614979357	464	485	19	60605	PLA2G6,KDM5B,STAT5B,ACSL3,ABCA1,PPARD,PITPNC1,SOAT2,GRAMD1C,SERAC1,PTPN11,ABCC2,ANXA2,OSBP,VAMP7,OSBPL9,ABCA10,EEPD1,ACSL4
GO:BP	mitotic nuclear division	GO:0140014	2.44E-05	4.612270385	346	724	20	60605	CDK5RAP2,TNKS,NCAPG2,MYBL2,SEH1L,NSL1,NUP37,SPICE1,DMRT1,KIF4A,MAD1L1,CEP192,TOM1L2,ATRX,ANAPC16,NUP155,AKAP8,UBE2E1,PHF8,STAG1
GO:BP	anatomical structure homeostasis	GO:0060249	2.45E-05	4.610283775	486	735	24	60605	PARP1,F11R,MKS1,TNKS,PTPN11,CD38,WNK3,LAMA2,PARN,SHQ1,MAPK1,JAM2,CLCN3,HDAC8,POC1B,PPP6R3,CRB1,ATRX,CCT3,POLA1,XRCC6,CCDC66,PARK2,OCLN
GO:BP	eye development	GO:0001654	2.59E-05	4.587016391	376	668	20	60605	AHI1,KDM5B,PBX3,CLIC4,ZEB1,SLC17A6,PSEN1,BMPR2,SMOC1,RRM1,SPRED2,AGTPBP1,MFN2,ABI2,CRB1,RAB3GAP1,LAMA1,NF2,ATP8A2,TTLL5
GO:BP	regulation of system process	GO:0044057	2.62E-05	4.581705695	621	766	28	60605	TENM4,PARP1,ZMYND8,ITPR2,PBX3,KCND3,DOCK4,FGF12,PTPN11,ITGAX,CD38,BMPR2,MTG1,NRXN1,UTRN,PARD3,JAM2,CASR,LPIN1,LRRK2,PDE4D,ABAT,ANK2,NUP155,SLC25A12,JARID2,AKAP9,UNC13B
GO:BP	positive regulation of cell population proliferation	GO:0008284	2.68E-05	4.57136684	985	746	36	60605	BLOC1S2,MTA3,KDM5B,IQGAP3,STAT5B,PPARD,ESR1,LEF1,ASH2L,ITGAX,CD38,LRP2,RPTOR,CYP7B1,CRLF2,ANXA2,BMPR2,KDM4C,MAPK1,CNOT6,PKHD1,ACER3,CASR,MFN2,CDC123,GRK5,ZMIZ1,ACER2,ARNT,ATF2,FER,SSBP3,NPM1,ATP7A,BIRC6,OSMR
GO:BP	regulation of cellular component movement	GO:0051270	2.74E-05	4.561916686	1149	761	40	60605	ZMYND8,RNASE10,NRG3,PPARD,CLIC4,LEF1,DOCK4,BCAS3,ITGAX,CAMK1D,ZSWIM5,ABHD6,BRAF,DEFB124,BMPR2,STARD13,LAMA2,C10ORF99,CTNNA1,MAPK1,PKHD1,JAM2,CCDC65,SYNE2,PLCB1,PDE4D,PTPRG,ANK2,MACF1,LAMA1,NF2,FER,CORO1C,YTHDF3,ULK4,ATP7A,ABL2,AKAP9,INPP5F,LIMCH1
GO:BP	circulatory system development	GO:0072359	2.75E-05	4.56067143	1215	720	40	60605	AHI1,TENM4,LEPR,KDM6A,PTPN14,PPARD,CLIC4,LEF1,MKS1,CASP8,BCAS3,STAB2,FGF12,PTPN11,ITGAX,LRP2,PSEN1,ANXA2,BMPR2,STARD13,MYH9,NRXN1,CRELD1,MAPK1,DYX1C1,NRCAM,AIMP1,PCSK5,ZMIZ1,C2CD3,IFT52,WARS,ANK2,ATF2,LAMA1,ALOX5,PRKCB,NOX5,JARID2,ATP7A
GO:BP	RNA processing	GO:0006396	2.84E-05	4.54685216	1010	763	37	60605	OSGEPL1,SNW1,USP49,NOL10,METTL16,INTS9,RBM19,RNGTT,PSPC1,ESR1,U2SURP,THADA,THRAP3,CTNNBL1,AQR,WDR33,POLDIP3,INTS7,INTS4,ESF1,PARN,CDK5RAP1,SHQ1,ZC3H11A,LIN28B,GEMIN6,DTWD2,RPF2,C9ORF64,FAM172A,PNPT1,NCOR1,NPM1,DDX23,PTBP2,DDX1,RBM6
GO:BP	peptidyl-serine modification	GO:0018209	2.94E-05	4.531458024	337	752	20	60605	LATS1,PARP1,TAF1,MAPKAP1,TNKS,CAMK1D,BRAF,RPTOR,SMYD3,NRXN1,CREBL2,MAPK1,PAK2,LRRK2,PDE4D,FNIP2,PRKCB,AKAP9,INPP5F,PLCL1
GO:BP	visual system development	GO:0150063	3.09E-05	4.510417535	380	668	20	60605	AHI1,KDM5B,PBX3,CLIC4,ZEB1,SLC17A6,PSEN1,BMPR2,SMOC1,RRM1,SPRED2,AGTPBP1,MFN2,ABI2,CRB1,RAB3GAP1,LAMA1,NF2,ATP8A2,TTLL5
GO:BP	insulin secretion	GO:0030073	3.09E-05	4.510206952	216	739	16	60605	PLA2G6,ITPR2,PPARD,ADCY8,HLA-DRB1,PTPN11,CD38,STXBP5L,OSBP,CASR,ACSL4,ABAT,ALOX5,SYTL4,PARK2,GLUD1
GO:BP	immune response	GO:0006955	3.19E-05	4.495758791	2544	760	67	60605	ATP6V1D,AGL,ORAI1,BTRC,PLA2G6,APOBEC3A_B,GPR176,FBXW11,STAT5B,DERA,PSPC1,LEF1,ADCY8,CASP8,HLA-DRB1,APAF1,PIAS1,STAB2,ZDHHC11,PTPN11,ITGAX,HGSNAT,CD38,MSH2,BRAF,SEH1L,DEFB124,PSEN1,ANXA2,RC3H2,ZC3HAV1,MYH9,C10ORF99,VAMP7,C9,RAB7A,LCP1,SCAMP1,MAPK1,EIF2B3,ATG7,CAPZA1,DYSF,ACLY,AIMP1,PAK2,PTH2R,IQGAP2,NPLOC4,PDE4D,FUCA1,TEC,AKAP8,COLEC11,ALOX5,XRCC6,FER,YTHDF3,PRKCB,CFB,ATP7A,CLEC12A,PTPN2,DNAJC3,ER…
GO:BP	regulation of cell adhesion	GO:0030155	3.34E-05	4.475632683	756	761	31	60605	F11R,STAT5B,RNASE10,LEF1,TBCD,HLA-DRB1,BCAS3,PTPRA,CYTH3,PTPN11,B4GALNT2,BRAF,RC3H2,LAMA2,UTRN,PKHD1,MAD1L1,PAK2,ZMIZ1,ABAT,ACER2,MACF1,LAMA1,ALOX5,NF2,CORO1C,ADAM19,CASK,ABL2,PTPN2,LIMCH1
GO:BP	epithelial tube morphogenesis	GO:0060562	3.72E-05	4.429037939	334	620	18	60605	AHI1,BTRC,KDM5B,KDM6A,CLIC4,ESR1,LEF1,MKS1,ITGAX,LRP2,PSEN1,STARD13,PKHD1,CASR,C2CD3,IFT52,COBL,LAMA1
GO:BP	cation homeostasis	GO:0055080	3.88E-05	4.41143465	754	768	31	60605	ATP6V1D,PLA2G6,ITPR2,SLC30A10,CLIC4,ESR1,LETM1,ADCY8,THADA,TMTC4,CD38,ATP2C1,PSEN1,RAB7A,MAPK1,RAP1GDS1,PKHD1,CASR,CLCN3,LRRK2,PDE4D,ANK2,PRKCB,PARK2,NOX5,CLN6,ATP7A,ABL2,TM9SF4,DMXL1,GPR89B
GO:BP	sensory system development	GO:0048880	4.00E-05	4.39740992	386	668	20	60605	AHI1,KDM5B,PBX3,CLIC4,ZEB1,SLC17A6,PSEN1,BMPR2,SMOC1,RRM1,SPRED2,AGTPBP1,MFN2,ABI2,CRB1,RAB3GAP1,LAMA1,NF2,ATP8A2,TTLL5
GO:BP	forebrain development	GO:0030900	4.04E-05	4.394125267	392	725	21	60605	NRG3,LEF1,LRP2,SCYL2,PSEN1,RRM1,AGTPBP1,EIF2B3,HOOK3,ZMIZ1,TACC2,SYNE2,LRRK2,PLCB1,UBA6,RAB3GAP1,ATRX,NF2,PEX5,ATP7A,OPHN1
GO:BP	transmembrane receptor protein tyrosine kinase signaling pathway	GO:0007169	4.12E-05	4.384878918	759	765	31	60605	AHI1,ATP6V1D,PTPN12,STAT5B,NRG3,SLC30A10,FGF12,PTPRA,PTPN11,BRAF,EPHA6,REPS2,PSEN1,MPZL1,EIF4EBP2,NRXN1,RAB7A,DOK2,SPRED2,MAPK1,PAK2,RNF115,PLCB1,ARNT,PTPRG,FER,PRKCB,STAM2,PTPN2,NGEF,GKAP1
GO:BP	locomotory behavior	GO:0007626	4.15E-05	4.381799642	190	745	15	60605	NAV2,PBX3,ADCY8,FGF12,ABHD12,AGTPBP1,CLCN3,LRRK2,UBA6,ABAT,NCOR1,PARK2,CLN6,ATP7A,INPP5F
GO:BP	negative regulation of organelle organization	GO:0010639	4.22E-05	4.374669618	361	717	20	60605	PARP1,F11R,MAP4,CDK5RAP2,TNKS,TBCD,RAB7A,TMOD3,DMRT1,CAPZA1,MAD1L1,PAK2,LRRK2,TOM1L2,SPTBN1,ATRX,ARHGAP28,NPM1,PARK2,PHF8
GO:BP	regulation of cell cycle phase transition	GO:1901987	4.45E-05	4.351576844	543	732	25	60605	BTRC,MTA3,SFI1,TAF1,RBL1,CDK5RAP2,PTPN11,MSH2,RPTOR,INTS7,KLHL18,C10ORF99,TMOD3,CNOT6,MAD1L1,CEP70,STK33,CEP192,PLCB1,ANAPC16,ATF2,FANCD2,UBE2E1,NPM1,AKAP9
GO:BP	carbohydrate catabolic process	GO:0016052	4.61E-05	4.335919227	201	709	15	60605	AGL,DERA,PHKA1,PGM2L1,RANBP2,XYLB,SEH1L,PSEN1,NUP37,PFKFB3,ARNT,NUP155,NCOR1,SLC25A12,GPD2
GO:BP	peptidyl-serine phosphorylation	GO:0018105	4.97E-05	4.303211516	314	752	19	60605	LATS1,TAF1,MAPKAP1,TNKS,CAMK1D,BRAF,RPTOR,SMYD3,NRXN1,CREBL2,MAPK1,PAK2,LRRK2,PDE4D,FNIP2,PRKCB,AKAP9,INPP5F,PLCL1
GO:BP	response to metal ion	GO:0010038	5.03E-05	4.298202066	377	764	21	60605	KCNH1,PARP1,SLC30A10,CLIC4,ADCY8,CASP8,ABCC2,BRAF,NRXN1,MAPK1,CASR,SLC25A24,LRRK2,A3GALT2,ABAT,LONP1,CPNE4,SLC25A12,PARK2,ATP7A,GPHN
GO:BP	mitotic cell cycle phase transition	GO:0044772	5.22E-05	4.282036476	588	732	26	60605	CCNY,LATS1,BTRC,MTA3,SFI1,IQGAP3,FBXW11,RBL1,MELK,CDK5RAP2,PIAS1,CDK14,RPTOR,KLHL18,BCAT1,TMOD3,CNOT6,MAD1L1,CEP70,CEP192,PLCB1,ANAPC16,POLA1,UBE2E1,PHF8,AKAP9
GO:BP	peptide transport	GO:0015833	5.48E-05	4.261139316	288	739	18	60605	PLA2G6,ITPR2,ABCA1,PPARD,ADCY8,HLA-DRB1,PTPN11,CD38,STXBP5L,OSBP,CASR,ACSL4,AIMP1,ABAT,ALOX5,SYTL4,PARK2,GLUD1
GO:BP	positive regulation of protein catabolic process	GO:0045732	5.50E-05	4.259580622	239	695	16	60605	TAF1,SH3D19,RNF180,ZYG11B,PIAS1,LRP2,PSEN1,RAB7A,AGTPBP1,OAZ3,ATG7,LRRK2,RNF185,WWP1,USP13,PARK2
GO:BP	peptidyl-tyrosine dephosphorylation	GO:0035335	5.70E-05	4.244366547	105	266	8	60605	PTPN12,RNGTT,PTPN14,PTPN9,PTPN13,PTPN4,PTPRA,PTPN11
GO:BP	response to extracellular stimulus	GO:0009991	5.77E-05	4.238626311	543	485	20	60605	ATP6V1D,AGL,SNW1,RRAGB,ACSL3,ABCA1,PPARD,SLC38A9,TNKS,APAF1,BCAS3,RPTOR,SEH1L,BMPR2,NNT,XPR1,MAPK1,ATG7,CASR,ACSL4
GO:BP	intracellular receptor signaling pathway	GO:0030522	6.09E-05	4.215179552	357	669	19	60605	SNW1,LATS1,PARP1,DCBLD2,TRIM16,NR2C1,ABCA1,PPARD,ESR1,CASP8,CYP7B1,ZC3HAV1,KDM4C,DYX1C1,EEPD1,ZMIZ1,NPLOC4,ARNT,NCOR1
GO:BP	cellular response to external stimulus	GO:0071496	6.45E-05	4.190230311	353	474	16	60605	ATP6V1D,SNW1,TNFRSF8,F11R,RRAGB,SLC38A9,TNKS,CASP8,PTPN11,RPTOR,SEH1L,BMPR2,XPR1,MAPK1,ATG7,CASR
GO:BP	peptide hormone secretion	GO:0030072	6.57E-05	4.182720624	259	739	17	60605	PLA2G6,ITPR2,PPARD,ADCY8,HLA-DRB1,PTPN11,CD38,STXBP5L,OSBP,CASR,ACSL4,AIMP1,ABAT,ALOX5,SYTL4,PARK2,GLUD1
GO:BP	response to biotic stimulus	GO:0009607	6.92E-05	4.159785597	1639	758	49	60605	BTRC,PLA2G6,APOBEC3A_B,MACROD2,FBXW11,STAT5B,ABCA1,PSPC1,SLC17A5,PPARD,SHPK,DLEC1,CASP8,HLA-DRB1,APAF1,PIAS1,STAB2,ZDHHC11,PTPN11,ITGAX,ABCC2,SEH1L,DEFB124,NAALADL2,ZC3HAV1,C10ORF99,SGMS1,VAMP7,C9,RAB7A,XPR1,MAPK1,ATG7,CAPZA1,AIMP1,PAK2,NPLOC4,CEP192,AKAP8,COLEC11,XRCC6,FER,YTHDF3,ATG10,CFB,ATP7A,PTPN2,DNAJC3,DDX1
GO:BP	amide transport	GO:0042886	7.21E-05	4.141886536	327	739	19	60605	PLA2G6,ITPR2,ABCA1,PPARD,ADCY8,HLA-DRB1,PTPN11,CD38,LRP2,STXBP5L,OSBP,CASR,ACSL4,AIMP1,ABAT,ALOX5,SYTL4,PARK2,GLUD1
GO:BP	defense response	GO:0006952	7.55E-05	4.122196786	1956	758	55	60605	BTRC,PLA2G6,APOBEC3A_B,GPR176,FBXW11,F11R,STAT5B,PLGRKT,PSPC1,PPARD,LRFN5,ESR1,ADCY8,SHPK,DLEC1,CASP8,HLA-DRB1,PIAS1,STAB2,ZDHHC11,PTPN11,ITGAX,CAMK1D,ABCC2,SEH1L,DEFB124,ZC3HAV1,MYH9,C10ORF99,SGMS1,FBXL20,VAMP7,C9,RAB7A,ABHD12,ACER3,ATG7,CAPZA1,AIMP1,PAK2,PTH2R,NPLOC4,LRRK2,AKAP8,COLEC11,ALOX5,FANCD2,XRCC6,FER,YTHDF3,CFB,PTPN2,OSMR,DNAJC3,DDX1
GO:BP	neurotransmitter transport	GO:0006836	7.93E-05	4.100740405	223	766	16	60605	SV2C,BRAF,STXBP5L,SLC17A6,PSEN1,NRXN2,NRXN1,FBXL20,LRRK2,RAB3GAP1,PRKCB,PARK2,CASK,GABRA2,DDC,UNC13B
GO:BP	endosome organization	GO:0007032	7.94E-05	4.100316695	81	695	10	60605	LAPTM4B,ARFGEF2,SQSTM1,RAB7A,PI4K2B,CLCN3,HOOK3,CORO1C,STAM2,PARK2
GO:BP	small molecule biosynthetic process	GO:0044283	8.22E-05	4.084877549	675	744	28	60605	SPTLC1,LEPR,DERA,ACSL3,NT5C2,RANBP2,NOXRED1,ENTPD1,CYP7B1,OSBP,OSBPL9,BCAT1,ACER3,NDUFAB1,ACLY,SHMT1,PDE4D,ABAT,ACER2,PDE1A,ALOX5,IPMK,WDTC1,ELOVL5,SLC25A12,ACOT7,GLUD1,PTPN2
GO:BP	small molecule catabolic process	GO:0044282	8.42E-05	4.074647647	437	742	22	60605	APOBEC3A_B,SCLY,ALDH7A1,DERA,PPARD,AMDHD1,ACAD10,PGM2L1,ASRGL1,XYLB,ENTPD1,GLDC,BCAT1,LPIN1,SHMT1,ABAT,ACADS,PEX5,SLC25A12,GPD2,GLUD1,HSD17B6
GO:BP	camera-type eye development	GO:0043010	8.70E-05	4.060496728	328	668	18	60605	AHI1,KDM5B,CLIC4,ZEB1,SLC17A6,PSEN1,BMPR2,RRM1,SPRED2,AGTPBP1,MFN2,ABI2,CRB1,RAB3GAP1,LAMA1,NF2,ATP8A2,TTLL5
GO:BP	response to wounding	GO:0009611	9.86E-05	4.006079517	680	745	28	60605	DCBLD2,ITPR2,F11R,RCOR1,PPARD,GNAQ,PTPN11,ENTPD1,DST,BRAF,ANXA2,MYH9,CTNNA1,MAPK1,CAPZA1,MFN2,DYSF,ABAT,AKAP10,TEC,MACF1,ALOX5,SYTL4,PRKCB,CASK,ATP7A,OCLN,INPP5F
GO:BP	positive regulation of proteolysis	GO:0045862	0.000104374	3.981408286	383	714	20	60605	BTRC,FBXW11,TAF1,SH3D19,PLGRKT,RNF180,ZYG11B,CASP8,APAF1,PIAS1,PSEN1,MYH9,AGTPBP1,LRRK2,RNF185,NEK5,ACER2,USP13,PARK2,CLN6
GO:BP	regulation of locomotion	GO:0040012	0.000105125	3.978294747	1113	761	38	60605	ZMYND8,RNASE10,NRG3,PPARD,CLIC4,LEF1,DOCK4,BCAS3,ITGAX,CAMK1D,ZSWIM5,ABHD6,BRAF,DEFB124,BMPR2,STARD13,LAMA2,C10ORF99,CTNNA1,MAPK1,JAM2,CASR,SYNE2,LRRK2,PLCB1,PTPRG,MACF1,LAMA1,NF2,FER,CORO1C,YTHDF3,ULK4,ATP7A,ABL2,PTPN2,INPP5F,LIMCH1
GO:BP	positive regulation of insulin secretion	GO:0032024	0.000110103	3.958199383	79	739	10	60605	PLA2G6,PPARD,ADCY8,HLA-DRB1,CD38,OSBP,CASR,ACSL4,ABAT,GLUD1
GO:BP	regulation of protein polymerization	GO:0032271	0.000111636	3.952196074	238	735	16	60605	LATS1,CDK5RAP2,TBCD,SLAIN2,TMOD3,CAPZA1,ABI2,IQGAP2,SPTBN1,ARFIP1,FER,ARHGAP28,FCHSD2,CLIP1,AKAP9,OCLN
GO:BP	dephosphorylation	GO:0016311	0.000114745	3.940264584	504	545	20	60605	BTRC,SFI1,PTPN12,FBXW11,PPP2R5A,RNGTT,PTPN14,PTPN9,PTPN13,NT5C2,PTPN4,PTPRA,PTPN11,CABIN1,PFKFB3,CAMTA1,LPIN1,PPP6R3,LRRK2,CEP192
GO:BP	reproductive system development	GO:0061458	0.000117026	3.931716222	436	455	17	60605	KDM5B,STAT5B,PPARD,ESR1,LEF1,CASP8,PLEKHA5,TEX11,PTPN11,LRP2,MSH2,CYP7B1,BMPR2,RRM1,CTNNA1,MAPK1,DMRT1
GO:BP	process utilizing autophagic mechanism	GO:0061919	0.000117035	3.931684784	564	741	25	60605	ATP6V1D,SPTLC1,TECPR2,LEPR,RRAGB,SLC38A9,ATG3,RPTOR,PSEN1,SQSTM1,RAB7A,ATG7,MFN2,LRRK2,RAB3GAP1,RNF185,ACER2,PEX5,STAM2,USP13,PARK2,ATG10,SESN1,ABL2,UVRAG
GO:BP	autophagy	GO:0006914	0.000117035	3.931684784	564	741	25	60605	ATP6V1D,SPTLC1,TECPR2,LEPR,RRAGB,SLC38A9,ATG3,RPTOR,PSEN1,SQSTM1,RAB7A,ATG7,MFN2,LRRK2,RAB3GAP1,RNF185,ACER2,PEX5,STAM2,USP13,PARK2,ATG10,SESN1,ABL2,UVRAG
GO:BP	synapse organization	GO:0050808	0.000119707	3.921880285	432	766	22	60605	ZMYND8,ARHGAP39,LRFN5,IL1RAPL1,LRP4,PSEN1,CACNB4,NRXN2,ZDHHC15,MYOT,NRXN1,UTRN,MYH10,NRCAM,ABI2,LRRK2,SYNDIG1,GABRA2,OPHN1,NGEF,GPHN,UNC13B
GO:BP	macroautophagy	GO:0016236	0.000121027	3.917115979	337	741	19	60605	ATP6V1D,SPTLC1,RRAGB,SLC38A9,ATG3,RPTOR,PSEN1,SQSTM1,RAB7A,ATG7,MFN2,LRRK2,RAB3GAP1,PEX5,STAM2,PARK2,ATG10,SESN1,UVRAG
GO:BP	glycoprotein biosynthetic process	GO:0009101	0.000127981	3.892854635	347	722	19	60605	GALNT15,ST6GALNAC1,TMTC4,B4GALNT2,PSEN1,MAN1A2,BMPR2,GALNT7,UGGT2,HS2ST1,PLCB1,ACER2,COG3,TET3,POFUT2,GOLPH3,ST6GALNAC3,ATP7A,FAM20B
GO:BP	positive regulation of cellular protein localization	GO:1903829	0.000128084	3.892506539	307	733	18	60605	PARP1,ACSL3,PTPN9,CASP8,LRP4,NPEPPS,ATP2C1,PSEN1,WNK3,SQSTM1,NRXN1,MAPK1,SPTBN1,CCT3,CD2AP,NPM1,PARK2,TM9SF4
GO:BP	RNA localization	GO:0006403	0.000130708	3.883696894	222	694	15	60605	RANBP2,TNKS,RANBP17,SEH1L,NUP37,WDR33,POLDIP3,PARN,SHQ1,ZC3H11A,CCT3,NUP155,PNPT1,RFTN2,NPM1
GO:BP	regulation of actin cytoskeleton organization	GO:0032956	0.000133265	3.875285511	365	761	20	60605	LATS1,IQGAP3,F11R,BCAS3,BRAF,TMOD3,CAPZA1,PAK2,ABI2,IQGAP2,SPTBN1,ARFIP1,NF2,FER,ARHGAP28,CD2AP,FCHSD2,PARK2,ABL2,LIMCH1
GO:BP	regulation of nervous system process	GO:0031644	0.00013351	3.874487216	147	766	13	60605	TENM4,ZMYND8,FGF12,ITGAX,NRXN1,PARD3,JAM2,LPIN1,LRRK2,ABAT,SLC25A12,AKAP9,UNC13B
GO:BP	leukocyte activation involved in immune response	GO:0002366	0.000135499	3.868064656	723	756	29	60605	ATP6V1D,AGL,DERA,LEF1,HLA-DRB1,APAF1,ITGAX,HGSNAT,MSH2,PSEN1,ANXA2,RC3H2,VAMP7,RAB7A,LCP1,SCAMP1,MAPK1,ATG7,DYSF,ACLY,IQGAP2,FUCA1,ALOX5,XRCC6,FER,ATP7A,CLEC12A,DNAJC3,ERP44
GO:BP	negative regulation of transcription by RNA polymerase II	GO:0000122	0.000138889	3.857331201	899	757	33	60605	SNW1,MTA3,TENM2,PARP1,ZNF398,TAF1,NR2C1,ZNF560,RBL1,PPARD,ESR1,LEF1,ZEB1,PIAS1,ZNF263,USP9X,PSEN1,SQSTM1,DMRT1,HDAC8,JAZF1,ATRX,FNIP2,PCBP3,ATF2,WDTC1,NFE2L3,NCOR1,CBFA2T2,PARK2,JARID2,PTPN2,LCOR
GO:BP	negative regulation of programmed cell death	GO:0043069	0.000141043	3.850648356	952	542	28	60605	AHI1,STAT5B,TMBIM4,HIGD1A,PPARD,SLC30A10,LEF1,CASP8,TEX11,PIAS1,CD38,LRP2,CAMK1D,MSH2,BRAF,PSEN1,WNK3,FSTL1,FANK1,SQSTM1,RAB7A,NNT,CTNNA1,MAPK1,PKHD1,PAK2,GRK5,LRRK2
GO:BP	regulation of cellular component size	GO:0032535	0.000147566	3.831014268	388	720	20	60605	LATS1,IQGAP3,RPTOR,BMPR2,WNK3,TMOD3,CAPZA1,NRCAM,CLCN3,ABI2,IQGAP2,SPTBN1,MACF1,ARFIP1,WDTC1,FER,ARHGAP28,FCHSD2,NPM1,ATP7A
GO:BP	cell activation involved in immune response	GO:0002263	0.000152248	3.8174472	727	756	29	60605	ATP6V1D,AGL,DERA,LEF1,HLA-DRB1,APAF1,ITGAX,HGSNAT,MSH2,PSEN1,ANXA2,RC3H2,VAMP7,RAB7A,LCP1,SCAMP1,MAPK1,ATG7,DYSF,ACLY,IQGAP2,FUCA1,ALOX5,XRCC6,FER,ATP7A,CLEC12A,DNAJC3,ERP44
GO:BP	positive regulation of protein-containing complex assembly	GO:0031334	0.000153027	3.815231665	265	766	17	60605	PARP1,ABCA1,ESR1,CDK5RAP2,SLAIN2,LCP1,ABI2,IQGAP2,FNIP2,WARS,ARFIP1,FER,FCHSD2,CLIP1,AKAP9,OCLN,UNC13B
GO:BP	chordate embryonic development	GO:0043009	0.00015619	3.806346827	631	721	26	60605	LATS1,KDM6A,LEF1,ZEB1,MKS1,NCAPG2,CASP8,LRP2,MSH2,PSEN1,BMPR2,MYH9,SEC24D,MAPK1,MFN2,PCSK5,ZMIZ1,C2CD3,IFT52,COBL,ARNT,WDTC1,SH3PXD2A,SSBP3,ATP7A,BIRC6
GO:BP	positive regulation of peptide hormone secretion	GO:0090277	0.000164959	3.782624088	105	574	10	60605	PLA2G6,PPARD,ADCY8,HLA-DRB1,CD38,OSBP,CASR,ACSL4,AIMP1,ABAT
GO:BP	regulation of neuron projection development	GO:0010975	0.000191272	3.71834966	455	747	22	60605	GAK,PTPN9,IL1RAPL1,LRP4,CD38,CAMK1D,BRAF,PSEN1,BMPR2,ZDHHC15,PAK2,ABI2,LRRK2,COBL,PTPRG,MACF1,ATP8A2,ULK4,CBFA2T2,ABL2,INPP5F,NGEF
GO:BP	negative regulation of kinase activity	GO:0033673	0.000207675	3.682615875	276	751	17	60605	LATS1,CHORDC1,PPP2R5A,GNAQ,RPTOR,PSEN1,SMYD3,CDK5RAP1,SPRED2,PAK2,WARS,NF2,CORO1C,NPM1,PARK2,PTPN2,DNAJC3
GO:BP	positive regulation of peptide secretion	GO:0002793	0.000215881	3.665786519	108	574	10	60605	PLA2G6,PPARD,ADCY8,HLA-DRB1,CD38,OSBP,CASR,ACSL4,AIMP1,ABAT
GO:BP	nucleocytoplasmic transport	GO:0006913	0.000229757	3.638730854	353	737	19	60605	NEMF,PTPN14,RANBP2,XPO7,RANBP17,PTPN11,SEH1L,PSEN1,NUP37,WDR33,POLDIP3,MAPK1,ZC3H11A,GEMIN6,LRRK2,NUP155,KPNA3,NPM1,IPO11
GO:BP	regulation of protein stability	GO:0031647	0.000252267	3.598139899	302	695	17	60605	ZSWIM7,BTRC,FBXW11,TAF1,GNAQ,USP9X,CREBL2,MAPK1,HDAC8,LRRK2,CCT3,ANK2,NF2,COG3,USP13,NPM1,PARK2
GO:BP	negative regulation of transferase activity	GO:0051348	0.00025726	3.589628125	314	751	18	60605	LATS1,CHORDC1,PPP2R5A,GNAQ,RPTOR,PSEN1,SMYD3,CDK5RAP1,SPRED2,PAK2,WARS,NF2,UGT1A4,CORO1C,NPM1,PARK2,PTPN2,DNAJC3
GO:BP	regulation of proteolysis involved in cellular protein catabolic process	GO:1903050	0.000257885	3.588574369	224	725	15	60605	LATS1,BTRC,TAF1,EIF3H,RNF180,ZYG11B,PIAS1,PSEN1,AGTPBP1,DYX1C1,LRRK2,RNF185,USP13,PARK2,OPHN1
GO:BP	nuclear transport	GO:0051169	0.000261986	3.581721632	356	737	19	60605	NEMF,PTPN14,RANBP2,XPO7,RANBP17,PTPN11,SEH1L,PSEN1,NUP37,WDR33,POLDIP3,MAPK1,ZC3H11A,GEMIN6,LRRK2,NUP155,KPNA3,NPM1,IPO11
GO:BP	regulation of plasma membrane bounded cell projection assembly	GO:0120032	0.000264687	3.577267599	191	735	14	60605	TENM2,ZMYND8,MAP4,KLHL41,BCAS3,ATG3,NRXN1,ABI2,SYNE2,COBL,FER,CORO1C,ATP7A,OCLN
GO:BP	cellular response to inorganic substance	GO:0071241	0.000265014	3.576731829	226	720	15	60605	KCNH1,PARP1,SLC30A10,CLIC4,ADCY8,BRAF,NRXN1,MAPK1,SLC25A24,LRRK2,ATRX,A3GALT2,CPNE4,PARK2,ATP7A
GO:BP	peptide biosynthetic process	GO:0043043	0.000273328	3.563315945	834	758	31	60605	NEMF,DAP3,METTL16,PATL1,EIF3H,MRPS36,MRPS23,EIF4G3,RC3H2,POLDIP3,EIF4EBP2,PARN,CDK5RAP1,MTG1,MAPK1,CNOT6,EIF2B3,CDC123,AIMP1,SHMT1,PCSK5,YARS,WARS,PNPT1,DNAJC1,YTHDF3,NPM1,MRPS25,EIF3C,DNAJC3,DDX1
GO:BP	gland development	GO:0048732	0.000284256	3.546290248	443	720	21	60605	ORAI1,LATS1,BTRC,KDM5B,IQGAP3,STAT5B,NRG3,ESR1,LEF1,BRAF,CYP7B1,PSEN1,SEC63,ARHGAP5,MAPK1,MAD1L1,COBL,PNPT1,LAMA1,JARID2,ATP7A
GO:BP	negative regulation of cell death	GO:0060548	0.000288908	3.539240772	1047	542	29	60605	AHI1,STAT5B,TMBIM4,HIGD1A,PPARD,SLC30A10,LEF1,CASP8,TEX11,PIAS1,CD38,LRP2,CAMK1D,MSH2,BRAF,PSEN1,WNK3,FSTL1,FANK1,SQSTM1,RAB7A,NNT,CTNNA1,MAPK1,PKHD1,ATG7,PAK2,GRK5,LRRK2
GO:BP	wound healing	GO:0042060	0.000292949	3.533207468	555	735	24	60605	DCBLD2,ITPR2,F11R,RCOR1,PPARD,GNAQ,PTPN11,ENTPD1,DST,ANXA2,MYH9,MAPK1,CAPZA1,MFN2,DYSF,ABAT,AKAP10,TEC,MACF1,ALOX5,SYTL4,PRKCB,CASK,OCLN
GO:BP	regulation of cell projection assembly	GO:0060491	0.000301084	3.521311674	193	735	14	60605	TENM2,ZMYND8,MAP4,KLHL41,BCAS3,ATG3,NRXN1,ABI2,SYNE2,COBL,FER,CORO1C,ATP7A,OCLN
GO:BP	negative regulation of apoptotic process	GO:0043066	0.000301266	3.521049433	928	542	27	60605	AHI1,STAT5B,TMBIM4,HIGD1A,PPARD,SLC30A10,LEF1,CASP8,TEX11,PIAS1,CD38,LRP2,CAMK1D,MSH2,BRAF,PSEN1,WNK3,FSTL1,FANK1,SQSTM1,NNT,CTNNA1,MAPK1,PKHD1,PAK2,GRK5,LRRK2
GO:BP	sexual reproduction	GO:0019953	0.000301448	3.520788065	887	716	31	60605	KDM5B,FBXW11,LEPR,RNASE10,SPATA6,CLIC4,ZAN,TEX11,PIAS1,MSH2,USP9X,WDR33,PARN,MYH9,DMRT1,JAM2,OAZ3,ZMIZ1,LRRK2,PLCB1,ATRX,ABAT,CCT3,IFT81,FANCD2,CNBD2,OCA2,SPATA22,KATNAL1,NOX5,SPATA5
GO:BP	cytoskeleton-dependent intracellular transport	GO:0030705	0.000312524	3.505116662	200	602	13	60605	BLOC1S2,FBXW11,COPG2,ARHGAP21,DST,VAMP7,AGTPBP1,KIF4A,MYO5A,HOOK3,SYNE2,IFT52,IFT81
GO:BP	cellular response to metal ion	GO:0071248	0.000321774	3.492448638	198	720	14	60605	KCNH1,PARP1,SLC30A10,CLIC4,ADCY8,BRAF,NRXN1,MAPK1,SLC25A24,LRRK2,A3GALT2,CPNE4,PARK2,ATP7A
GO:BP	negative regulation of transport	GO:0051051	0.000328281	3.483754479	487	720	22	60605	PACSIN2,RAB11FIP3,IL1RAPL1,FGF12,THADA,ATG3,PTPN11,BRAF,STXBP5L,WNK3,RAB7A,OAZ3,LYPLA1,DYSF,ACSL4,LRRK2,ABAT,ARFIP1,SYTL4,PRKCB,PARK2,ATP7A
GO:BP	centrosome duplication	GO:0051298	0.000342813	3.464942593	72	694	9	60605	CHORDC1,CDK5RAP2,CEP44,SPICE1,PKHD1,POC1B,C2CD3,CEP192,NPM1
GO:BP	positive regulation of intracellular signal transduction	GO:1902533	0.000360896	3.442617642	1063	768	36	60605	PLA2G6,IQGAP3,F11R,RRAGB,STK19,PPARD,SLC30A10,ESR1,SLC38A9,CASP8,HLA-DRB1,PTPN11,LRP2,BRAF,RPTOR,SEH1L,ATP2C1,PSEN1,RC3H2,ZC3HAV1,EDARADD,NRXN1,SPRED2,MAPK1,CASR,CAMTA1,LRRK2,PLCB1,PRKCB,RELL1,PARK2,GOLPH3,RASGEF1A,PTPN2,DDX1,GPR89B
GO:BP	myeloid leukocyte activation	GO:0002274	0.000362853	3.440269449	671	756	27	60605	ATP6V1D,AGL,DERA,LRFN5,SHPK,APAF1,ITGAX,HGSNAT,CRLF2,PSEN1,ANXA2,VAMP7,RAB7A,SCAMP1,MAPK1,ATG7,DYSF,ACLY,IQGAP2,LRRK2,FUCA1,ALOX5,XRCC6,FER,CLEC12A,DNAJC3,ERP44
GO:BP	DNA repair	GO:0006281	0.000370016	3.431779314	586	758	25	60605	ZSWIM7,PARP1,UIMC1,KDM2A,POLH,MSH3,ZRANB3,MSH2,WDR70,AQR,WDR33,APLF,CHAF1B,EEPD1,NPLOC4,UBE2W,ATRX,FAM168A,POLA1,FANCD2,XRCC6,SPATA22,NPM1,UVRAG,DDX1
GO:BP	positive regulation of transcription by RNA polymerase II	GO:0045944	0.00037468	3.42633959	1200	712	37	60605	AHI1,SNW1,PARP1,STAT5B,TOX2,RBL1,PBX3,PPARD,ESR1,LEF1,ZEB1,TNKS,MYBL2,BCAS3,ZNF263,MED13,SSBP2,THRAP3,SMYD3,BMPR2,SQSTM1,NRF1,DMRT1,YEATS4,LPIN1,HDAC8,ZMIZ1,ATRX,ARNT,ATF2,XRCC6,TET3,SSBP3,NPM1,PARK2,CHD6,CASK
GO:BP	positive regulation of transferase activity	GO:0051347	0.000375623	3.425247792	690	389	19	60605	DOCK3,CCNY,BTRC,IQGAP3,NRG3,CAB39L,ADCY8,MAPKAP1,RANBP2,TNKS,HLA-DRB1,PTPN11,BRAF,RPTOR,EPHA6,PSEN1,PARN,CDK5RAP1,NRXN1
GO:BP	response to inorganic substance	GO:0010035	0.000389343	3.409667299	583	764	25	60605	KCNH1,PARP1,SLC30A10,CLIC4,ADCY8,CASP8,PTPN11,ABCC2,BRAF,NRXN1,MAPK1,ATG7,CASR,SLC25A24,LRRK2,ATRX,A3GALT2,ABAT,ATF2,LONP1,CPNE4,SLC25A12,PARK2,ATP7A,GPHN
GO:BP	translation	GO:0006412	0.00040239	3.395352759	804	758	30	60605	NEMF,DAP3,METTL16,PATL1,EIF3H,MRPS36,MRPS23,EIF4G3,RC3H2,POLDIP3,EIF4EBP2,PARN,CDK5RAP1,MTG1,MAPK1,CNOT6,EIF2B3,CDC123,AIMP1,SHMT1,YARS,WARS,PNPT1,DNAJC1,YTHDF3,NPM1,MRPS25,EIF3C,DNAJC3,DDX1
GO:BP	cell surface receptor signaling pathway involved in cell-cell signaling	GO:1905114	0.000429384	3.367153843	639	604	23	60605	CCNY,LATS1,BTRC,ZMYND8,FBXW11,KDM6A,GNAQ,ESR1,LEF1,MKS1,TNKS,LRP4,CDK14,SCYL2,PSEN1,NRXN1,GRK5,LRRK2,PLCB1,RAB3GAP1,GLRA3,ABAT,MACF1
GO:BP	regulation of neurotransmitter levels	GO:0001505	0.00043639	3.360125253	221	766	15	60605	BRAF,STXBP5L,PSEN1,NRXN2,NRXN1,FBXL20,AGTPBP1,LRRK2,RAB3GAP1,ABAT,PRKCB,PARK2,CASK,GABRA2,UNC13B
GO:BP	microtubule organizing center organization	GO:0031023	0.000461198	3.336112548	141	741	12	60605	CHORDC1,FBXW11,CDK5RAP2,CEP44,BCAS3,SPICE1,PKHD1,POC1B,C2CD3,CEP192,NPM1,UVRAG
GO:BP	dendrite development	GO:0016358	0.000505557	3.29623003	247	597	14	60605	ZMYND8,RERE,IL1RAPL1,LRP4,CAMK1D,LLPH,PSEN1,ZDHHC15,ACSL4,PAK2,ABI2,LRRK2,UBA6,COBL
GO:BP	regulation of exocytosis	GO:0017157	0.000515088	3.288118649	208	712	14	60605	PLA2G6,IL1RAPL1,BRAF,STXBP5L,FBXL20,VAMP7,RAB7A,LRRK2,RAB3GAP1,FER,SYTL4,PRKCB,PARK2,CASK
GO:BP	response to lipid	GO:0033993	0.000522712	3.281737611	956	474	25	60605	AGL,SNW1,LATS1,PARP1,TRIM16,STAT5B,NR2C1,ABCA1,PPARD,ESR1,LEF1,ADCY8,SHPK,CASP8,GRAMD1C,CD38,ABCC2,CYP7B1,SMYD3,SGMS1,GLDC,KDM4C,MAPK1,DYX1C1,CASR
GO:BP	regulation of mitotic cell cycle	GO:0007346	0.000525959	3.279047771	612	638	23	60605	BTRC,MTA3,SFI1,STAT5B,RBL1,CDK5RAP2,PTPN11,MSH2,RPTOR,KLHL18,TMOD3,CNOT6,DMRT1,MAD1L1,CEP70,STK33,CEP192,PLCB1,TOM1L2,ANAPC16,ATF2,FANCD2,UBE2E1
GO:BP	regulation of ATP metabolic process	GO:1903578	0.000528325	3.277098538	120	720	11	60605	PARP1,RANBP2,SEH1L,PSEN1,NUP37,PFKFB3,ARNT,NUP155,NCOR1,SLC25A12,ATP7A
GO:BP	response to other organism	GO:0051707	0.000559081	3.252525046	1600	758	46	60605	BTRC,PLA2G6,APOBEC3A_B,MACROD2,FBXW11,STAT5B,ABCA1,PSPC1,SLC17A5,PPARD,SHPK,CASP8,HLA-DRB1,PIAS1,STAB2,ZDHHC11,PTPN11,ITGAX,ABCC2,SEH1L,DEFB124,NAALADL2,ZC3HAV1,C10ORF99,SGMS1,VAMP7,C9,RAB7A,XPR1,MAPK1,ATG7,CAPZA1,AIMP1,PAK2,NPLOC4,CEP192,AKAP8,COLEC11,XRCC6,FER,YTHDF3,CFB,ATP7A,PTPN2,DNAJC3,DDX1
GO:BP	regulation of organelle assembly	GO:1902115	0.000566361	3.246906355	192	551	12	60605	STX18,MAP4,CDK5RAP2,ATG3,SPICE1,NRXN1,LCP1,KIF9,CNOT6,SYNE2,LRRK2,RAB3GAP1
GO:BP	response to external biotic stimulus	GO:0043207	0.000568917	3.244950972	1601	758	46	60605	BTRC,PLA2G6,APOBEC3A_B,MACROD2,FBXW11,STAT5B,ABCA1,PSPC1,SLC17A5,PPARD,SHPK,CASP8,HLA-DRB1,PIAS1,STAB2,ZDHHC11,PTPN11,ITGAX,ABCC2,SEH1L,DEFB124,NAALADL2,ZC3HAV1,C10ORF99,SGMS1,VAMP7,C9,RAB7A,XPR1,MAPK1,ATG7,CAPZA1,AIMP1,PAK2,NPLOC4,CEP192,AKAP8,COLEC11,XRCC6,FER,YTHDF3,CFB,ATP7A,PTPN2,DNAJC3,DDX1
GO:BP	demethylation	GO:0070988	0.000573029	3.241823233	74	717	9	60605	KDM5B,APOBEC3A_B,KDM6A,KDM2A,USP9X,KDM4C,TET3,JARID2,PHF8
GO:BP	reproductive structure development	GO:0048608	0.00059537	3.225212916	433	455	16	60605	KDM5B,STAT5B,PPARD,ESR1,LEF1,CASP8,TEX11,PTPN11,LRP2,MSH2,CYP7B1,BMPR2,RRM1,CTNNA1,MAPK1,DMRT1
GO:BP	protein complex oligomerization	GO:0051259	0.000617285	3.209514144	237	633	14	60605	LETM1,ADCY8,KCND3,EHD4,HLA-DRB1,HGSNAT,RRM1,C9,TRPM6,SHMT1,KCTD8,GLRA3,PNPT1,PEX5
GO:BP	negative regulation of cell cycle process	GO:0010948	0.000628058	3.202000317	400	694	19	60605	MGA,RBL1,YAF2,CDK5RAP2,TNKS,APAF1,PTPN11,MSH2,INTS7,C10ORF99,CNOT6,DMRT1,MAD1L1,STK33,TOM1L2,ATRX,ATF2,FANCD2,NPM1
GO:BP	tissue morphogenesis	GO:0048729	0.00063631	3.19633129	675	725	26	60605	AHI1,BTRC,KDM5B,KDM6A,CLIC4,ESR1,LEF1,MYO9A,MKS1,ITGAX,LRP2,CYP7B1,TXNRD1,PSEN1,BMPR2,STARD13,PKHD1,CASR,C2CD3,IFT52,COBL,LAMA1,NF2,POFUT2,ATP7A,OPHN1
GO:BP	negative regulation of cell cycle	GO:0045786	0.00063633	3.196317925	487	628	20	60605	LATS1,MGA,RBL1,YAF2,CDK5RAP2,TNKS,APAF1,PTPN11,MSH2,INTS7,C10ORF99,CDK5RAP1,CNOT6,DMRT1,MAD1L1,STK33,TOM1L2,ATRX,ATF2,FANCD2
GO:BP	aging	GO:0007568	0.000662432	3.178858564	333	755	18	60605	RBL1,SLC30A10,APAF1,MSH2,PSEN1,SEC63,CTNNA1,MAPK1,ATG7,ZMIZ1,LRRK2,ABAT,DNMBP,PNPT1,ATP8A2,LONP1,NPM1,DDC
GO:BP	ERBB signaling pathway	GO:0038127	0.000703615	3.152665207	146	744	12	60605	PTPN12,SLC30A10,PTPN11,BRAF,REPS2,PSEN1,RAB7A,MAPK1,RNF115,FER,STAM2,PTPN2
GO:BP	axon guidance	GO:0007411	0.000719455	3.142996102	283	620	15	60605	PTPRA,PTPN11,ZSWIM5,EPHA6,BMPR2,CNTN4,LAMA2,MYOT,NRXN1,ENAH,DOK2,MAPK1,NRCAM,SPTBN1,LAMA1
GO:BP	protein dephosphorylation	GO:0006470	0.000735356	3.133502329	334	600	16	60605	BTRC,PTPN12,FBXW11,PPP2R5A,RNGTT,PTPN14,PTPN9,PTPN13,PTPN4,PTPRA,PTPN11,CABIN1,CAMTA1,PPP6R3,LRRK2,PTPRG
GO:BP	neuron projection guidance	GO:0097485	0.000752516	3.123484473	284	620	15	60605	PTPRA,PTPN11,ZSWIM5,EPHA6,BMPR2,CNTN4,LAMA2,MYOT,NRXN1,ENAH,DOK2,MAPK1,NRCAM,SPTBN1,LAMA1
GO:BP	multicellular organism reproduction	GO:0032504	0.000770653	3.113140959	878	716	30	60605	PLA2G6,FBXW11,STAT5B,SPATA6,PPARD,ESR1,TEX11,PIAS1,PTPN11,MSH2,USP9X,BMPR2,WDR33,PARN,MAPK1,DMRT1,JAM2,OAZ3,ACSL4,ZMIZ1,LRRK2,ATRX,IFT81,FANCD2,CNBD2,OCA2,SPATA22,KATNAL1,NOX5,SPATA5
GO:BP	regulation of ion transmembrane transport	GO:0034765	0.000771977	3.112395376	520	768	23	60605	KCNH1,PLA2G6,CACNA2D4,CLIC4,AKAP7,KCNJ6,KCND3,FGF12,THADA,PSEN1,CACNB4,WNK3,NRXN1,UTRN,SCN8A,GABBR2,PDE4D,KCNH7,ANK2,TMC1,ATP7A,AKAP9,GPR89B
GO:BP	regulation of peptidyl-serine phosphorylation	GO:0033135	0.000787734	3.103620651	146	752	12	60605	LATS1,MAPKAP1,BRAF,RPTOR,SMYD3,NRXN1,CREBL2,PDE4D,FNIP2,AKAP9,INPP5F,PLCL1
GO:BP	synaptic transmission, glutamatergic	GO:0035249	0.000813263	3.089769151	94	766	10	60605	PLA2G6,SLC17A6,PSEN1,NRXN1,CLCN3,LRRK2,RAB3GAP1,PARK2,OPHN1,UNC13B
GO:BP	cellular response to nutrient levels	GO:0031669	0.000834949	3.078340056	250	615	14	60605	ATP6V1D,SNW1,RRAGB,SLC38A9,TNKS,RPTOR,SEH1L,BMPR2,XPR1,MAPK1,ATG7,CASR,LRRK2,ATF2
GO:BP	nuclear export	GO:0051168	0.000849436	3.070869104	202	352	10	60605	NEMF,PTPN14,RANBP2,XPO7,RANBP17,PTPN11,SEH1L,NUP37,WDR33,POLDIP3
GO:BP	sister chromatid segregation	GO:0000819	0.000888961	3.051117156	214	724	14	60605	LATS1,CDK5RAP2,TNKS,NCAPG2,SEH1L,NSL1,KIF4A,MAD1L1,HDAC8,ATRX,AKAP8,ESCO1,PHF8,STAG1
GO:BP	regulation of cellular pH	GO:0030641	0.000920234	3.036101641	95	768	10	60605	ATP6V1D,CLIC4,RAB7A,MAPK1,CLCN3,LRRK2,CLN6,TM9SF4,DMXL1,GPR89B
GO:BP	negative regulation of signal transduction	GO:0009968	0.000920241	3.036098365	1394	745	41	60605	LATS1,BTRC,PTPN12,FBXW11,RGS6,ESR1,MAPKAP1,CASP8,BEND6,LRP4,LRP2,CYP7B1,SCYL2,PSEN1,BMPR2,FSTL1,RAB7A,SPRED2,CTNNA1,PKHD1,MFN2,PDE11A,RNF115,NPLOC4,LRRK2,PDE4D,UBR1,NF2,CD2AP,SNX25,YTHDF3,NCOR1,PRKCB,STAM2,CBFA2T2,PARK2,BIRC6,SESN1,ABL2,PTPN2,INPP5F
GO:BP	cellular response to lipid	GO:0071396	0.000937609	3.027978334	617	757	25	60605	SNW1,LATS1,PARP1,NR2C1,ABCA1,PPARD,ESR1,LEF1,ADCY8,SHPK,GRAMD1C,ABCC2,CYP7B1,SMYD3,SGMS1,KDM4C,MAPK1,DYX1C1,CASR,ZMIZ1,AKAP8,NCOR1,LANCL2,ABL2,LCOR
GO:BP	centriole replication	GO:0007099	0.000956447	3.019339077	41	694	7	60605	CDK5RAP2,CEP44,SPICE1,POC1B,C2CD3,CEP192,NPM1
GO:BP	dendritic spine development	GO:0060996	0.000979719	3.008898509	102	548	9	60605	ZMYND8,LLPH,PSEN1,ZDHHC15,ACSL4,PAK2,ABI2,LRRK2,UBA6
GO:BP	endoplasmic reticulum to Golgi vesicle-mediated transport	GO:0006888	0.000980553	3.008529001	208	640	13	60605	STX18,COPG2,RAB2A,VAMP7,GOSR1,SEC24D,CAPZA1,GOLGB1,PPP6R3,LRRK2,SPTBN1,ANK2,COG3
GO:BP	rhythmic process	GO:0048511	0.000992444	3.003294174	307	296	11	60605	BTRC,KDM5B,GPR176,FBXW11,STAT5B,PSPC1,GNAQ,ESR1,KDM2A,THRAP3,USP9X
GO:BP	epidermal growth factor receptor signaling pathway	GO:0007173	0.001017735	2.992365388	124	744	11	60605	PTPN12,SLC30A10,PTPN11,BRAF,REPS2,PSEN1,RAB7A,RNF115,FER,STAM2,PTPN2
GO:BP	anion transport	GO:0006820	0.001039038	2.983368701	529	768	23	60605	SLC26A11,PLA2G6,SLC17A5,CLIC4,SLC38A9,LRP2,ABCC2,SLC17A6,PSEN1,PCYOX1,XPR1,GABRG3,CASR,ACSL4,CLCN3,SLC25A24,RAB3GAP1,GLRA3,ABAT,SLC16A9,SLC25A12,GABRA2,GPR89B
GO:BP	regulation of protein localization to membrane	GO:1905475	0.001090296	2.962455538	203	554	12	60605	ZMYND8,ACSL3,PPP2R5A,PTPN9,CASP8,LRP4,ATP2C1,WNK3,SQSTM1,NRXN1,LYPLA1,SPTBN1
GO:BP	positive regulation of immune system process	GO:0002684	0.001139503	2.943284464	1079	760	35	60605	BTRC,PLA2G6,FBXW11,STAT5B,PSPC1,LEF1,CASP8,HLA-DRB1,PTPN11,CD38,CAMK1D,MSH2,BRAF,CRLF2,DEFB124,PSEN1,RC3H2,VAMP7,C9,MAPK1,JAM2,EIF2B3,PAK2,ZMIZ1,LRRK2,PDE4D,TEC,COLEC11,XRCC6,FER,PRKCB,CFB,PTPN2,DDX1,ELF1
GO:BP	lipid catabolic process	GO:0016042	0.001187948	2.92520265	348	752	18	60605	PLA2G6,BCO2,PPARD,ACAD10,ABHD6,RAB7A,ABHD12,ACER3,PLCB4,LPIN1,PLCB1,ACER2,ACADS,FUCA1,PEX5,HSD17B6,INPP5F,PLCL1
GO:BP	regulation of protein kinase activity	GO:0045859	0.001204475	2.919202067	809	751	29	60605	DOCK3,CCNY,LATS1,CHORDC1,IQGAP3,NRG3,GNAQ,CAB39L,ADCY8,MAPKAP1,PTPN11,BRAF,RPTOR,PSEN1,SMYD3,CDK5RAP1,NRXN1,SPRED2,MAPK1,PAK2,LRRK2,WARS,NF2,XRCC6,CORO1C,NPM1,UVRAG,PTPN2,DNAJC3
GO:BP	chromatin remodeling	GO:0006338	0.001233744	2.908775037	222	717	14	60605	OIP5,KDM5B,KDM6A,RERE,ESR1,ITGB3BP,CENPA,KDM4C,ATRX,PPHLN1,FAM172A,NPM1,JARID2,PHF8
GO:BP	actin filament-based movement	GO:0030048	0.001283731	2.891526052	151	761	12	60605	KCND3,FGF12,MYH9,MYH10,MYO5A,SYNE2,PDE4D,ANK2,NUP155,AKAP9,MYO1B,LIMCH1
GO:BP	regulation of proteasomal protein catabolic process	GO:0061136	0.001328276	2.876711635	189	725	13	60605	BTRC,TAF1,EIF3H,RNF180,ZYG11B,PIAS1,PSEN1,DYX1C1,LRRK2,RNF185,USP13,PARK2,OPHN1
GO:BP	canonical Wnt signaling pathway	GO:0060070	0.001365574	2.864684785	349	328	12	60605	CCNY,LATS1,BTRC,KDM6A,GNAQ,LEF1,MKS1,TNKS,LRP4,CDK14,SCYL2,PSEN1
GO:BP	response to radiation	GO:0009314	0.001368502	2.863754705	463	694	20	60605	PARP1,PDC,CACNA2D4,TAF1,F11R,GNAQ,UIMC1,POLH,PIAS1,ZRANB3,MSH2,BRAF,INTS7,RRM1,CRB1,FANCD2,XRCC6,ATP8A2,CCDC66,NPM1
GO:BP	regulation of translation	GO:0006417	0.001388582	2.857428541	504	758	22	60605	NEMF,METTL16,PATL1,EIF3H,EIF4G3,RC3H2,POLDIP3,EIF4EBP2,PARN,CDK5RAP1,MTG1,MAPK1,CNOT6,CDC123,SHMT1,PNPT1,DNAJC1,YTHDF3,NPM1,EIF3C,DNAJC3,DDX1
GO:BP	developmental process involved in reproduction	GO:0003006	0.001430734	2.844441197	997	721	32	60605	KDM5B,FBXW11,STAT5B,SPATA6,PPARD,ESR1,LEF1,CASP8,TEX11,PIAS1,PTPN11,LRP2,MSH2,CYP7B1,BMPR2,WDR33,RRM1,CTNNA1,MAPK1,DMRT1,JAM2,OAZ3,LRRK2,ATRX,ARNT,IFT81,CNBD2,ADAM19,OCA2,KATNAL1,SPATA5,BIRC6
GO:BP	peptide metabolic process	GO:0006518	0.001499778	2.823973013	998	758	33	60605	NEMF,DAP3,METTL16,PATL1,EIF3H,MRPS36,MRPS23,NPEPPS,EIF4G3,PSEN1,RC3H2,POLDIP3,EIF4EBP2,PARN,CDK5RAP1,MTG1,MAPK1,CNOT6,EIF2B3,CDC123,AIMP1,SHMT1,PCSK5,YARS,WARS,PNPT1,DNAJC1,YTHDF3,NPM1,MRPS25,EIF3C,DNAJC3,DDX1
GO:BP	multicellular organismal reproductive process	GO:0048609	0.001502651	2.823141811	858	716	29	60605	PLA2G6,FBXW11,STAT5B,SPATA6,PPARD,ESR1,TEX11,PIAS1,PTPN11,MSH2,USP9X,BMPR2,WDR33,PARN,MAPK1,DMRT1,JAM2,OAZ3,ACSL4,ZMIZ1,LRRK2,ATRX,IFT81,FANCD2,CNBD2,OCA2,SPATA22,KATNAL1,SPATA5
GO:BP	protein polyubiquitination	GO:0000209	0.001507104	2.821856743	343	695	17	60605	BTRC,FBXO10,FBXW11,TAF1,FBXL13,RNF180,TNKS,NPEPPS,UBOX5,RC3H2,FBXL20,PPIL2,RNF115,UBE2W,WWP1,UBE2E1,PARK2
GO:BP	regulation of DNA metabolic process	GO:0051052	0.001567834	2.804699983	389	614	17	60605	PARP1,UIMC1,TNKS,POLH,MSH3,ZRANB3,MSH2,USP9X,WDR70,BMPR2,APLF,PARN,MAPK1,HDAC8,ATRX,CCT3,FAM168A
GO:BP	lysosomal transport	GO:0007041	0.001600867	2.795644736	111	695	10	60605	GAK,HGSNAT,SCYL2,VAMP7,RAB7A,HOOK3,LRRK2,SNX27,CCDC91,PARK2
GO:BP	regulation of protein localization to plasma membrane	GO:1903076	0.001612417	2.792522635	107	554	9	60605	ACSL3,PPP2R5A,PTPN9,ATP2C1,WNK3,SQSTM1,NRXN1,LYPLA1,SPTBN1
GO:BP	myeloid cell activation involved in immune response	GO:0002275	0.001648119	2.783011397	552	756	23	60605	ATP6V1D,AGL,DERA,APAF1,ITGAX,HGSNAT,PSEN1,ANXA2,VAMP7,RAB7A,SCAMP1,MAPK1,ATG7,DYSF,ACLY,IQGAP2,FUCA1,ALOX5,XRCC6,FER,CLEC12A,DNAJC3,ERP44
GO:BP	immune system development	GO:0002520	0.001650022	2.782510277	1037	768	34	60605	PARP1,LEPR,STAT5B,RCOR1,MELK,LEF1,ASH2L,ZEB1,NCAPG2,CASP8,HLA-DRB1,MSH3,PTPN11,MSH2,BRAF,PSEN1,CTNNBL1,ANXA2,RC3H2,MYH9,TMOD3,MAPK1,MAD1L1,ZMIZ1,ARNT,FANCD2,XRCC6,SH3PXD2A,SSBP3,PRKCB,JARID2,ATP7A,PTPN2,GPR89B
GO:BP	ncRNA metabolic process	GO:0034660	0.001665286	2.778511109	535	608	20	60605	OSGEPL1,NOL10,METTL16,INTS9,THADA,RC3H2,INTS7,INTS4,ESF1,PARN,CDK5RAP1,SHQ1,LIN28B,AIMP1,YARS,DTWD2,RPF2,C9ORF64,WARS,PNPT1
GO:BP	positive regulation of supramolecular fiber organization	GO:1902905	0.001695568	2.770684731	215	761	14	60605	CDK5RAP2,BRAF,SLAIN2,PSEN1,ABI2,IQGAP2,ARFIP1,NF2,FER,FCHSD2,CLIP1,AKAP9,OCLN,LIMCH1
GO:BP	signal release from synapse	GO:0099643	0.001697242	2.770256179	154	766	12	60605	BRAF,STXBP5L,PSEN1,NRXN2,NRXN1,FBXL20,LRRK2,RAB3GAP1,PRKCB,PARK2,CASK,UNC13B
GO:BP	neurotransmitter secretion	GO:0007269	0.001697242	2.770256179	154	766	12	60605	BRAF,STXBP5L,PSEN1,NRXN2,NRXN1,FBXL20,LRRK2,RAB3GAP1,PRKCB,PARK2,CASK,UNC13B
GO:BP	membrane docking	GO:0022406	0.001698249	2.769998541	183	766	13	60605	AHI1,EXOC6B,SFI1,CDK5RAP2,MKS1,RAB7A,RAB3IP,CEP70,C2CD3,CEP192,AKAP9,EXOC6,UNC13B
GO:BP	regulation of cell-matrix adhesion	GO:0001952	0.001745936	2.75797159	128	761	11	60605	BCAS3,PTPRA,PTPN11,UTRN,PKHD1,ACER2,MACF1,NF2,CORO1C,CASK,LIMCH1
GO:BP	regulation of actin filament organization	GO:0110053	0.001763731	2.753567771	282	761	16	60605	LATS1,F11R,BRAF,TMOD3,CAPZA1,PAK2,ABI2,IQGAP2,SPTBN1,ARFIP1,NF2,FER,ARHGAP28,FCHSD2,PARK2,LIMCH1
GO:BP	microtubule-based transport	GO:0099111	0.001791677	2.74674025	196	602	12	60605	BLOC1S2,FBXW11,COPG2,ARHGAP21,DST,VAMP7,AGTPBP1,DYX1C1,KIF4A,SYNE2,IFT52,IFT81
GO:BP	negative regulation of protein kinase activity	GO:0006469	0.001816825	2.740686861	252	751	15	60605	LATS1,CHORDC1,GNAQ,RPTOR,PSEN1,SMYD3,CDK5RAP1,SPRED2,PAK2,WARS,NF2,CORO1C,NPM1,PTPN2,DNAJC3
GO:BP	centriole assembly	GO:0098534	0.001855503	2.731538331	45	694	7	60605	CDK5RAP2,CEP44,SPICE1,POC1B,C2CD3,CEP192,NPM1
GO:BP	transport along microtubule	GO:0010970	0.001867797	2.728670225	162	602	11	60605	BLOC1S2,FBXW11,COPG2,ARHGAP21,DST,VAMP7,AGTPBP1,KIF4A,SYNE2,IFT52,IFT81
GO:BP	regulation of anatomical structure morphogenesis	GO:0022603	0.001888704	2.723836186	1048	695	32	60605	AHI1,TENM4,STRIP2,SH3D19,F11R,ESR1,MYO9A,MKS1,IL1RAPL1,ITGAX,LRP4,BRAF,PSEN1,BMPR2,AKAP2,ZDHHC15,MYH9,MYH10,PKHD1,PAK2,ABI2,BRWD3,LRRK2,WARS,DNMBP,MACF1,FGD4,ATF2,ALOX5,CORO1C,PRKCB,PARK2
GO:BP	organic acid catabolic process	GO:0016054	0.001967095	2.706174657	261	633	14	60605	SCLY,ALDH7A1,PPARD,AMDHD1,ACAD10,ASRGL1,XYLB,GLDC,BCAT1,LPIN1,SHMT1,ABAT,ACADS,PEX5
GO:BP	G2/M transition of mitotic cell cycle	GO:0000086	0.002011926	2.696388008	262	40	5	60605	CCNY,LATS1,BTRC,MTA3,SFI1
GO:BP	protein localization to nucleus	GO:0034504	0.002012782	2.696203177	294	737	16	60605	LATS1,PARP1,RANBP2,RANBP17,PSEN1,CTNNA1,MAPK1,RPF2,LRRK2,CCT3,NUP155,KPNA3,NF2,CD2AP,NPM1,IPO11
GO:BP	myeloid leukocyte mediated immunity	GO:0002444	0.002071975	2.683615545	558	758	23	60605	ATP6V1D,AGL,DERA,APAF1,ITGAX,HGSNAT,PSEN1,ANXA2,VAMP7,RAB7A,SCAMP1,MAPK1,ATG7,ACLY,IQGAP2,FUCA1,ALOX5,XRCC6,FER,CLEC12A,DNAJC3,ERP44,DDX1
GO:BP	establishment of protein localization to membrane	GO:0090150	0.002107312	2.676271204	385	707	18	60605	ACSL3,CASP8,ZDHHC11,ATG3,BRAF,ATP2C1,SEC63,ZDHHC15,RAB7A,PARD3,RAB3IP,LYPLA1,RAB3GAP1,SPTBN1,MACF1,PEX5,GOLPH3,ZDHHC20
GO:BP	regulation of pH	GO:0006885	0.002146202	2.668329358	104	768	10	60605	ATP6V1D,CLIC4,RAB7A,MAPK1,CLCN3,LRRK2,CLN6,TM9SF4,DMXL1,GPR89B
GO:BP	regulation of cell activation	GO:0050865	0.002199697	2.657637162	662	641	23	60605	F11R,STAT5B,LRFN5,LEF1,SHPK,ZEB1,HLA-DRB1,PTPN11,CD38,MSH2,BRAF,CRLF2,RC3H2,VAMP7,MAD1L1,PAK2,ZMIZ1,LRRK2,ABAT,TEC,FANCD2,XRCC6,FER
GO:BP	cytokine-mediated signaling pathway	GO:0019221	0.002208148	2.655971852	824	760	29	60605	BTRC,FBXW11,TNFRSF8,LEPR,STAT5B,ZEB1,CASP8,HLA-DRB1,PIAS1,PTPN11,ITGAX,CRLF2,ANXA2,EDARADD,SQSTM1,LCP1,CAPZA1,PAK2,PLCB1,TEC,ALOX5,FER,YTHDF3,COMMD7,PARK2,ABL2,PTPN2,OSMR,ELF1
GO:BP	mammary gland epithelial cell proliferation	GO:0033598	0.002225241	2.65262292	28	161	4	60605	BTRC,KDM5B,IQGAP3,ESR1
GO:BP	positive regulation of cell death	GO:0010942	0.002253531	2.647136375	691	615	23	60605	LATS1,PARP1,TNFRSF8,MELK,ITGB3BP,CASP8,APAF1,MYBL2,CAMK1D,PSEN1,CTNNBL1,FANK1,SQSTM1,SHQ1,CTNNA1,ATG7,ZMAT3,MFN2,PAK2,LRRK2,ACER2,FGD4,ATF2
GO:BP	negative regulation of cellular catabolic process	GO:0031330	0.002269592	2.644052117	264	542	13	60605	NBAS,TAF1,METTL16,LEPR,EIF3H,LAPTM4B,THRAP3,PSEN1,ANXA2,PARN,ATG7,NELL1,LRRK2
GO:BP	adult behavior	GO:0030534	0.002415964	2.616909526	135	745	11	60605	PBX3,RNF180,FGF12,NRXN2,NRXN1,ABHD12,AGTPBP1,CLCN3,ABAT,PARK2,INPP5F
GO:BP	regulation of carbohydrate catabolic process	GO:0043470	0.00244556	2.61162172	92	681	9	60605	RANBP2,SEH1L,PSEN1,NUP37,PFKFB3,ARNT,NUP155,NCOR1,SLC25A12
GO:BP	cell cycle G2/M phase transition	GO:0044839	0.002462036	2.608705645	273	40	5	60605	CCNY,LATS1,BTRC,MTA3,SFI1
GO:BP	negative regulation of gene expression	GO:0010629	0.002490811	2.603659155	1470	735	41	60605	NBAS,IQGAP3,TAF1,METTL16,PATL1,RBL1,LAPTM4B,RCOR1,ESR1,LEF1,PTPN13,RANBP2,HLA-DRB1,ABCC2,THRAP3,SEH1L,PSEN1,NUP37,RC3H2,EIF4EBP2,ZC3HAV1,PARN,NRXN1,SHQ1,CNOT6,LIN28B,SHMT1,NPLOC4,LRRK2,PPHLN1,NUP155,PNPT1,AKAP8,CD2AP,YTHDF3,NCOR1,NPM1,PARK2,PTBP2,JARID2,OCLN
GO:BP	neutrophil degranulation	GO:0043312	0.002544761	2.594352976	483	756	21	60605	ATP6V1D,AGL,DERA,APAF1,ITGAX,HGSNAT,PSEN1,ANXA2,VAMP7,RAB7A,SCAMP1,MAPK1,ATG7,ACLY,IQGAP2,FUCA1,ALOX5,XRCC6,CLEC12A,DNAJC3,ERP44
GO:BP	cytokine production	GO:0001816	0.002570371	2.590004258	854	698	28	60605	TNFRSF8,TRIM16,F11R,STAT5B,LAPTM4B,LEF1,CASP8,HLA-DRB1,PTPN11,CRLF2,ARFGEF2,DEFB124,PSEN1,ZC3HAV1,PCSK5,NPLOC4,LRRK2,PLCB1,SPTBN1,PDE4D,ARNT,AKAP8,ATF2,POLA1,ALOX5,XRCC6,CD2AP,NOX5
GO:BP	transmembrane receptor protein serine/threonine kinase signaling pathway	GO:0007178	0.00265325	2.576221863	374	664	17	60605	SNW1,LATS1,PARP1,F11R,LEF1,ZEB1,LRP2,USP9X,BMPR2,FSTL1,PARD3,SPRED2,DMRT1,ZMIZ1,SPTBN1,ZFYVE9,SNX25
GO:BP	regulation of cell motility	GO:2000145	0.002691881	2.569944202	1070	761	34	60605	ZMYND8,RNASE10,NRG3,PPARD,CLIC4,LEF1,DOCK4,BCAS3,ITGAX,CAMK1D,ABHD6,BRAF,DEFB124,BMPR2,STARD13,LAMA2,C10ORF99,CTNNA1,MAPK1,JAM2,SYNE2,PLCB1,PTPRG,MACF1,LAMA1,NF2,FER,CORO1C,YTHDF3,ULK4,ATP7A,ABL2,INPP5F,LIMCH1
GO:BP	appendage development	GO:0048736	0.002698057	2.568948941	175	578	11	60605	LEF1,MKS1,LRP4,PSEN1,BMPR2,RC3H2,SMOC1,PCSK5,C2CD3,ATRX,IFT52
GO:BP	limb development	GO:0060173	0.002698057	2.568948941	175	578	11	60605	LEF1,MKS1,LRP4,PSEN1,BMPR2,RC3H2,SMOC1,PCSK5,C2CD3,ATRX,IFT52
GO:BP	multicellular organismal homeostasis	GO:0048871	0.002719095	2.565575658	533	574	19	60605	LEPR,F11R,ACOT11,ADCY8,MKS1,PTPN11,CD38,ABHD6,WNK3,LAMA2,JAM2,MFN2,LPIN1,PTH2R,CLCN3,POC1B,CRB1,KSR2,ABAT
GO:BP	vacuole organization	GO:0007033	0.002781308	2.555750842	184	551	11	60605	LAPTM4B,ABCA1,ATG3,PSEN1,ANXA2,RAB7A,ATG7,MFN2,HOOK3,LRRK2,RAB3GAP1
GO:BP	post-translational protein modification	GO:0043687	0.00278724	2.554825642	362	469	14	60605	BTRC,FBXO10,FBXW11,FBXL13,KLHL41,RCN1,RAB2A,TULP4,APLP2,FSTL1,FBXL20,UBXN7,AGTPBP1,ATG7
GO:BP	regulation of purine nucleotide metabolic process	GO:1900542	0.002958433	2.528938284	121	681	10	60605	PARP1,RANBP2,SEH1L,PSEN1,NUP37,PFKFB3,ARNT,NUP155,NCOR1,SLC25A12
GO:BP	histone lysine demethylation	GO:0070076	0.002980756	2.525673536	30	717	6	60605	KDM5B,KDM6A,KDM2A,KDM4C,JARID2,PHF8
GO:BP	neutrophil activation involved in immune response	GO:0002283	0.002995395	2.523545905	488	756	21	60605	ATP6V1D,AGL,DERA,APAF1,ITGAX,HGSNAT,PSEN1,ANXA2,VAMP7,RAB7A,SCAMP1,MAPK1,ATG7,ACLY,IQGAP2,FUCA1,ALOX5,XRCC6,CLEC12A,DNAJC3,ERP44
GO:BP	gliogenesis	GO:0042063	0.003024783	2.519305705	318	538	14	60605	SNW1,TENM4,LEPR,LEF1,PTPN11,LRP2,PSEN1,LAMA2,PARD3,MAPK1,EIF2B3,ZMIZ1,CRB1,SYNE2
GO:BP	regulation of nervous system development	GO:0051960	0.003049501	2.515771189	453	681	19	60605	SNW1,TENM4,IL1RAPL1,ITGAX,LRP4,LRP2,BRAF,PSEN1,BMPR2,NRXN1,PARD3,CTNNA1,JAM2,LPIN1,HOOK3,MACF1,NF2,SYNDIG1,SLC25A12
GO:BP	cellular response to extracellular stimulus	GO:0031668	0.003088839	2.510204778	279	615	14	60605	ATP6V1D,SNW1,RRAGB,SLC38A9,TNKS,RPTOR,SEH1L,BMPR2,XPR1,MAPK1,ATG7,CASR,LRRK2,ATF2
GO:BP	regulation of Wnt signaling pathway	GO:0030111	0.003319585	2.478916175	380	328	12	60605	CCNY,LATS1,BTRC,GNAQ,ESR1,LEF1,MKS1,TNKS,LRP4,CDK14,SCYL2,PSEN1
GO:BP	immune effector process	GO:0002252	0.00336464	2.473061388	1135	758	35	60605	ATP6V1D,AGL,PLA2G6,STAT5B,DERA,LEF1,HLA-DRB1,APAF1,ITGAX,HGSNAT,MSH2,PSEN1,ANXA2,RC3H2,VAMP7,C9,RAB7A,LCP1,SCAMP1,MAPK1,ATG7,DYSF,ACLY,IQGAP2,FUCA1,COLEC11,ALOX5,XRCC6,FER,CFB,ATP7A,CLEC12A,DNAJC3,ERP44,DDX1
GO:BP	regulation of nucleotide metabolic process	GO:0006140	0.003438095	2.46368218	123	681	10	60605	PARP1,RANBP2,SEH1L,PSEN1,NUP37,PFKFB3,ARNT,NUP155,NCOR1,SLC25A12
GO:BP	response to endoplasmic reticulum stress	GO:0034976	0.00363944	2.438965437	300	756	16	60605	PLA2G6,SRPRB,EDEM2,TMTC4,RNF103-CHMP3,UGGT2,NPLOC4,LRRK2,RNF185,ALOX5,USP13,PARK2,ATG10,PTPN2,DNAJC3,ERP44
GO:BP	regulation of cellular amide metabolic process	GO:0034248	0.003644152	2.438403485	577	758	23	60605	NEMF,PLA2G6,METTL16,PATL1,EIF3H,EIF4G3,RC3H2,POLDIP3,EIF4EBP2,PARN,CDK5RAP1,MTG1,MAPK1,CNOT6,CDC123,SHMT1,PNPT1,DNAJC1,YTHDF3,NPM1,EIF3C,DNAJC3,DDX1
GO:BP	RNA transport	GO:0050658	0.003791529	2.421185632	183	694	12	60605	RANBP2,TNKS,RANBP17,SEH1L,NUP37,WDR33,POLDIP3,ZC3H11A,NUP155,PNPT1,RFTN2,NPM1
GO:BP	nucleic acid transport	GO:0050657	0.003791529	2.421185632	183	694	12	60605	RANBP2,TNKS,RANBP17,SEH1L,NUP37,WDR33,POLDIP3,ZC3H11A,NUP155,PNPT1,RFTN2,NPM1
GO:BP	leukocyte degranulation	GO:0043299	0.003884013	2.410719319	538	756	22	60605	ATP6V1D,AGL,DERA,APAF1,ITGAX,HGSNAT,PSEN1,ANXA2,VAMP7,RAB7A,SCAMP1,MAPK1,ATG7,ACLY,IQGAP2,FUCA1,ALOX5,XRCC6,FER,CLEC12A,DNAJC3,ERP44
GO:BP	Wnt signaling pathway	GO:0016055	0.003898926	2.409055014	533	328	14	60605	CCNY,LATS1,BTRC,FBXW11,KDM6A,GNAQ,ESR1,LEF1,MKS1,TNKS,LRP4,CDK14,SCYL2,PSEN1
GO:BP	establishment of epithelial cell polarity	GO:0090162	0.003900847	2.408841077	31	725	6	60605	MYO9A,CYTH3,PARD3,LAMA1,GOLPH3,OPHN1
GO:BP	calcium ion transport	GO:0006816	0.003937216	2.404810713	441	712	19	60605	ORAI1,PLA2G6,CACNA2D4,ITPR2,LETM1,THADA,ATP2C1,PSEN1,CACNB4,ANXA2,WNK3,TRPM6,CASR,PDE4D,ANK2,TMC1,PRKCB,SLC25A12,CASK
GO:BP	cell-cell signaling by wnt	GO:0198738	0.004072018	2.390190321	535	328	14	60605	CCNY,LATS1,BTRC,FBXW11,KDM6A,GNAQ,ESR1,LEF1,MKS1,TNKS,LRP4,CDK14,SCYL2,PSEN1
GO:BP	hematopoietic or lymphoid organ development	GO:0048534	0.004139781	2.383022587	984	768	32	60605	PARP1,LEPR,STAT5B,RCOR1,MELK,LEF1,ASH2L,ZEB1,NCAPG2,CASP8,HLA-DRB1,PTPN11,MSH2,BRAF,PSEN1,ANXA2,RC3H2,MYH9,TMOD3,MAPK1,MAD1L1,ZMIZ1,ARNT,FANCD2,XRCC6,SH3PXD2A,SSBP3,PRKCB,JARID2,ATP7A,PTPN2,GPR89B
GO:BP	positive regulation of cytoskeleton organization	GO:0051495	0.004182198	2.378595436	232	761	14	60605	CDK5RAP2,BCAS3,BRAF,SLAIN2,ABI2,IQGAP2,ARFIP1,NF2,FER,FCHSD2,CLIP1,AKAP9,OCLN,LIMCH1
GO:BP	Ras protein signal transduction	GO:0007265	0.00424834	2.371780741	352	731	17	60605	IQGAP3,F11R,STK19,ABCA1,MAPKAP1,CYTH3,ARFGEF2,STARD13,ARHGAP5,SQSTM1,DOK2,MFN2,ABI2,KSR2,RASGEF1A,OPHN1,ABL2
GO:BP	neutrophil mediated immunity	GO:0002446	0.004389037	2.357630794	500	756	21	60605	ATP6V1D,AGL,DERA,APAF1,ITGAX,HGSNAT,PSEN1,ANXA2,VAMP7,RAB7A,SCAMP1,MAPK1,ATG7,ACLY,IQGAP2,FUCA1,ALOX5,XRCC6,CLEC12A,DNAJC3,ERP44
GO:BP	histone demethylation	GO:0016577	0.004458503	2.350810915	32	717	6	60605	KDM5B,KDM6A,KDM2A,KDM4C,JARID2,PHF8
GO:BP	morphogenesis of an epithelium	GO:0002009	0.004493477	2.347417506	566	725	22	60605	AHI1,BTRC,KDM5B,KDM6A,CLIC4,ESR1,LEF1,MYO9A,MKS1,ITGAX,LRP2,CYP7B1,PSEN1,STARD13,PKHD1,CASR,C2CD3,IFT52,COBL,LAMA1,ATP7A,OPHN1
GO:BP	establishment of RNA localization	GO:0051236	0.004494854	2.347284365	186	694	12	60605	RANBP2,TNKS,RANBP17,SEH1L,NUP37,WDR33,POLDIP3,ZC3H11A,NUP155,PNPT1,RFTN2,NPM1
GO:BP	cellular response to steroid hormone stimulus	GO:0071383	0.004510202	2.345804049	245	525	12	60605	LATS1,PARP1,NR2C1,PPARD,ESR1,LEF1,ABCC2,CYP7B1,SMYD3,KDM4C,DYX1C1,ZMIZ1
GO:BP	telomere maintenance	GO:0000723	0.004527353	2.344155665	169	632	11	60605	PARP1,TNKS,PARN,SHQ1,MAPK1,HDAC8,PPP6R3,ATRX,CCT3,POLA1,XRCC6
GO:BP	vacuolar transport	GO:0007034	0.004535193	2.343404211	154	695	11	60605	GAK,HGSNAT,RNF103-CHMP3,SCYL2,VAMP7,RAB7A,HOOK3,LRRK2,SNX27,CCDC91,PARK2
GO:BP	neutrophil activation	GO:0042119	0.004671798	2.330515925	502	756	21	60605	ATP6V1D,AGL,DERA,APAF1,ITGAX,HGSNAT,PSEN1,ANXA2,VAMP7,RAB7A,SCAMP1,MAPK1,ATG7,ACLY,IQGAP2,FUCA1,ALOX5,XRCC6,CLEC12A,DNAJC3,ERP44
GO:BP	postsynapse organization	GO:0099173	0.004700234	2.32788053	170	764	12	60605	ZMYND8,ARHGAP39,IL1RAPL1,LRP4,NRXN2,ZDHHC15,NRXN1,ABI2,LRRK2,OPHN1,NGEF,GPHN
GO:BP	peptidyl-tyrosine phosphorylation	GO:0018108	0.004728919	2.325238135	387	745	18	60605	DOCK3,MELK,EHD4,PTPN11,LRP4,BRAF,EPHA6,PSEN1,OSBP,PAK2,ABI2,TEC,NF2,FER,NEK1,ABL2,PTPN2,INPP5F
GO:BP	cellular amino acid metabolic process	GO:0006520	0.004797266	2.319006175	344	755	17	60605	SCLY,ALDH7A1,AMDHD1,NOXRED1,ASRGL1,GLDC,BCAT1,OAZ3,AIMP1,SHMT1,YARS,ABAT,WARS,SLC25A12,ATP7A,GLUD1,DDC
GO:BP	response to nutrient	GO:0007584	0.004806092	2.318207948	178	485	10	60605	AGL,SNW1,ACSL3,ABCA1,PPARD,TNKS,APAF1,NNT,CASR,ACSL4
GO:BP	positive regulation of protein localization to plasma membrane	GO:1903078	0.004841307	2.315037339	64	554	7	60605	ACSL3,PTPN9,ATP2C1,WNK3,SQSTM1,NRXN1,SPTBN1
GO:BP	regulation of intracellular pH	GO:0051453	0.004934207	2.306782621	89	768	9	60605	ATP6V1D,CLIC4,RAB7A,CLCN3,LRRK2,CLN6,TM9SF4,DMXL1,GPR89B
GO:BP	regulation of small molecule metabolic process	GO:0062012	0.005151075	2.288102107	430	744	19	60605	PARP1,LEPR,PPARD,RANBP2,SEH1L,PSEN1,NUP37,PFKFB3,OAZ3,ARNT,NUP155,WDTC1,UGT1A4,TTC39B,NCOR1,ELOVL5,SLC25A12,PARK2,PTPN2
GO:BP	muscle system process	GO:0003012	0.005231168	2.281401318	471	745	20	60605	PLA2G6,PARP1,KLHL41,KCND3,DOCK4,FGF12,CD38,MYOT,UTRN,TMOD3,RAP1GDS1,DYSF,PDE4D,ABAT,ANK2,NUP155,ATP8A2,JARID2,AKAP9,INPP5F
GO:BP	peptidyl-tyrosine modification	GO:0018212	0.005268992	2.278272451	390	745	18	60605	DOCK3,MELK,EHD4,PTPN11,LRP4,BRAF,EPHA6,PSEN1,OSBP,PAK2,ABI2,TEC,NF2,FER,NEK1,ABL2,PTPN2,INPP5F
GO:BP	regulation of microtubule-based process	GO:0032886	0.005303291	2.275454527	245	735	14	60605	CHORDC1,RNASE10,CDK5RAP2,TBCD,SLAIN2,SPICE1,PKHD1,CEP70,CCDC65,MACF1,CLIP1,NPM1,AKAP9,OCLN
GO:BP	positive regulation of programmed cell death	GO:0043068	0.005387378	2.268622535	628	766	24	60605	LATS1,TNFRSF8,MELK,ITGB3BP,CASP8,APAF1,MYBL2,CAMK1D,PSEN1,CTNNBL1,FANK1,SQSTM1,SHQ1,CTNNA1,ATG7,ZMAT3,MFN2,PAK2,LRRK2,FGD4,ATF2,PTPN2,NGEF,UNC13B
GO:BP	positive regulation of cellular protein catabolic process	GO:1903364	0.005475781	2.261553937	157	695	11	60605	TAF1,RNF180,ZYG11B,PIAS1,LRP2,PSEN1,AGTPBP1,LRRK2,RNF185,USP13,PARK2
GO:BP	response to peptide hormone	GO:0043434	0.005630013	2.249490597	461	765	20	60605	ATP6V1D,PARP1,TRIM16,STAT5B,SLC30A10,ADCY8,PTPRA,PTPN11,ABCC2,BRAF,EIF4EBP2,EIF2B3,MYO5A,LPIN1,PNPT1,WDTC1,FER,PRKCB,PTPN2,GKAP1
GO:BP	regulation of immune response	GO:0050776	0.005663612	2.246906531	1159	760	35	60605	BTRC,PLA2G6,GPR176,FBXW11,STAT5B,PSPC1,ADCY8,CASP8,HLA-DRB1,PIAS1,ZDHHC11,PTPN11,CD38,MSH2,BRAF,PSEN1,RC3H2,MYH9,VAMP7,C9,MAPK1,EIF2B3,PAK2,PTH2R,NPLOC4,PDE4D,TEC,COLEC11,XRCC6,FER,YTHDF3,PRKCB,CFB,PTPN2,ELF1
GO:BP	muscle contraction	GO:0006936	0.005702609	2.243926397	363	646	16	60605	PLA2G6,KLHL41,KCND3,DOCK4,FGF12,CD38,MYOT,UTRN,TMOD3,RAP1GDS1,DYSF,PDE4D,ABAT,ANK2,NUP155,ATP8A2
GO:BP	negative regulation of catabolic process	GO:0009895	0.005757295	2.239781486	324	725	16	60605	NBAS,TAF1,METTL16,LEPR,EIF3H,LAPTM4B,THRAP3,PSEN1,ANXA2,PARN,ATG7,NELL1,LRRK2,NCOR1,SLC25A12,OPHN1
GO:BP	carboxylic acid biosynthetic process	GO:0046394	0.005775149	2.238436812	318	739	16	60605	ACSL3,NOXRED1,CYP7B1,OSBP,OSBPL9,BCAT1,NDUFAB1,ACLY,SHMT1,ABAT,ALOX5,WDTC1,ELOVL5,SLC25A12,ACOT7,GLUD1
GO:BP	ciliary basal body-plasma membrane docking	GO:0097711	0.005782436	2.237889165	95	732	9	60605	AHI1,SFI1,CDK5RAP2,MKS1,RAB3IP,CEP70,C2CD3,CEP192,AKAP9
GO:BP	granulocyte activation	GO:0036230	0.005797099	2.236789261	509	756	21	60605	ATP6V1D,AGL,DERA,APAF1,ITGAX,HGSNAT,PSEN1,ANXA2,VAMP7,RAB7A,SCAMP1,MAPK1,ATG7,ACLY,IQGAP2,FUCA1,ALOX5,XRCC6,CLEC12A,DNAJC3,ERP44
GO:BP	positive regulation of protein localization to membrane	GO:1905477	0.005880808	2.230563027	132	389	8	60605	ACSL3,PTPN9,CASP8,LRP4,ATP2C1,WNK3,SQSTM1,NRXN1
GO:BP	positive regulation of cell projection organization	GO:0031346	0.005953176	2.225251305	359	735	17	60605	TENM2,ZMYND8,IL1RAPL1,BCAS3,CAMK1D,BRAF,BMPR2,ZDHHC15,ABI2,COBL,MACF1,CORO1C,ATP8A2,CBFA2T2,ATP7A,ABL2,OCLN
GO:BP	organelle localization by membrane tethering	GO:0140056	0.006153851	2.210853055	174	766	12	60605	AHI1,EXOC6B,SFI1,CDK5RAP2,MKS1,RAB3IP,CEP70,C2CD3,CEP192,AKAP9,EXOC6,UNC13B
GO:BP	establishment of spindle localization	GO:0051293	0.006430456	2.191758224	52	457	6	60605	FBXW11,MAP4,CDK5RAP2,CENPA,MYH9,PKHD1
GO:BP	regulation of circadian rhythm	GO:0042752	0.006437943	2.191252876	123	296	7	60605	BTRC,FBXW11,PSPC1,GNAQ,KDM2A,THRAP3,USP9X
GO:BP	protein dealkylation	GO:0008214	0.006485271	2.188071881	34	717	6	60605	KDM5B,KDM6A,KDM2A,KDM4C,JARID2,PHF8
GO:BP	protein demethylation	GO:0006482	0.006485271	2.188071881	34	717	6	60605	KDM5B,KDM6A,KDM2A,KDM4C,JARID2,PHF8
GO:BP	morphogenesis of a branching structure	GO:0001763	0.006589259	2.181163392	198	184	7	60605	BTRC,KDM5B,CLIC4,RERE,ESR1,LEF1,MKS1
GO:BP	positive regulation of kinase activity	GO:0033674	0.006663245	2.176314236	610	389	16	60605	DOCK3,CCNY,IQGAP3,NRG3,CAB39L,ADCY8,MAPKAP1,RANBP2,HLA-DRB1,PTPN11,BRAF,RPTOR,EPHA6,PSEN1,CDK5RAP1,NRXN1
GO:BP	regulation of cytokine production	GO:0001817	0.006706216	2.173522474	847	698	27	60605	TNFRSF8,TRIM16,F11R,STAT5B,LAPTM4B,LEF1,CASP8,HLA-DRB1,PTPN11,CRLF2,ARFGEF2,DEFB124,PSEN1,ZC3HAV1,NPLOC4,LRRK2,PLCB1,SPTBN1,PDE4D,ARNT,AKAP8,ATF2,POLA1,ALOX5,XRCC6,CD2AP,NOX5
GO:BP	regulation of defense response	GO:0031347	0.006774372	2.169130962	889	746	29	60605	BTRC,GPR176,FBXW11,STAT5B,PSPC1,PPARD,LRFN5,ESR1,ADCY8,SHPK,CASP8,HLA-DRB1,PIAS1,ZDHHC11,PTPN11,MYH9,VAMP7,RAB7A,ABHD12,PAK2,PTH2R,NPLOC4,LRRK2,ALOX5,FANCD2,XRCC6,YTHDF3,PTPN2,OSMR
GO:BP	cellular monovalent inorganic cation homeostasis	GO:0030004	0.006837629	2.165094486	118	768	10	60605	ATP6V1D,CLIC4,RAB7A,MAPK1,CLCN3,LRRK2,CLN6,TM9SF4,DMXL1,GPR89B
GO:BP	response to peptide	GO:1901652	0.006895981	2.16140393	551	765	22	60605	ATP6V1D,PARP1,TRIM16,STAT5B,SLC30A10,ADCY8,PTPRA,PTPN11,ABCC2,BRAF,PSEN1,EIF4EBP2,EIF2B3,CASR,MYO5A,LPIN1,PNPT1,WDTC1,FER,PRKCB,PTPN2,GKAP1
GO:BP	regulation of protein localization to cell periphery	GO:1904375	0.007237428	2.140415722	128	554	9	60605	ACSL3,PPP2R5A,PTPN9,ATP2C1,WNK3,SQSTM1,NRXN1,LYPLA1,SPTBN1
GO:BP	regulation of lipid localization	GO:1905952	0.007294688	2.136993282	182	744	12	60605	PLA2G6,KDM5B,ABCA1,PPARD,PTPN11,ANXA2,EEPD1,ACSL4,TTC39B,ATP8A2,PARK2,PTPN2
GO:BP	TOR signaling	GO:0031929	0.007367367	2.132687683	125	730	10	60605	RRAGB,MAPKAP1,SLC38A9,RPTOR,SEH1L,EIF4EBP2,PKHD1,UBR1,GOLPH3,SESN1
GO:BP	regulation of carbohydrate metabolic process	GO:0006109	0.007457767	2.127391186	215	744	13	60605	LEPR,RANBP2,SEH1L,PSEN1,NUP37,PFKFB3,ARNT,NUP155,UGT1A4,NCOR1,SLC25A12,PARK2,PTPN2
GO:BP	posttranscriptional regulation of gene expression	GO:0010608	0.007522919	2.123613622	928	758	30	60605	NEMF,METTL16,PATL1,EIF3H,ESR1,RANBP2,THRAP3,SEH1L,EIF4G3,NUP37,RC3H2,POLDIP3,EIF4EBP2,PARN,CDK5RAP1,MTG1,MAPK1,CNOT6,LIN28B,CDC123,SHMT1,NUP155,PNPT1,DNAJC1,YTHDF3,NCOR1,NPM1,EIF3C,DNAJC3,DDX1
GO:BP	regulation of retinoic acid receptor signaling pathway	GO:0048385	0.007834825	2.10597072	16	111	3	60605	SNW1,TRIM16,NR2C1
GO:BP	glycosylation	GO:0070085	0.007869097	2.104075122	263	708	14	60605	GALNT15,ST6GALNAC1,TMTC4,B4GALNT2,PSEN1,MAN1A2,GALNT7,UGGT2,A3GALT2,ACER2,COG3,TET3,POFUT2,ST6GALNAC3
GO:BP	thioester metabolic process	GO:0035383	0.007885726	2.103158298	105	686	9	60605	ACOT11,ACSL3,FAR2,SUCLG2,ACSL4,ACLY,DLAT,ELOVL5,ACOT7
GO:BP	acyl-CoA metabolic process	GO:0006637	0.007885726	2.103158298	105	686	9	60605	ACOT11,ACSL3,FAR2,SUCLG2,ACSL4,ACLY,DLAT,ELOVL5,ACOT7
GO:BP	organic acid biosynthetic process	GO:0016053	0.007934423	2.100484656	326	739	16	60605	ACSL3,NOXRED1,CYP7B1,OSBP,OSBPL9,BCAT1,NDUFAB1,ACLY,SHMT1,ABAT,ALOX5,WDTC1,ELOVL5,SLC25A12,ACOT7,GLUD1
GO:BP	regulation of glycolytic process	GO:0006110	0.007975845	2.098223285	81	669	8	60605	RANBP2,SEH1L,PSEN1,NUP37,PFKFB3,ARNT,NUP155,NCOR1
GO:BP	positive regulation of insulin secretion involved in cellular response to glucose stimulus	GO:0035774	0.00799243	2.097321155	37	377	5	60605	PLA2G6,PPARD,ADCY8,HLA-DRB1,OSBP
GO:BP	coagulation	GO:0050817	0.008176408	2.08743747	358	674	16	60605	ITPR2,F11R,RCOR1,GNAQ,PTPN11,ENTPD1,PSEN1,ANXA2,MYH9,MAPK1,CAPZA1,MFN2,ABAT,AKAP10,TEC,PRKCB
GO:BP	hindbrain development	GO:0030902	0.008184753	2.086994445	157	725	11	60605	AHI1,RERE,LEF1,PTPN11,PSEN1,NRXN1,AGTPBP1,ABAT,PTBP2,ATP7A,OPHN1
GO:BP	epithelial cell proliferation	GO:0050673	0.008518937	2.069614577	460	720	19	60605	BTRC,KDM5B,IQGAP3,PPARD,ESR1,RPTOR,CYP7B1,PSEN1,BMPR2,MAPK1,PKHD1,AIMP1,IFT52,ARNT,ATF2,ALOX5,NOX5,CASK,ATP7A
GO:BP	regulation of chromosome organization	GO:0033044	0.008540013	2.068541472	299	717	15	60605	SNW1,PARP1,CDK5RAP2,TNKS,PARN,MAPK1,MAD1L1,HDAC8,LRRK2,ATRX,PPHLN1,CCT3,AKAP8,JARID2,PHF8
GO:BP	mRNA metabolic process	GO:0016071	0.008594476	2.065780612	880	763	29	60605	NBAS,SNW1,USP49,METTL16,RBM19,PATL1,RNGTT,PSPC1,U2SURP,THRAP3,CTNNBL1,RC3H2,AQR,WDR33,POLDIP3,ZC3HAV1,PARN,CNOT6,ZC3H11A,GEMIN6,FAM172A,PNPT1,PCBP3,YTHDF3,NPM1,DDX23,PTBP2,DDX1,RBM6
GO:BP	steroid hormone mediated signaling pathway	GO:0043401	0.008744242	2.058277827	176	525	10	60605	LATS1,PARP1,NR2C1,PPARD,ESR1,LEF1,CYP7B1,KDM4C,DYX1C1,ZMIZ1
GO:BP	extracellular matrix organization	GO:0030198	0.008806803	2.055181715	419	648	17	60605	F11R,COL19A1,SERAC1,ITGAX,DST,COL23A1,ADAMTS14,THSD4,ANXA2,LAMA2,SMOC1,LCP1,KIF9,JAM2,LAMA1,SH3PXD2A,ADAM19
GO:BP	regulation of intracellular transport	GO:0032386	0.008875682	2.051798266	365	745	17	60605	STX18,EDEM2,PTPN14,CASP8,BCAS3,PTPN11,NPEPPS,PSEN1,ANXA2,LCP1,MAPK1,OAZ3,LRRK2,ARFIP1,PARK2,TM9SF4,INPP5F
GO:BP	heterocycle catabolic process	GO:0046700	0.008891647	2.051017793	617	694	22	60605	NBAS,APOBEC3A_B,METTL16,PATL1,DERA,NT5C2,ENTPD1,ABCC2,THRAP3,RC3H2,ZC3HAV1,PARN,CNOT6,LIN28B,PDE4D,PDE1A,PNPT1,UGT1A4,TET3,YTHDF3,ACOT7,NPM1
GO:BP	vasculature development	GO:0001944	0.008923488	2.049465375	834	720	27	60605	LEPR,PTPN14,CLIC4,LEF1,CASP8,BCAS3,STAB2,ITGAX,LRP2,PSEN1,ANXA2,BMPR2,STARD13,MYH9,NRXN1,MAPK1,NRCAM,AIMP1,PCSK5,ZMIZ1,WARS,ATF2,LAMA1,ALOX5,PRKCB,NOX5,ATP7A
GO:BP	extracellular structure organization	GO:0043062	0.009088849	2.041491121	420	648	17	60605	F11R,COL19A1,SERAC1,ITGAX,DST,COL23A1,ADAMTS14,THSD4,ANXA2,LAMA2,SMOC1,LCP1,KIF9,JAM2,LAMA1,SH3PXD2A,ADAM19
GO:BP	protein localization to chromosome	GO:0034502	0.009196987	2.036354407	94	585	8	60605	ESR1,TNKS,CENPA,MSH2,HDAC8,ATRX,PPHLN1,CCT3
GO:BP	in utero embryonic development	GO:0001701	0.009502492	2.022162498	379	721	17	60605	LATS1,KDM6A,LEF1,NCAPG2,CASP8,MSH2,MYH9,SEC24D,MAPK1,MFN2,ZMIZ1,C2CD3,ARNT,WDTC1,SH3PXD2A,ATP7A,BIRC6
GO:BP	positive regulation of proteolysis involved in cellular protein catabolic process	GO:1903052	0.00956724	2.019213315	135	695	10	60605	TAF1,RNF180,ZYG11B,PIAS1,PSEN1,AGTPBP1,LRRK2,RNF185,USP13,PARK2
GO:BP	response to manganese ion	GO:0010042	0.009658788	2.015077346	21	720	5	60605	SLC30A10,LRRK2,A3GALT2,PARK2,ATP7A
GO:BP	external encapsulating structure organization	GO:0045229	0.009677432	2.014239852	422	648	17	60605	F11R,COL19A1,SERAC1,ITGAX,DST,COL23A1,ADAMTS14,THSD4,ANXA2,LAMA2,SMOC1,LCP1,KIF9,JAM2,LAMA1,SH3PXD2A,ADAM19
GO:BP	organic acid transport	GO:0015849	0.009709169	2.01281796	318	681	15	60605	PLA2G6,ACSL3,SLC17A5,PPARD,SLC38A9,LRP2,ABCC2,SLC17A6,PSEN1,ACSL4,RAB3GAP1,ABAT,XK,OCA2,SLC25A12
GO:BP	telomere organization	GO:0032200	0.009783287	2.009515207	183	632	11	60605	PARP1,TNKS,PARN,SHQ1,MAPK1,HDAC8,PPP6R3,ATRX,CCT3,POLA1,XRCC6
GO:BP	positive regulation of protein localization to cell periphery	GO:1904377	0.009808425	2.008400736	71	554	7	60605	ACSL3,PTPN9,ATP2C1,WNK3,SQSTM1,NRXN1,SPTBN1
GO:BP	regulation of cell morphogenesis	GO:0022604	0.009840522	2.006981844	312	695	15	60605	STRIP2,SH3D19,F11R,MYO9A,IL1RAPL1,BRAF,AKAP2,MYH9,MYH10,BRWD3,DNMBP,MACF1,FGD4,CORO1C,PARK2
GO:BP	cellular response to starvation	GO:0009267	0.009902425	2.004258439	191	730	12	60605	ATP6V1D,RRAGB,SLC38A9,RPTOR,SEH1L,BMPR2,XPR1,MAPK1,ATG7,LRRK2,ATF2,SESN1
GO:BP	telencephalon development	GO:0021537	0.009992699	2.000317175	259	633	13	60605	NRG3,LEF1,PSEN1,AGTPBP1,EIF2B3,ZMIZ1,TACC2,SYNE2,LRRK2,PLCB1,UBA6,NF2,PEX5
GO:BP	RNA splicing, via transesterification reactions with bulged adenosine as nucleophile	GO:0000377	0.01011575	1.995001918	360	763	17	60605	SNW1,USP49,METTL16,RBM19,PSPC1,U2SURP,THRAP3,CTNNBL1,AQR,WDR33,GEMIN6,FAM172A,NPM1,DDX23,PTBP2,DDX1,RBM6
GO:BP	mRNA splicing, via spliceosome	GO:0000398	0.01011575	1.995001918	360	763	17	60605	SNW1,USP49,METTL16,RBM19,PSPC1,U2SURP,THRAP3,CTNNBL1,AQR,WDR33,GEMIN6,FAM172A,NPM1,DDX23,PTBP2,DDX1,RBM6
GO:BP	cellular nitrogen compound catabolic process	GO:0044270	0.010362046	1.984554481	623	694	22	60605	NBAS,APOBEC3A_B,METTL16,PATL1,DERA,NT5C2,ENTPD1,ABCC2,THRAP3,RC3H2,ZC3HAV1,PARN,CNOT6,LIN28B,PDE4D,PDE1A,PNPT1,UGT1A4,TET3,YTHDF3,ACOT7,NPM1
GO:BP	heart development	GO:0007507	0.01061812	1.973952361	598	615	20	60605	AHI1,TENM4,KDM6A,PPARD,MKS1,CASP8,FGF12,PTPN11,LRP2,PSEN1,BMPR2,CRELD1,MAPK1,DYX1C1,PCSK5,ZMIZ1,C2CD3,IFT52,ANK2,ATF2
GO:BP	modulation by symbiont of host programmed cell death	GO:0052040	0.010755599	1.968365391	15	469	4	60605	CASP8,RAB7A,MAPK1,ATG7
GO:BP	axon ensheathment	GO:0008366	0.011087502	1.955166273	140	681	10	60605	TENM4,PPARD,ITGAX,PARD3,SCN8A,JAM2,ACER3,LPIN1,ANK2,SLC25A12
GO:BP	ensheathment of neurons	GO:0007272	0.011087502	1.955166273	140	681	10	60605	TENM4,PPARD,ITGAX,PARD3,SCN8A,JAM2,ACER3,LPIN1,ANK2,SLC25A12
GO:BP	spindle localization	GO:0051653	0.011103186	1.954552389	57	457	6	60605	FBXW11,MAP4,CDK5RAP2,CENPA,MYH9,PKHD1
GO:BP	positive regulation of apoptotic process	GO:0043065	0.011141631	1.953051242	611	766	23	60605	LATS1,TNFRSF8,MELK,ITGB3BP,CASP8,APAF1,MYBL2,CAMK1D,PSEN1,CTNNBL1,FANK1,SQSTM1,SHQ1,CTNNA1,ATG7,ZMAT3,MFN2,PAK2,FGD4,ATF2,PTPN2,NGEF,UNC13B
GO:BP	cytosolic transport	GO:0016482	0.011166996	1.952063622	169	695	11	60605	GAK,SNX2,SNX8,RAB7A,GOSR1,MAPK1,HOOK3,LRRK2,ARFIP1,CCDC91,PARK2
GO:BP	RNA splicing, via transesterification reactions	GO:0000375	0.011287141	1.947416049	363	763	17	60605	SNW1,USP49,METTL16,RBM19,PSPC1,U2SURP,THRAP3,CTNNBL1,AQR,WDR33,GEMIN6,FAM172A,NPM1,DDX23,PTBP2,DDX1,RBM6
GO:BP	positive regulation of mRNA metabolic process	GO:1903313	0.011736533	1.930460172	144	666	10	60605	SNW1,METTL16,PATL1,THRAP3,RC3H2,ZC3HAV1,PARN,CNOT6,PNPT1,YTHDF3
GO:BP	blood vessel development	GO:0001568	0.011744868	1.930151864	797	720	26	60605	LEPR,CLIC4,LEF1,CASP8,BCAS3,STAB2,ITGAX,LRP2,PSEN1,ANXA2,BMPR2,STARD13,MYH9,NRXN1,MAPK1,NRCAM,AIMP1,PCSK5,ZMIZ1,WARS,ATF2,LAMA1,ALOX5,PRKCB,NOX5,ATP7A
GO:BP	positive regulation of ion transport	GO:0043270	0.011856946	1.926027156	301	732	15	60605	ORAI1,PLA2G6,AKAP7,KCNJ6,FGF12,PSEN1,WNK3,VAMP7,CASR,GABBR2,RAB3GAP1,ABAT,ANK2,CASK,AKAP9
GO:BP	centrosome cycle	GO:0007098	0.011950445	1.922615926	130	741	10	60605	CHORDC1,CDK5RAP2,CEP44,SPICE1,PKHD1,POC1B,C2CD3,CEP192,NPM1,UVRAG
GO:BP	female pregnancy	GO:0007565	0.012463181	1.904371086	198	720	12	60605	PLA2G6,STAT5B,PPARD,ESR1,CD38,ABCC2,BMPR2,MAPK1,ACSL4,PCSK5,YTHDF3,ATP7A
GO:BP	fatty acid metabolic process	GO:0006631	0.012671649	1.897166866	407	686	17	60605	ACOT11,ACSL3,PPARD,ACAD10,LYPLA1,NDUFAB1,ACSL4,ACLY,LPIN1,ACADS,ALOX5,WDTC1,PEX5,UGT1A4,NCOR1,ELOVL5,ACOT7
GO:BP	response to light stimulus	GO:0009416	0.013168813	1.880453361	328	294	10	60605	PARP1,PDC,CACNA2D4,TAF1,GNAQ,POLH,PIAS1,ZRANB3,MSH2,BRAF
GO:BP	mRNA processing	GO:0006397	0.013169347	1.880435742	532	763	21	60605	SNW1,USP49,METTL16,RBM19,RNGTT,PSPC1,U2SURP,THRAP3,CTNNBL1,AQR,WDR33,POLDIP3,ZC3H11A,GEMIN6,FAM172A,PNPT1,NPM1,DDX23,PTBP2,DDX1,RBM6
GO:BP	negative regulation of cell projection organization	GO:0031345	0.013173543	1.880297407	192	747	12	60605	GAK,MAP4,PTPN9,LRP4,CD38,PSEN1,NRXN1,LRRK2,PTPRG,CBFA2T2,INPP5F,NGEF
GO:BP	cerebellum development	GO:0021549	0.013304134	1.876013379	106	725	9	60605	RERE,PTPN11,PSEN1,NRXN1,AGTPBP1,ABAT,PTBP2,ATP7A,OPHN1
GO:BP	response to starvation	GO:0042594	0.013434855	1.871767026	233	615	12	60605	ATP6V1D,RRAGB,SLC38A9,BCAS3,RPTOR,SEH1L,BMPR2,XPR1,MAPK1,ATG7,LRRK2,ATF2
GO:BP	calcium ion transmembrane transport	GO:0070588	0.013582987	1.867004714	327	681	15	60605	ORAI1,PLA2G6,CACNA2D4,ITPR2,LETM1,THADA,ATP2C1,PSEN1,CACNB4,ANXA2,TRPM6,PDE4D,ANK2,TMC1,SLC25A12
GO:BP	cellular response to amino acid starvation	GO:0034198	0.01372489	1.862491116	80	730	8	60605	ATP6V1D,RRAGB,SLC38A9,RPTOR,SEH1L,MAPK1,ATF2,SESN1
GO:BP	regulation of generation of precursor metabolites and energy	GO:0043467	0.013889243	1.857321428	167	720	11	60605	RANBP2,SEH1L,PSEN1,NUP37,PFKFB3,ARNT,NUP155,PNPT1,NCOR1,SLC25A12,ATP7A
GO:BP	vesicle localization	GO:0051648	0.013939922	1.855739646	228	743	13	60605	BLOC1S2,FBXW11,PSEN1,NRXN1,VAMP7,GOSR1,SEC24D,MYO5A,PPP6R3,LRRK2,SYNDIG1,PARK2,MYO1B
GO:BP	protein-DNA complex assembly	GO:0065004	0.014149849	1.849248188	300	399	11	60605	OIP5,PARP1,TAF1,ESR1,ITGB3BP,PIAS1,CENPA,ORC6,CABIN1,SMYD3,CHAF1B
GO:BP	regulation of cell-substrate adhesion	GO:0010810	0.014154176	1.849115423	223	761	13	60605	TBCD,BCAS3,PTPRA,PTPN11,BRAF,UTRN,PKHD1,ACER2,MACF1,NF2,CORO1C,CASK,LIMCH1
GO:BP	aromatic compound catabolic process	GO:0019439	0.014333043	1.843661602	636	694	22	60605	NBAS,APOBEC3A_B,METTL16,PATL1,DERA,NT5C2,ENTPD1,ABCC2,THRAP3,RC3H2,ZC3HAV1,PARN,CNOT6,LIN28B,PDE4D,PDE1A,PNPT1,UGT1A4,TET3,YTHDF3,ACOT7,NPM1
GO:BP	cellular carbohydrate metabolic process	GO:0044262	0.014384757	1.842097467	301	744	15	60605	AGL,LEPR,PHKA1,PGM2L1,RANBP2,XYLB,BRAF,PFKFB3,HS2ST1,UGT1A4,NCOR1,SLC25A12,PARK2,GPD2,PTPN2
GO:BP	organic hydroxy compound transport	GO:0015850	0.014784003	1.830207947	283	695	14	60605	KDM5B,ABCA1,SOAT2,GRAMD1C,SERAC1,PTPN11,ABCC2,ANXA2,OSBP,OSBPL9,EEPD1,ABAT,TTC39B,PARK2
GO:BP	T cell receptor signaling pathway	GO:0050852	0.014936987	1.825737008	202	598	11	60605	BTRC,FBXW11,HLA-DRB1,BRAF,PSEN1,RC3H2,MAPK1,EIF2B3,PAK2,PDE4D,TEC
GO:BP	nucleobase-containing compound transport	GO:0015931	0.015309579	1.815036747	246	694	13	60605	RANBP2,TNKS,RANBP17,SEH1L,NUP37,WDR33,POLDIP3,ZC3H11A,SLC25A24,NUP155,PNPT1,RFTN2,NPM1
GO:BP	microtubule bundle formation	GO:0001578	0.015324778	1.814605818	113	691	9	60605	CDK5RAP2,DNAH8,DYX1C1,LRRC49,DNAH17,CCDC65,CCSER2,CCDC66,CLIP1
GO:BP	hormone-mediated signaling pathway	GO:0009755	0.01562164	1.806273376	238	719	13	60605	LATS1,PARP1,NR2C1,PPARD,ESR1,LEF1,PTPN11,CYP7B1,KDM4C,DYX1C1,ZMIZ1,NCOR1,LANCL2
GO:BP	mammary gland morphogenesis	GO:0060443	0.015633032	1.805956771	45	161	4	60605	BTRC,KDM5B,NRG3,ESR1
GO:BP	positive regulation of nervous system process	GO:0031646	0.015849054	1.799996657	37	766	6	60605	TENM4,ITGAX,PARD3,ABAT,SLC25A12,UNC13B
GO:BP	cellular lipid catabolic process	GO:0044242	0.016436961	1.784178487	231	633	12	60605	PLA2G6,BCO2,PPARD,ACAD10,ABHD6,ABHD12,ACER3,LPIN1,ACER2,ACADS,FUCA1,PEX5
GO:BP	intracellular pH reduction	GO:0051452	0.016447969	1.783887731	56	768	7	60605	ATP6V1D,CLIC4,RAB7A,CLCN3,CLN6,DMXL1,GPR89B
GO:BP	epithelial cell differentiation	GO:0030855	0.016500679	1.782498176	807	725	26	60605	AHI1,LATS1,KDM5B,TRIM16,F11R,STAT5B,CLIC4,ESR1,MYO9A,ZEB1,BMPR2,FSTL1,SPRED2,DMRT1,PKHD1,ABI2,TCHH,PLCB1,PDE4D,ATRX,PPHLN1,LAMA1,NF2,TMC1,CBFA2T2,OPHN1
GO:BP	regulation of canonical Wnt signaling pathway	GO:0060828	0.01665204	1.778532551	302	328	10	60605	CCNY,LATS1,BTRC,GNAQ,MKS1,TNKS,LRP4,CDK14,SCYL2,PSEN1
GO:BP	regulation of protein modification by small protein conjugation or removal	GO:1903320	0.016961289	1.770541143	248	695	13	60605	BTRC,TAF1,RNF180,PIAS1,PSEN1,WDR70,SQSTM1,HDAC8,ZMIZ1,LRRK2,ARNT,NPM1,PARK2
GO:BP	regulation of Ras protein signal transduction	GO:0046578	0.017784451	1.749959542	202	731	12	60605	F11R,STK19,ABCA1,MAPKAP1,CYTH3,ARFGEF2,STARD13,SQSTM1,MFN2,RASGEF1A,OPHN1,ABL2
GO:BP	phospholipid biosynthetic process	GO:0008654	0.017945464	1.746045296	305	748	15	60605	PLA2G6,PIK3C2G,ACSL3,PPARD,PTPN13,SERAC1,AGPAT3,SGMS1,PI4K2B,FAM126B,LPIN1,PCYT1A,IPMK,INPP5F,PIGU
GO:BP	regulation of synaptic vesicle exocytosis	GO:2000300	0.017973579	1.745365436	61	712	7	60605	BRAF,STXBP5L,FBXL20,LRRK2,RAB3GAP1,PRKCB,CASK
GO:BP	positive regulation of peptidyl-serine phosphorylation	GO:0033138	0.018064391	1.743176687	109	732	9	60605	LATS1,MAPKAP1,BRAF,RPTOR,SMYD3,NRXN1,CREBL2,FNIP2,AKAP9
GO:BP	response to amino acid starvation	GO:1990928	0.018093723	1.74247206	83	730	8	60605	ATP6V1D,RRAGB,SLC38A9,RPTOR,SEH1L,MAPK1,ATF2,SESN1
GO:BP	fatty-acyl-CoA metabolic process	GO:0035337	0.018173824	1.74055369	42	686	6	60605	ACSL3,FAR2,ACSL4,ACLY,ELOVL5,ACOT7
GO:BP	positive regulation of DNA metabolic process	GO:0051054	0.018241547	1.738938326	201	614	11	60605	PARP1,UIMC1,TNKS,MSH2,USP9X,APLF,PARN,MAPK1,ATRX,CCT3,FAM168A
GO:BP	establishment of protein localization to plasma membrane	GO:0061951	0.018303209	1.73747275	62	702	7	60605	ACSL3,ATP2C1,RAB7A,LYPLA1,SPTBN1,MACF1,GOLPH3
GO:BP	protein folding	GO:0006457	0.018417592	1.73476716	230	756	13	60605	CHORDC1,GAK,RANBP2,TBCD,SDF2,TBCA,PPIL2,CCT3,PTGES3L,DNAJC1,POFUT2,DNAJC3,ERP44
GO:BP	response to steroid hormone	GO:0048545	0.018506558	1.73267434	385	450	13	60605	AGL,LATS1,PARP1,NR2C1,PPARD,ESR1,LEF1,CD38,ABCC2,CYP7B1,SMYD3,KDM4C,DYX1C1
GO:BP	glycerophospholipid metabolic process	GO:0006650	0.018838815	1.724946421	345	748	16	60605	PLA2G6,PIK3C2G,ACSL3,PTPN13,SERAC1,ABHD6,AGPAT3,ABHD12,PI4K2B,FAM126B,LPIN1,PLCB1,PCYT1A,IPMK,INPP5F,PIGU
GO:BP	microtubule polymerization	GO:0046785	0.019009372	1.721032226	83	735	8	60605	BLOC1S2,CDK5RAP2,TBCD,SLAIN2,CEP192,CLIP1,AKAP9,OCLN
GO:BP	long-chain fatty-acyl-CoA metabolic process	GO:0035336	0.019203219	1.716625956	25	686	5	60605	ACSL3,FAR2,ACSL4,ELOVL5,ACOT7
GO:BP	sterol transport	GO:0015918	0.01920562	1.716571672	128	472	8	60605	ABCA1,SOAT2,GRAMD1C,SERAC1,ANXA2,OSBP,OSBPL9,EEPD1
GO:BP	phospholipid metabolic process	GO:0006644	0.019364158	1.713001384	427	748	18	60605	PLA2G6,PIK3C2G,ACSL3,PPARD,PTPN13,SERAC1,ABHD6,AGPAT3,SGMS1,ABHD12,PI4K2B,FAM126B,LPIN1,PLCB1,PCYT1A,IPMK,INPP5F,PIGU
GO:BP	lipoprotein metabolic process	GO:0042157	0.019374065	1.712779252	136	748	10	60605	ABCA1,ZDHHC11,ZDHHC15,ABHD12,ATG7,LYPLA1,RAB3GAP1,ATG10,ZDHHC20,PIGU
GO:BP	endothelium development	GO:0003158	0.019526949	1.709365613	144	556	9	60605	F11R,CLIC4,ZEB1,ITGAX,BMPR2,STARD13,FSTL1,PLCB1,PDE4D
GO:BP	pyruvate metabolic process	GO:0006090	0.019710508	1.705302188	152	669	10	60605	ME1,RANBP2,SEH1L,PSEN1,NUP37,PFKFB3,DLAT,ARNT,NUP155,NCOR1
GO:BP	branching morphogenesis of an epithelial tube	GO:0048754	0.019877836	1.701630894	154	184	6	60605	BTRC,KDM5B,CLIC4,ESR1,LEF1,MKS1
GO:BP	positive regulation of proteasomal protein catabolic process	GO:1901800	0.019878435	1.701617816	116	695	9	60605	TAF1,RNF180,ZYG11B,PIAS1,PSEN1,LRRK2,RNF185,USP13,PARK2
GO:BP	establishment of spindle orientation	GO:0051294	0.020290124	1.692715301	37	457	5	60605	FBXW11,MAP4,CDK5RAP2,CENPA,PKHD1
GO:BP	peptidyl-threonine phosphorylation	GO:0018107	0.020530261	1.687605521	120	674	9	60605	TAF1,TNKS,RPTOR,WNK3,PARD3,SPRED2,MAPK1,LRRK2,PRKCB
GO:BP	Golgi to plasma membrane protein transport	GO:0043001	0.020710691	1.683805411	42	702	6	60605	ACSL3,ATP2C1,LYPLA1,SPTBN1,MACF1,GOLPH3
GO:BP	actin polymerization or depolymerization	GO:0008154	0.021158269	1.674519859	221	679	12	60605	LATS1,ENAH,TMOD3,CAPZA1,ABI2,IQGAP2,SPTBN1,COBL,ARFIP1,FER,ARHGAP28,FCHSD2
GO:BP	DNA packaging	GO:0006323	0.021629819	1.66494711	246	717	13	60605	OIP5,ITGB3BP,NCAPG2,CENPA,CABIN1,SMYD3,CHAF1B,ATRX,PPHLN1,FAM172A,AKAP8,NPM1,PHF8
GO:BP	regulation of translational initiation	GO:0006446	0.0216907	1.663726436	82	758	8	60605	EIF3H,EIF4G3,EIF4EBP2,CDC123,YTHDF3,NPM1,DNAJC3,DDX1
GO:BP	retina development in camera-type eye	GO:0060041	0.021830924	1.660927873	154	668	10	60605	AHI1,CLIC4,PSEN1,BMPR2,RRM1,AGTPBP1,CRB1,LAMA1,ATP8A2,TTLL5
GO:BP	protein glycosylation	GO:0006486	0.022490853	1.647994079	250	708	13	60605	GALNT15,ST6GALNAC1,TMTC4,B4GALNT2,PSEN1,MAN1A2,GALNT7,UGGT2,ACER2,COG3,TET3,POFUT2,ST6GALNAC3
GO:BP	macromolecule glycosylation	GO:0043413	0.022490853	1.647994079	250	708	13	60605	GALNT15,ST6GALNAC1,TMTC4,B4GALNT2,PSEN1,MAN1A2,GALNT7,UGGT2,ACER2,COG3,TET3,POFUT2,ST6GALNAC3
GO:BP	actomyosin structure organization	GO:0031032	0.022811144	1.641852941	199	761	12	60605	F11R,KLHL41,BRAF,EPB41L4A,MYH9,TMOD3,MYH10,PAK2,FRMD3,NF2,ARHGAP28,LIMCH1
GO:BP	regulation of lipid transport	GO:0032368	0.02298349	1.638584033	149	695	10	60605	PLA2G6,KDM5B,ABCA1,PTPN11,ANXA2,EEPD1,ACSL4,TTC39B,ATP8A2,PARK2
GO:BP	muscle structure development	GO:0061061	0.023397201	1.630836102	646	601	20	60605	KCNH1,PPARD,LEF1,ZEB1,KLHL41,COL19A1,PIAS1,LRP2,SMYD3,BMPR2,LAMA2,MYH9,UTRN,CTNNA1,TMOD3,JAM2,DYSF,PLCB1,NEK5,ANK2
GO:BP	pH reduction	GO:0045851	0.023412684	1.630548802	59	768	7	60605	ATP6V1D,CLIC4,RAB7A,CLCN3,CLN6,DMXL1,GPR89B
GO:BP	DNA duplex unwinding	GO:0032508	0.02383537	1.622778098	109	758	9	60605	PARP1,NAV2,ZRANB3,HFM1,ATRX,XRCC6,RAD54L2,CHD6,DDX1
GO:BP	metencephalon development	GO:0022037	0.024128861	1.617463172	114	725	9	60605	RERE,PTPN11,PSEN1,NRXN1,AGTPBP1,ABAT,PTBP2,ATP7A,OPHN1
GO:BP	positive regulation of protein polymerization	GO:0032273	0.024375453	1.613047304	142	735	10	60605	CDK5RAP2,SLAIN2,ABI2,IQGAP2,ARFIP1,FER,FCHSD2,CLIP1,AKAP9,OCLN
GO:BP	regulation of synaptic plasticity	GO:0048167	0.024961095	1.602736359	189	551	10	60605	ADCY8,CD38,ABHD6,BRAF,PSEN1,CNTN4,EIF4EBP2,SQSTM1,MAPK1,RAB3GAP1
GO:BP	organelle transport along microtubule	GO:0072384	0.024977526	1.602450579	84	538	7	60605	BLOC1S2,FBXW11,COPG2,ARHGAP21,VAMP7,AGTPBP1,SYNE2
GO:BP	organic cyclic compound catabolic process	GO:1901361	0.025432993	1.594602537	664	742	23	60605	NBAS,APOBEC3A_B,METTL16,PATL1,DERA,NT5C2,ENTPD1,ABCC2,THRAP3,RC3H2,ZC3HAV1,PARN,CNOT6,LIN28B,PDE4D,PDE1A,PNPT1,UGT1A4,TET3,YTHDF3,ACOT7,NPM1,HSD17B6
GO:BP	glycerolipid metabolic process	GO:0046486	0.025642403	1.591041285	436	748	18	60605	PLA2G6,PIK3C2G,ACSL3,PTPN13,SERAC1,PTPN11,ABHD6,AGPAT3,ABHD12,PI4K2B,ACSL4,FAM126B,LPIN1,PLCB1,PCYT1A,IPMK,INPP5F,PIGU
GO:BP	cellular response to manganese ion	GO:0071287	0.026883441	1.570515147	13	695	4	60605	SLC30A10,LRRK2,A3GALT2,PARK2
GO:BP	monosaccharide metabolic process	GO:0005996	0.026957788	1.56931574	279	744	14	60605	OTOGL,LEPR,PPARD,PGM2L1,RANBP2,XYLB,PFKFB3,FUCA1,DLAT,WDTC1,POFUT2,SLC25A12,PARK2,PTPN2
GO:BP	blood coagulation	GO:0007596	0.027872033	1.554831359	351	674	15	60605	ITPR2,F11R,RCOR1,GNAQ,PTPN11,ENTPD1,ANXA2,MYH9,MAPK1,CAPZA1,MFN2,ABAT,AKAP10,TEC,PRKCB
GO:BP	negative regulation of neuron projection development	GO:0010977	0.028016416	1.55258742	142	747	10	60605	GAK,PTPN9,LRP4,CD38,PSEN1,LRRK2,PTPRG,CBFA2T2,INPP5F,NGEF
GO:BP	pattern specification process	GO:0007389	0.028193268	1.549854586	446	597	16	60605	AHI1,KDM6A,PBX3,NRG3,LEF1,ZEB1,MKS1,LRP4,LRP2,PSEN1,BMPR2,DYX1C1,PCSK5,C2CD3,IFT52,COBL
GO:BP	anion transmembrane transport	GO:0098656	0.02832073	1.547895556	253	715	13	60605	SLC26A11,SLC38A9,LRP2,ABCC2,SLC17A6,PSEN1,XPR1,GABRG3,CASR,CLCN3,GLRA3,SLC25A12,GABRA2
GO:BP	carboxylic acid catabolic process	GO:0046395	0.02846481	1.545691709	245	739	13	60605	ALDH7A1,PPARD,AMDHD1,ACAD10,ASRGL1,XYLB,GLDC,LPIN1,SHMT1,ABAT,ACADS,PEX5,GLUD1
GO:BP	retrograde vesicle-mediated transport, Golgi to endoplasmic reticulum	GO:0006890	0.028614129	1.543419474	87	741	8	60605	NBAS,STX18,COPG2,KIF4A,COG3,KIF15,GOLPH3,UVRAG
GO:BP	neural precursor cell proliferation	GO:0061351	0.02885752	1.539741002	151	704	10	60605	RERE,MELK,LEF1,LRP2,RRM1,CTNNA1,HOOK3,LRRK2,NF2,PTBP2
GO:BP	synaptic vesicle exocytosis	GO:0016079	0.030019285	1.522599661	111	766	9	60605	BRAF,STXBP5L,PSEN1,FBXL20,LRRK2,RAB3GAP1,PRKCB,CASK,UNC13B
GO:BP	regulation of leukocyte activation	GO:0002694	0.030527064	1.515314963	617	641	20	60605	STAT5B,LRFN5,LEF1,SHPK,ZEB1,HLA-DRB1,PTPN11,CD38,MSH2,BRAF,CRLF2,RC3H2,VAMP7,MAD1L1,PAK2,ZMIZ1,LRRK2,FANCD2,XRCC6,FER
GO:BP	negative regulation of secretion by cell	GO:1903531	0.03069257	1.512966741	154	695	10	60605	RAB11FIP3,IL1RAPL1,PTPN11,BRAF,STXBP5L,RAB7A,ACSL4,ABAT,SYTL4,PARK2
GO:BP	cerebellar cortex formation	GO:0021697	0.030730072	1.512436418	26	725	5	60605	PTPN11,NRXN1,AGTPBP1,ATP7A,OPHN1
GO:BP	nucleotide biosynthetic process	GO:0009165	0.031210749	1.505695807	266	686	13	60605	PARP1,ME1,ACSL3,ADCY8,PRPSAP2,RRM1,MAPK1,ACSL4,ACLY,DLAT,ELOVL5,SLC25A12,ACOT7
GO:BP	response to temperature stimulus	GO:0009266	0.031340207	1.503898139	229	466	10	60605	CHORDC1,ACOT11,RANBP2,CASP8,ABCC2,RPTOR,SEH1L,NUP37,MAPK1,EIF2B3
GO:BP	activation of immune response	GO:0002253	0.031464307	1.502181836	566	760	21	60605	BTRC,PLA2G6,FBXW11,PSPC1,HLA-DRB1,CD38,BRAF,PSEN1,RC3H2,C9,MAPK1,EIF2B3,PAK2,PDE4D,TEC,COLEC11,XRCC6,PRKCB,CFB,PTPN2,ELF1
GO:BP	hemostasis	GO:0007599	0.031834219	1.497105797	355	674	15	60605	ITPR2,F11R,RCOR1,GNAQ,PTPN11,ENTPD1,ANXA2,MYH9,MAPK1,CAPZA1,MFN2,ABAT,AKAP10,TEC,PRKCB
GO:BP	modulation of process of other organism involved in symbiotic interaction	GO:0051817	0.03196448	1.495332362	123	695	9	60605	SNW1,LEF1,CASP8,ANXA2,RAB7A,MAPK1,ATG7,KPNA3,PARK2
GO:BP	circadian rhythm	GO:0007623	0.032139076	1.49296661	218	296	8	60605	BTRC,GPR176,FBXW11,PSPC1,GNAQ,KDM2A,THRAP3,USP9X
GO:BP	regulation of neurotransmitter secretion	GO:0046928	0.032484924	1.488318149	92	712	8	60605	BRAF,STXBP5L,FBXL20,LRRK2,RAB3GAP1,PRKCB,PARK2,CASK
GO:BP	protein quality control for misfolded or incompletely synthesized proteins	GO:0006515	0.032643909	1.486197846	29	653	5	60605	ZYG11B,UGGT2,UBE2W,RNF185,LONP1
GO:BP	chromatin assembly or disassembly	GO:0006333	0.03309923	1.480182107	219	717	12	60605	OIP5,ITGB3BP,CENPA,CABIN1,SMYD3,CHAF1B,HDAC8,ATRX,PPHLN1,FAM172A,NPM1,PHF8
GO:BP	protein sumoylation	GO:0016925	0.033220992	1.478587409	78	607	7	60605	RANBP2,PIAS1,SEH1L,NUP37,ZMIZ1,ARNT,NUP155
GO:BP	actin filament polymerization	GO:0030041	0.033220995	1.478587368	194	679	11	60605	LATS1,TMOD3,CAPZA1,ABI2,IQGAP2,SPTBN1,COBL,ARFIP1,FER,ARHGAP28,FCHSD2
GO:BP	cell-cell adhesion via plasma-membrane adhesion molecules	GO:0098742	0.033340513	1.47702772	276	389	10	60605	TENM4,TENM2,CLDN20,LRFN5,PCDH7,IL1RAPL1,ATP2C1,CNTN4,MYOT,NRXN1
GO:BP	regulation of myelination	GO:0031641	0.034028304	1.468159702	47	681	6	60605	TENM4,ITGAX,PARD3,JAM2,LPIN1,SLC25A12
GO:BP	DNA geometric change	GO:0032392	0.034287674	1.464861977	114	758	9	60605	PARP1,NAV2,ZRANB3,HFM1,ATRX,XRCC6,RAD54L2,CHD6,DDX1
GO:BP	regulation of cell junction assembly	GO:1901888	0.0355506	1.449153066	208	761	12	60605	F11R,LRFN5,IL1RAPL1,BCAS3,PTPRA,PTPN11,NRXN1,MACF1,CORO1C,SYNDIG1,OCLN,LIMCH1
GO:BP	regulation of cellular response to heat	GO:1900034	0.036137973	1.442036215	79	607	7	60605	CHORDC1,RANBP2,RPTOR,SEH1L,NUP37,MAPK1,NUP155
GO:BP	alcohol metabolic process	GO:0006066	0.036270394	1.440447722	381	714	16	60605	SPTLC1,LEPR,ABCA1,PPARD,SOAT2,CYP7B1,ACER3,PLCB4,ACLY,PLCB1,ACER2,IPMK,UGT1A4,TTC39B,GPD2,CLN6
GO:BP	regulation of cell migration	GO:0030334	0.03636664	1.439296823	1008	682	28	60605	ZMYND8,NRG3,PPARD,CLIC4,LEF1,DOCK4,BCAS3,ITGAX,CAMK1D,ABHD6,BRAF,DEFB124,BMPR2,STARD13,LAMA2,C10ORF99,MAPK1,JAM2,SYNE2,PLCB1,PTPRG,MACF1,LAMA1,NF2,FER,CORO1C,YTHDF3,ULK4
GO:BP	regulation of telomere maintenance	GO:0032204	0.036478773	1.43795978	82	585	7	60605	PARP1,TNKS,PARN,MAPK1,HDAC8,ATRX,CCT3
GO:BP	peptidyl-threonine modification	GO:0018210	0.036832182	1.433772555	129	674	9	60605	TAF1,TNKS,RPTOR,WNK3,PARD3,SPRED2,MAPK1,LRRK2,PRKCB
GO:BP	signal transduction in response to DNA damage	GO:0042770	0.03686967	1.433330753	192	694	11	60605	PTPN11,MSH2,INTS7,SPRED2,CNOT6,STK33,ATRX,ACER2,ATF2,FANCD2,NPM1
GO:BP	hemopoiesis	GO:0030097	0.037561924	1.425252166	946	768	29	60605	PARP1,LEPR,STAT5B,RCOR1,MELK,LEF1,ASH2L,ZEB1,NCAPG2,CASP8,HLA-DRB1,PTPN11,MSH2,BRAF,PSEN1,ANXA2,RC3H2,MYH9,TMOD3,ZMIZ1,ARNT,FANCD2,XRCC6,SH3PXD2A,SSBP3,PRKCB,ATP7A,PTPN2,GPR89B
GO:BP	nucleoside phosphate biosynthetic process	GO:1901293	0.0379869	1.420366144	271	686	13	60605	PARP1,ME1,ACSL3,ADCY8,PRPSAP2,RRM1,MAPK1,ACSL4,ACLY,DLAT,ELOVL5,SLC25A12,ACOT7
GO:BP	antigen receptor-mediated signaling pathway	GO:0050851	0.039487774	1.403537346	321	760	15	60605	BTRC,FBXW11,HLA-DRB1,CD38,BRAF,PSEN1,RC3H2,MAPK1,EIF2B3,PAK2,PDE4D,TEC,PRKCB,PTPN2,ELF1
GO:BP	organelle fusion	GO:0048284	0.039805633	1.400055464	149	741	10	60605	CHCHD3,ANXA2,VAMP7,RAB7A,VPS8,GOSR1,MFN2,DYSF,PARK2,UVRAG
GO:BP	pallium development	GO:0021543	0.039928711	1.398714711	174	633	10	60605	LEF1,PSEN1,EIF2B3,ZMIZ1,TACC2,SYNE2,PLCB1,UBA6,NF2,PEX5
GO:BP	regulation of intracellular estrogen receptor signaling pathway	GO:0033146	0.040097231	1.396885616	43	450	5	60605	LATS1,PARP1,ESR1,CYP7B1,DYX1C1
GO:BP	cell-cell junction organization	GO:0045216	0.040339676	1.394267595	218	735	12	60605	F11R,CLDN20,TBCD,TLN2,PARD3,CTNNA1,PKHD1,PLEKHA7,PAK2,ANK2,NF2,OCLN
GO:BP	cellular response to alcohol	GO:0097306	0.04081152	1.389217226	94	719	8	60605	ITPR2,ABCA1,ADCY8,GRAMD1C,CTNNA1,AKAP8,GOLPH3,LANCL2
GO:BP	regulation of intracellular protein transport	GO:0033157	0.041581865	1.381096034	256	733	13	60605	EDEM2,PTPN14,CASP8,BCAS3,PTPN11,NPEPPS,PSEN1,LCP1,MAPK1,OAZ3,LRRK2,PARK2,TM9SF4
GO:BP	negative regulation of synaptic transmission	GO:0050805	0.042433432	1.372291839	71	695	7	60605	PLA2G6,ADCY8,CD38,ABHD6,BRAF,LRRK2,PARK2
GO:BP	protein stabilization	GO:0050821	0.043160263	1.36491592	195	695	11	60605	ZSWIM7,TAF1,GNAQ,USP9X,CREBL2,CCT3,ANK2,COG3,USP13,NPM1,PARK2
GO:BP	positive regulation of cell cycle	GO:0045787	0.043235306	1.364161458	317	593	13	60605	CCNY,MTA3,STAT5B,LEF1,PTPN11,RPTOR,KLHL18,CDK5RAP1,TMOD3,DMRT1,PLCB1,ATRX,CSPP1
GO:BP	DNA biosynthetic process	GO:0071897	0.043776281	1.358761133	201	675	11	60605	TNKS,POLH,BMPR2,PARN,SHQ1,MAPK1,PPP6R3,NPLOC4,CCT3,POLA1,SPATA22
GO:BP	carbohydrate derivative catabolic process	GO:1901136	0.044142502	1.355143058	198	686	11	60605	APOBEC3A_B,EDEM2,DERA,CHI3L2,STAB2,HGSNAT,PPP6R3,PDE4D,PDE1A,FUCA1,ACOT7
GO:BP	protein lipidation	GO:0006497	0.046199197	1.335365574	92	748	8	60605	ABCA1,ZDHHC11,ZDHHC15,ATG7,RAB3GAP1,ATG10,ZDHHC20,PIGU
GO:BP	steroid metabolic process	GO:0008202	0.0475307	1.323025786	334	742	15	60605	LEPR,STAT5B,ABCA1,PPARD,ESR1,SOAT2,LRP2,CYP7B1,OSBP,OSBPL9,ACLY,UGT1A4,TTC39B,CLN6,HSD17B6
GO:BP	cellular response to amino acid stimulus	GO:0071230	0.048067544	1.318148066	69	730	7	60605	RRAGB,SLC38A9,ZEB1,RPTOR,UBR1,ATP7A,SESN1
GO:BP	mRNA transport	GO:0051028	0.048444583	1.314754781	151	454	8	60605	RANBP2,TNKS,RANBP17,SEH1L,NUP37,WDR33,POLDIP3,ZC3H11A
GO:BP	multi-multicellular organism process	GO:0044706	0.049228323	1.30778496	227	720	12	60605	PLA2G6,STAT5B,PPARD,ESR1,CD38,ABCC2,BMPR2,MAPK1,ACSL4,PCSK5,YTHDF3,ATP7A
GO:BP	carboxylic acid transport	GO:0046942	0.049590675	1.304599983	280	681	13	60605	PLA2G6,SLC17A5,SLC38A9,LRP2,ABCC2,SLC17A6,PSEN1,CASR,ACSL4,RAB3GAP1,ABAT,SLC16A9,SLC25A12
GO:BP	regulation of ubiquitin-dependent protein catabolic process	GO:2000058	0.049877433	1.30209591	166	542	9	60605	LATS1,TAF1,EIF3H,RNF180,ZYG11B,PIAS1,PSEN1,AGTPBP1,LRRK2
GO:CC	cellular_component	GO:0005575	3.07E-261	260.5127968	18964	766	694	60605	NBAS,OSGEPL1,DOCK3,ZSWIM7,AHI1,ATP6V1D,AGL,OTOGL,CNGB3,CCNY,ORAI1,OIP5,SNW1,CCDC38,RBBP9,NEMF,BLOC1S2,TENM4,EXOC6B,KCNH1,SLC26A11,LATS1,BTRC,PLA2G6,USP49,SLC35G2,MGA,PIK3C2G,ARL13A,TMEM69,CCDC137,C1QTNF7,NOL10,ARHGAP19,MTA3,SFI1,HSF5,TENM2,CHORDC1,PARP1,KDM5B,AQP8,APOBEC3A_B,GAK,ZMYND8,ZNF398,STIP1,PDC,IQGAP3,MACROD2,STX18,SCLY,SPTLC1,PACSIN2,FBXO10,SRPRB,DCBLD2,DAP3,ALDH7A1,ARHGAP39,TECPR2,STRIP…
GO:CC	cellular anatomical entity	GO:0110165	2.57E-254	253.590726	18814	766	687	60605	NBAS,OSGEPL1,DOCK3,ZSWIM7,AHI1,ATP6V1D,AGL,OTOGL,CNGB3,CCNY,ORAI1,OIP5,SNW1,CCDC38,RBBP9,NEMF,BLOC1S2,TENM4,EXOC6B,KCNH1,SLC26A11,LATS1,BTRC,PLA2G6,USP49,SLC35G2,MGA,PIK3C2G,ARL13A,TMEM69,CCDC137,C1QTNF7,NOL10,ARHGAP19,MTA3,SFI1,HSF5,TENM2,PARP1,KDM5B,AQP8,APOBEC3A_B,GAK,ZMYND8,ZNF398,STIP1,PDC,IQGAP3,MACROD2,STX18,SCLY,SPTLC1,PACSIN2,FBXO10,SRPRB,DCBLD2,DAP3,ALDH7A1,ARHGAP39,TECPR2,STRIP2,PTPN12…
GO:CC	intracellular anatomical structure	GO:0005622	3.75E-225	224.4259267	14808	766	608	60605	NBAS,OSGEPL1,DOCK3,ZSWIM7,AHI1,ATP6V1D,AGL,CCNY,ORAI1,OIP5,SNW1,CCDC38,RBBP9,NEMF,BLOC1S2,TENM4,EXOC6B,KCNH1,SLC26A11,LATS1,BTRC,PLA2G6,USP49,SLC35G2,MGA,PIK3C2G,CCDC137,NOL10,ARHGAP19,MTA3,SFI1,HSF5,TENM2,PARP1,KDM5B,AQP8,APOBEC3A_B,GAK,ZMYND8,ZNF398,STIP1,PDC,IQGAP3,MACROD2,STX18,SCLY,SPTLC1,PACSIN2,FBXO10,SRPRB,DAP3,ALDH7A1,ARHGAP39,TECPR2,STRIP2,PTPN12,GOLIM4,FBXW11,ME1,TNFRSF8,SLC37A3,TAF1,I…
GO:CC	organelle	GO:0043226	2.36E-200	199.6272905	14027	768	573	60605	NBAS,OSGEPL1,ZSWIM7,AHI1,ATP6V1D,AGL,CNGB3,CCNY,OIP5,SNW1,CCDC38,RBBP9,NEMF,BLOC1S2,TENM4,KCNH1,SLC26A11,LATS1,BTRC,PLA2G6,USP49,SLC35G2,MGA,ARL13A,CCDC137,NOL10,ARHGAP19,MTA3,SFI1,HSF5,TENM2,PARP1,KDM5B,AQP8,APOBEC3A_B,GAK,ZMYND8,ZNF398,STIP1,PDC,MACROD2,STX18,SCLY,SPTLC1,PACSIN2,SRPRB,DAP3,ALDH7A1,ARHGAP39,PTPN12,GOLIM4,FBXW11,ME1,TNFRSF8,SLC37A3,TAF1,ITPR2,METTL16,TRIM16,SH3D19,F11R,RGS6,RRAGB…
GO:CC	intracellular organelle	GO:0043229	1.76E-195	194.7541608	13117	768	553	60605	NBAS,OSGEPL1,ZSWIM7,AHI1,ATP6V1D,AGL,CCNY,OIP5,SNW1,CCDC38,RBBP9,NEMF,BLOC1S2,TENM4,KCNH1,SLC26A11,LATS1,BTRC,PLA2G6,USP49,SLC35G2,MGA,CCDC137,NOL10,ARHGAP19,MTA3,SFI1,HSF5,TENM2,PARP1,KDM5B,AQP8,APOBEC3A_B,GAK,ZMYND8,ZNF398,STIP1,PDC,MACROD2,STX18,SCLY,SPTLC1,PACSIN2,SRPRB,DAP3,ALDH7A1,ARHGAP39,PTPN12,GOLIM4,FBXW11,ME1,SLC37A3,TAF1,ITPR2,METTL16,TRIM16,SH3D19,F11R,RGS6,RRAGB,INTS9,RBM19,KDM6A,NA…
GO:CC	cytoplasm	GO:0005737	8.02E-176	175.0955555	11951	768	512	60605	NBAS,OSGEPL1,DOCK3,AHI1,ATP6V1D,AGL,CCNY,ORAI1,SNW1,CCDC38,BLOC1S2,TENM4,EXOC6B,KCNH1,SLC26A11,LATS1,BTRC,PLA2G6,USP49,SLC35G2,PIK3C2G,ARHGAP19,MTA3,SFI1,TENM2,PARP1,KDM5B,AQP8,APOBEC3A_B,GAK,ZMYND8,STIP1,PDC,IQGAP3,STX18,SCLY,SPTLC1,PACSIN2,FBXO10,SRPRB,DAP3,ALDH7A1,ARHGAP39,TECPR2,STRIP2,PTPN12,GOLIM4,FBXW11,ME1,TNFRSF8,SLC37A3,ITPR2,METTL16,TRIM16,SH3D19,F11R,RGS6,RRAGB,INTS9,RBM19,RABGAP1L,CO…
GO:CC	membrane-bounded organelle	GO:0043227	4.46E-174	173.3504084	13201	768	532	60605	NBAS,OSGEPL1,ZSWIM7,AHI1,ATP6V1D,AGL,CNGB3,CCNY,OIP5,SNW1,RBBP9,NEMF,BLOC1S2,TENM4,KCNH1,SLC26A11,LATS1,BTRC,PLA2G6,USP49,SLC35G2,MGA,ARL13A,CCDC137,NOL10,ARHGAP19,MTA3,HSF5,TENM2,PARP1,KDM5B,AQP8,APOBEC3A_B,GAK,ZMYND8,ZNF398,STIP1,PDC,MACROD2,STX18,SCLY,SPTLC1,PACSIN2,SRPRB,DAP3,ALDH7A1,ARHGAP39,PTPN12,GOLIM4,FBXW11,ME1,TNFRSF8,SLC37A3,TAF1,ITPR2,METTL16,TRIM16,SH3D19,F11R,RGS6,RRAGB,INTS9,RBM19…
GO:CC	intracellular membrane-bounded organelle	GO:0043231	1.10E-160	159.9578251	12046	768	497	60605	NBAS,OSGEPL1,ZSWIM7,ATP6V1D,AGL,CCNY,OIP5,SNW1,RBBP9,NEMF,BLOC1S2,TENM4,KCNH1,SLC26A11,LATS1,BTRC,PLA2G6,USP49,SLC35G2,MGA,CCDC137,NOL10,ARHGAP19,MTA3,HSF5,TENM2,PARP1,KDM5B,AQP8,APOBEC3A_B,GAK,ZMYND8,ZNF398,STIP1,PDC,MACROD2,STX18,SCLY,SPTLC1,PACSIN2,SRPRB,DAP3,ALDH7A1,ARHGAP39,PTPN12,GOLIM4,FBXW11,ME1,SLC37A3,TAF1,ITPR2,METTL16,TRIM16,SH3D19,F11R,RGS6,RRAGB,INTS9,RBM19,KDM6A,NAV2,RABGAP1L,COPG2…
GO:CC	membrane	GO:0016020	6.15E-110	109.2112423	9829	758	390	60605	NBAS,ATP6V1D,CNGB3,CCNY,ORAI1,BLOC1S2,TENM4,EXOC6B,KCNH1,SLC26A11,PLA2G6,SLC35G2,PIK3C2G,ARL13A,TMEM69,ARHGAP19,TENM2,PARP1,AQP8,GAK,IQGAP3,STX18,SPTLC1,PACSIN2,SRPRB,DCBLD2,DAP3,GOLIM4,CACNA2D4,GPR176,TNFRSF8,SLC37A3,ITPR2,TRIM16,LEPR,SH3D19,F11R,RGS6,RRAGB,RBM19,RABGAP1L,COPG2,CHIC2,EDEM2,CLDN20,TMBIM4,PLGRKT,RAB11FIP3,ACSL3,HIGD1A,PPP2R5A,EIF3H,RNF180,PHKA1,LAPTM4B,ABCA1,FAR2,NRG3,SNX2,SV2C,SL…
GO:CC	cytosol	GO:0005829	7.72E-94	93.11252903	5361	766	275	60605	NBAS,DOCK3,AHI1,ATP6V1D,AGL,ORAI1,BLOC1S2,LATS1,BTRC,PLA2G6,PIK3C2G,ARHGAP19,SFI1,KDM5B,GAK,STIP1,PDC,IQGAP3,SCLY,PACSIN2,FBXO10,ALDH7A1,ARHGAP39,STRIP2,PTPN12,FBXW11,ME1,TRIM16,SH3D19,RGS6,RRAGB,INTS9,COPG2,STAT5B,ACOT11,PATL1,RAB11FIP3,DERA,FBXL13,PPP2R5A,EIF3H,PHKA1,SNX2,SLC17A5,CLIC4,CAB39L,AMDHD1,MAP4,YAF2,ESR1,ITGB3BP,MYO9A,PGM2L1,MAPKAP1,PTPN13,AKAP7,SHPK,ZEB1,CDK5RAP2,NT5C2,MKS1,RANBP2,TN…
GO:CC	nucleus	GO:0005634	1.48E-91	90.83112794	7607	724	312	60605	ZSWIM7,AGL,CCNY,OIP5,SNW1,RBBP9,NEMF,BLOC1S2,TENM4,KCNH1,SLC26A11,LATS1,BTRC,USP49,MGA,CCDC137,NOL10,ARHGAP19,MTA3,HSF5,TENM2,PARP1,KDM5B,APOBEC3A_B,ZMYND8,ZNF398,STIP1,PDC,MACROD2,PACSIN2,DAP3,ALDH7A1,ARHGAP39,PTPN12,FBXW11,TAF1,ITPR2,METTL16,TRIM16,SH3D19,RGS6,RRAGB,INTS9,RBM19,KDM6A,NAV2,RABGAP1L,STAT5B,PATL1,RAB11FIP3,NR2C1,DERA,ZNF560,STK19,TOX2,RBL1,HIGD1A,PBX3,PPP2R5A,RNF180,RNGTT,PSPC1,RC…
GO:CC	endomembrane system	GO:0012505	6.35E-72	71.19710884	4651	768	229	60605	NBAS,ATP6V1D,AGL,KCNH1,SLC26A11,SLC35G2,TENM2,PARP1,GAK,ZMYND8,STIP1,STX18,SCLY,SPTLC1,PACSIN2,SRPRB,GOLIM4,FBXW11,SLC37A3,ITPR2,RRAGB,RABGAP1L,COPG2,CHIC2,EDEM2,TMBIM4,RAB11FIP3,DERA,ACSL3,RNF180,LAPTM4B,ABCA1,SNX2,SV2C,SLC17A5,GNAQ,SLC30A10,SLC30A6,ESR1,ADCY8,MAPKAP1,PCDH7,ARL17A,SLC38A9,CDK5RAP2,PHF11,RANBP2,STON1,KCNJ6,TNKS,XPO7,KLHL41,GALNT15,ARHGAP21,RANBP17,COL19A1,ST6GALNAC1,EHD4,SOAT2,DO…
GO:CC	intracellular non-membrane-bounded organelle	GO:0043232	3.77E-69	68.423455	5094	764	235	60605	AHI1,ATP6V1D,OIP5,SNW1,CCDC38,BLOC1S2,LATS1,PLA2G6,MGA,CCDC137,NOL10,MTA3,SFI1,PARP1,APOBEC3A_B,STIP1,MACROD2,PACSIN2,SRPRB,DAP3,ARHGAP39,PTPN12,FBXW11,TAF1,RGS6,RBM19,STAT5B,SPECC1L,PATL1,RAB11FIP3,NR2C1,FBXL13,RBL1,ACSL3,PBX3,PPP2R5A,EIF3H,PSPC1,PTPN14,PPARD,CLIC4,MAP4,ESR1,ITGB3BP,MYO9A,ADCY8,PTPN13,ZEB1,CDK5RAP2,MKS1,TNKS,KLHL41,TBCD,POLH,ARHGAP21,NCAPG2,CASP8,CEP170P1,TEX11,DOCK4,HLA-DRB1,MR…
GO:CC	non-membrane-bounded organelle	GO:0043228	5.10E-69	68.29258561	5102	764	235	60605	AHI1,ATP6V1D,OIP5,SNW1,CCDC38,BLOC1S2,LATS1,PLA2G6,MGA,CCDC137,NOL10,MTA3,SFI1,PARP1,APOBEC3A_B,STIP1,MACROD2,PACSIN2,SRPRB,DAP3,ARHGAP39,PTPN12,FBXW11,TAF1,RGS6,RBM19,STAT5B,SPECC1L,PATL1,RAB11FIP3,NR2C1,FBXL13,RBL1,ACSL3,PBX3,PPP2R5A,EIF3H,PSPC1,PTPN14,PPARD,CLIC4,MAP4,ESR1,ITGB3BP,MYO9A,ADCY8,PTPN13,ZEB1,CDK5RAP2,MKS1,TNKS,KLHL41,TBCD,POLH,ARHGAP21,NCAPG2,CASP8,CEP170P1,TEX11,DOCK4,HLA-DRB1,MR…
GO:CC	protein-containing complex	GO:0032991	5.93E-66	65.22660516	5541	750	238	60605	NBAS,OSGEPL1,ZSWIM7,AHI1,ATP6V1D,AGL,CNGB3,CCNY,ORAI1,SNW1,NEMF,BLOC1S2,EXOC6B,KCNH1,BTRC,MGA,PIK3C2G,C1QTNF7,NOL10,MTA3,PARP1,STIP1,STX18,SCLY,SPTLC1,FBXO10,SRPRB,DAP3,CACNA2D4,FBXW11,TAF1,ITPR2,LEPR,F11R,RRAGB,INTS9,KDM6A,COPG2,SPECC1L,PATL1,FBXL13,RBL1,HIGD1A,PBX3,PPP2R5A,EIF3H,PHKA1,SNX2,RCOR1,SUCLG2,GNAQ,CLIC4,MAP4,RERE,ZYG11B,ESR1,LEF1,UIMC1,ASH2L,MYO9A,MAPKAP1,SLC38A9,AKAP7,DNAJC25-GNG10,U…
GO:CC	membrane-enclosed lumen	GO:0031974	7.80E-61	60.10813456	5579	760	233	60605	AGL,OIP5,SNW1,RBBP9,SLC26A11,BTRC,USP49,MGA,CCDC137,NOL10,MTA3,TENM2,PARP1,KDM5B,APOBEC3A_B,ZMYND8,MACROD2,PACSIN2,DAP3,ALDH7A1,PTPN12,GOLIM4,TAF1,ITPR2,TRIM16,SH3D19,RGS6,INTS9,RBM19,KDM6A,NAV2,STAT5B,EDEM2,BCO2,ACOT11,PATL1,RAB11FIP3,NR2C1,DERA,STK19,TOX2,RBL1,HIGD1A,RNGTT,PSPC1,RCOR1,SUCLG2,PTPN14,PPARD,CLIC4,YAF2,RERE,PTPN9,ESR1,LEF1,UIMC1,ASH2L,ITGB3BP,ACAD10,MAPKAP1,PTPN13,ZEB1,U2SURP,PHF11…
GO:CC	intracellular organelle lumen	GO:0070013	7.80E-61	60.10813456	5579	760	233	60605	AGL,OIP5,SNW1,RBBP9,SLC26A11,BTRC,USP49,MGA,CCDC137,NOL10,MTA3,TENM2,PARP1,KDM5B,APOBEC3A_B,ZMYND8,MACROD2,PACSIN2,DAP3,ALDH7A1,PTPN12,GOLIM4,TAF1,ITPR2,TRIM16,SH3D19,RGS6,INTS9,RBM19,KDM6A,NAV2,STAT5B,EDEM2,BCO2,ACOT11,PATL1,RAB11FIP3,NR2C1,DERA,STK19,TOX2,RBL1,HIGD1A,RNGTT,PSPC1,RCOR1,SUCLG2,PTPN14,PPARD,CLIC4,YAF2,RERE,PTPN9,ESR1,LEF1,UIMC1,ASH2L,ITGB3BP,ACAD10,MAPKAP1,PTPN13,ZEB1,U2SURP,PHF11…
GO:CC	organelle lumen	GO:0043233	7.80E-61	60.10813456	5579	760	233	60605	AGL,OIP5,SNW1,RBBP9,SLC26A11,BTRC,USP49,MGA,CCDC137,NOL10,MTA3,TENM2,PARP1,KDM5B,APOBEC3A_B,ZMYND8,MACROD2,PACSIN2,DAP3,ALDH7A1,PTPN12,GOLIM4,TAF1,ITPR2,TRIM16,SH3D19,RGS6,INTS9,RBM19,KDM6A,NAV2,STAT5B,EDEM2,BCO2,ACOT11,PATL1,RAB11FIP3,NR2C1,DERA,STK19,TOX2,RBL1,HIGD1A,RNGTT,PSPC1,RCOR1,SUCLG2,PTPN14,PPARD,CLIC4,YAF2,RERE,PTPN9,ESR1,LEF1,UIMC1,ASH2L,ITGB3BP,ACAD10,MAPKAP1,PTPN13,ZEB1,U2SURP,PHF11…
GO:CC	nuclear lumen	GO:0031981	3.56E-57	56.44869019	4453	760	202	60605	OIP5,SNW1,RBBP9,SLC26A11,BTRC,USP49,MGA,CCDC137,NOL10,MTA3,TENM2,PARP1,KDM5B,APOBEC3A_B,ZMYND8,MACROD2,PACSIN2,DAP3,PTPN12,TAF1,ITPR2,TRIM16,SH3D19,RGS6,INTS9,RBM19,KDM6A,NAV2,STAT5B,PATL1,RAB11FIP3,NR2C1,DERA,STK19,TOX2,RBL1,HIGD1A,RNGTT,PSPC1,RCOR1,PTPN14,PPARD,CLIC4,YAF2,RERE,PTPN9,ESR1,LEF1,UIMC1,ASH2L,ITGB3BP,MAPKAP1,PTPN13,ZEB1,U2SURP,PHF11,RANBP2,KDM2A,TNKS,KLHL41,POLH,NCAPG2,CASP8,PLEKHA5…
GO:CC	cell periphery	GO:0071944	4.09E-53	52.38854446	6178	752	232	60605	ATP6V1D,OTOGL,CCNY,ORAI1,TENM4,EXOC6B,KCNH1,SLC26A11,PLA2G6,SLC35G2,PIK3C2G,ARL13A,ARHGAP19,TENM2,AQP8,IQGAP3,PACSIN2,DCBLD2,CACNA2D4,GPR176,TNFRSF8,ITPR2,TRIM16,LEPR,SH3D19,F11R,RGS6,NAV2,CHIC2,CLDN20,PLGRKT,RAB11FIP3,ACSL3,PHKA1,LAPTM4B,ABCA1,NRG3,SV2C,SLC17A5,SUCLG2,GNAQ,SLC30A10,CLIC4,LRFN5,MAP4,DTNB,MELK,ESR1,ADCY8,MAPKAP1,PCDH7,ARL17A,PTPN13,ZAN,AKAP7,DNAJC25-GNG10,KCNJ6,IL1RAPL1,KLHL41,KCN…
GO:CC	nucleoplasm	GO:0005654	1.76E-52	51.75545127	4112	760	187	60605	OIP5,SNW1,RBBP9,SLC26A11,BTRC,USP49,MGA,MTA3,TENM2,PARP1,KDM5B,APOBEC3A_B,ZMYND8,MACROD2,PACSIN2,DAP3,PTPN12,TAF1,ITPR2,TRIM16,SH3D19,RGS6,INTS9,RBM19,KDM6A,NAV2,STAT5B,PATL1,RAB11FIP3,NR2C1,DERA,STK19,TOX2,RBL1,HIGD1A,RNGTT,PSPC1,RCOR1,PTPN14,PPARD,YAF2,RERE,PTPN9,ESR1,LEF1,UIMC1,ASH2L,ITGB3BP,MAPKAP1,PTPN13,ZEB1,U2SURP,PHF11,RANBP2,KDM2A,TNKS,KLHL41,POLH,NCAPG2,CASP8,PLEKHA5,PITPNC1,VWA3B,MYBL2…
GO:CC	plasma membrane	GO:0005886	1.75E-51	50.757351	5680	752	219	60605	ATP6V1D,CCNY,ORAI1,TENM4,KCNH1,SLC26A11,PLA2G6,SLC35G2,PIK3C2G,ARL13A,ARHGAP19,TENM2,AQP8,IQGAP3,PACSIN2,DCBLD2,CACNA2D4,GPR176,TNFRSF8,ITPR2,TRIM16,LEPR,SH3D19,F11R,RGS6,CHIC2,CLDN20,PLGRKT,RAB11FIP3,ACSL3,PHKA1,LAPTM4B,ABCA1,NRG3,SV2C,SLC17A5,SUCLG2,GNAQ,SLC30A10,CLIC4,LRFN5,MAP4,DTNB,MELK,ESR1,ADCY8,MAPKAP1,PCDH7,ARL17A,PTPN13,ZAN,AKAP7,DNAJC25-GNG10,KCNJ6,IL1RAPL1,KLHL41,KCND3,TBCD,ARHGAP21,C…
GO:CC	organelle membrane	GO:0031090	2.93E-47	46.53329102	3644	768	169	60605	NBAS,ATP6V1D,BLOC1S2,KCNH1,SLC26A11,ARL13A,AQP8,STX18,SPTLC1,PACSIN2,SRPRB,DAP3,GOLIM4,SLC37A3,ITPR2,RRAGB,COPG2,TMBIM4,RAB11FIP3,ACSL3,HIGD1A,RNF180,LAPTM4B,ABCA1,FAR2,SNX2,SV2C,SLC17A5,GNAQ,CLIC4,SLC30A6,LETM1,ADCY8,PCDH7,SLC38A9,PHF11,RANBP2,TNKS,KLHL41,GALNT15,MRS2,ARHGAP21,CASP8,ST6GALNAC1,EHD4,SOAT2,HLA-DRB1,MRPS36,STAB2,RAB2A,GRAMD1C,ZDHHC11,THADA,SCRN1,CYTH3,ITGAX,MRPS23,HGSNAT,CD38,LRP2,…
GO:CC	cell projection	GO:0042995	1.17E-46	45.9304848	2337	766	134	60605	AHI1,ATP6V1D,CNGB3,BLOC1S2,TENM4,KCNH1,PLA2G6,ARL13A,TENM2,ZMYND8,PDC,PACSIN2,PTPN12,FBXW11,RABGAP1L,COPG2,FBXL13,LAPTM4B,SNX2,SV2C,SPATA6,GNAQ,CLIC4,MAP4,PTPN9,MYO9A,ADCY8,PTPN13,MKS1,IL1RAPL1,KLHL41,KCND3,CASP8,CEP170P1,DOCK4,HTR1E,DNAH8,CYTH3,LRP4,LRP2,ABCC2,DST,BRAF,USP9X,RPTOR,EPHA6,ARFGEF2,SLC17A6,PSEN1,ANXA2,BMPR2,CNTN4,TLN2,LAMA2,FANK1,MYH9,SQSTM1,MYOT,NRXN1,VAMP7,ENAH,RRM1,UTRN,PARD3,LCP…
GO:CC	plasma membrane bounded cell projection	GO:0120025	4.33E-45	44.36386687	2234	766	129	60605	AHI1,ATP6V1D,CNGB3,BLOC1S2,TENM4,KCNH1,PLA2G6,ARL13A,TENM2,ZMYND8,PDC,PACSIN2,FBXW11,RABGAP1L,COPG2,FBXL13,SNX2,SV2C,SPATA6,GNAQ,CLIC4,MAP4,PTPN9,MYO9A,ADCY8,PTPN13,MKS1,IL1RAPL1,KLHL41,KCND3,CASP8,CEP170P1,DOCK4,HTR1E,DNAH8,CYTH3,LRP4,LRP2,ABCC2,DST,BRAF,USP9X,RPTOR,EPHA6,ARFGEF2,SLC17A6,PSEN1,ANXA2,BMPR2,CNTN4,TLN2,LAMA2,FANK1,MYH9,SQSTM1,MYOT,NRXN1,VAMP7,ENAH,UTRN,PARD3,LCP1,DNAH12,TRPM6,CTNNA…
GO:CC	cytoskeleton	GO:0005856	8.55E-44	43.06808313	2339	764	130	60605	AHI1,ATP6V1D,CCDC38,BLOC1S2,LATS1,PLA2G6,SFI1,PACSIN2,SRPRB,ARHGAP39,PTPN12,FBXW11,SPECC1L,RAB11FIP3,FBXL13,PPP2R5A,PTPN14,CLIC4,MAP4,MYO9A,ADCY8,PTPN13,CDK5RAP2,MKS1,TNKS,KLHL41,TBCD,ARHGAP21,CASP8,CEP170P1,HLA-DRB1,CEP44,BCAS3,IPP,SPATC1,PTPN4,DNAH8,STARD9,DST,RMDN2,ARFGEF2,SLAIN2,PSEN1,CTNNBL1,TLN2,FANK1,SPICE1,EPB41L4A,TBCA,MYH9,MYOT,CEP112,ENAH,UTRN,PARD3,LCP1,DNAH12,CTNNA1,TMOD3,MAPK1,KIF9,…
GO:CC	vesicle	GO:0031982	7.32E-40	39.13570904	4058	768	167	60605	ATP6V1D,AGL,KCNH1,SLC26A11,GAK,PACSIN2,ALDH7A1,GOLIM4,TNFRSF8,ITPR2,F11R,RRAGB,RABGAP1L,COPG2,CHIC2,ACOT11,RAB11FIP3,DERA,EIF3H,LAPTM4B,ABCA1,SNX2,SV2C,SLC17A5,GNAQ,SLC30A10,CLIC4,ADCY8,MAPKAP1,PCDH7,SLC38A9,PTPN13,CDK5RAP2,STON1,GALNT15,ARHGAP21,EHD4,HLA-DRB1,APAF1,STAB2,RAB2A,ZDHHC11,PTPRA,ITGAX,HGSNAT,CD38,ENTPD1,LRP2,NPEPPS,DST,THRAP3,RPS6KC1,ABHD6,GAPVD1,TXNRD1,SNX8,SCYL2,STXBP5L,ARFGEF2,SLC…
GO:CC	integral component of membrane	GO:0016021	1.49E-38	37.82692966	5718	749	197	60605	NBAS,CNGB3,ORAI1,TENM4,KCNH1,SLC26A11,PLA2G6,SLC35G2,TMEM69,TENM2,AQP8,STX18,SPTLC1,SRPRB,DCBLD2,GOLIM4,CACNA2D4,GPR176,TNFRSF8,SLC37A3,ITPR2,LEPR,F11R,RABGAP1L,CLDN20,TMBIM4,PLGRKT,ACSL3,HIGD1A,RNF180,LAPTM4B,ABCA1,FAR2,NRG3,SV2C,SLC17A5,SLC30A10,CLIC4,LRFN5,SLC30A6,ESR1,LETM1,MYO9A,ADCY8,PCDH7,SLC38A9,ZAN,CDK5RAP2,SVOPL,KCNJ6,IL1RAPL1,GALNT15,MRS2,KCND3,CEP170P1,ST6GALNAC1,SOAT2,HLA-DRB1,TMC7,S…
GO:CC	intrinsic component of membrane	GO:0031224	5.63E-38	37.24967318	5873	749	199	60605	NBAS,CNGB3,ORAI1,TENM4,KCNH1,SLC26A11,PLA2G6,SLC35G2,TMEM69,TENM2,AQP8,STX18,SPTLC1,SRPRB,DCBLD2,GOLIM4,CACNA2D4,GPR176,TNFRSF8,SLC37A3,ITPR2,LEPR,F11R,RABGAP1L,CLDN20,TMBIM4,PLGRKT,ACSL3,HIGD1A,RNF180,LAPTM4B,ABCA1,FAR2,NRG3,SV2C,SLC17A5,SLC30A10,CLIC4,LRFN5,SLC30A6,ESR1,LETM1,MYO9A,ADCY8,PCDH7,SLC38A9,ZAN,CDK5RAP2,SVOPL,KCNJ6,IL1RAPL1,GALNT15,MRS2,KCND3,CEP170P1,ST6GALNAC1,SOAT2,HLA-DRB1,TMC7,S…
GO:CC	bounding membrane of organelle	GO:0098588	3.15E-36	35.5012416	2165	768	115	60605	ATP6V1D,BLOC1S2,KCNH1,SLC26A11,ARL13A,STX18,PACSIN2,SRPRB,GOLIM4,ITPR2,RRAGB,COPG2,TMBIM4,RAB11FIP3,ACSL3,LAPTM4B,FAR2,SNX2,SV2C,SLC17A5,GNAQ,SLC30A6,ADCY8,PCDH7,SLC38A9,TNKS,KLHL41,GALNT15,ARHGAP21,CASP8,ST6GALNAC1,EHD4,HLA-DRB1,STAB2,RAB2A,ZDHHC11,CYTH3,ITGAX,HGSNAT,CD38,LRP2,B4GALNT2,ABHD6,RPTOR,SEH1L,ATP2C1,SNX8,SCYL2,ARFGEF2,SLC17A6,CHCHD3,PSEN1,MAN1A2,APLP2,ANXA2,SEC63,GALNT7,AGPAT3,OSBP,ZD…
GO:CC	cell junction	GO:0030054	4.88E-36	35.31116124	2107	766	113	60605	AHI1,KCNH1,TENM2,GAK,ZMYND8,IQGAP3,PACSIN2,ARHGAP39,PTPN12,GPR176,F11R,SPECC1L,CLDN20,NRG3,SV2C,SLC17A5,GNAQ,CLIC4,LRFN5,DTNB,MYO9A,ADCY8,AKAP7,CDK5RAP2,STON1,IL1RAPL1,KCND3,TBCD,ARHGAP21,PLEKHA5,HTR1E,FGF12,PTPRA,CYTH3,LRP4,ABCC2,DST,ABHD6,UBOX5,STXBP5L,ARFGEF2,SLC17A6,PSEN1,CACNB4,NRXN2,ANXA2,BMPR2,WNK3,TSPAN9,MPZL1,TLN2,EIF4EBP2,LAMA2,OSBP,ZDHHC15,MYH9,NRXN1,CEP112,FBXL20,VAMP7,ENAH,UTRN,PARD3…
GO:CC	Golgi apparatus	GO:0005794	6.41E-32	31.19293199	1593	768	93	60605	SLC26A11,SLC35G2,TENM2,GAK,ZMYND8,STIP1,STX18,SCLY,GOLIM4,RABGAP1L,COPG2,CHIC2,TMBIM4,ACSL3,ABCA1,GNAQ,SLC30A10,SLC30A6,ESR1,MAPKAP1,ARL17A,CDK5RAP2,KCNJ6,TNKS,GALNT15,ARHGAP21,ST6GALNAC1,DOCK4,HLA-DRB1,RAB2A,ZDHHC11,CYTH3,LRP2,B4GALNT2,RMDN2,ATP2C1,SCYL2,ARFGEF2,PSEN1,MAN1A2,GALNT7,AGPAT3,OSBP,ZDHHC15,SYNRG,SGMS1,VAMP7,PPIL2,OSBPL9,GOSR1,SCAMP1,XPR1,MAPK1,LRBA,PI4K2B,PKHD1,ACER3,GOLGB1,HS2ST1,AI…
GO:CC	cytoplasmic vesicle	GO:0031410	6.64E-31	30.17770102	2433	768	114	60605	ATP6V1D,AGL,KCNH1,PACSIN2,GOLIM4,ITPR2,F11R,RRAGB,RABGAP1L,COPG2,CHIC2,RAB11FIP3,DERA,LAPTM4B,ABCA1,SNX2,SV2C,SLC17A5,SLC30A10,CLIC4,ADCY8,MAPKAP1,PCDH7,SLC38A9,STON1,GALNT15,ARHGAP21,EHD4,HLA-DRB1,APAF1,STAB2,RAB2A,ZDHHC11,ITGAX,HGSNAT,CD38,LRP2,DST,RPS6KC1,ABHD6,GAPVD1,SNX8,SCYL2,STXBP5L,ARFGEF2,SLC17A6,PSEN1,APLP2,ANXA2,MYH9,SQSTM1,NRXN1,SYNRG,VAMP7,OSBPL9,RAB7A,VPS8,GOSR1,SEC24D,SPRED2,SCAMP1…
GO:CC	intracellular vesicle	GO:0097708	7.98E-31	30.09788996	2438	768	114	60605	ATP6V1D,AGL,KCNH1,PACSIN2,GOLIM4,ITPR2,F11R,RRAGB,RABGAP1L,COPG2,CHIC2,RAB11FIP3,DERA,LAPTM4B,ABCA1,SNX2,SV2C,SLC17A5,SLC30A10,CLIC4,ADCY8,MAPKAP1,PCDH7,SLC38A9,STON1,GALNT15,ARHGAP21,EHD4,HLA-DRB1,APAF1,STAB2,RAB2A,ZDHHC11,ITGAX,HGSNAT,CD38,LRP2,DST,RPS6KC1,ABHD6,GAPVD1,SNX8,SCYL2,STXBP5L,ARFGEF2,SLC17A6,PSEN1,APLP2,ANXA2,MYH9,SQSTM1,NRXN1,SYNRG,VAMP7,OSBPL9,RAB7A,VPS8,GOSR1,SEC24D,SPRED2,SCAMP1…
GO:CC	microtubule cytoskeleton	GO:0015630	3.09E-30	29.50954934	1313	741	81	60605	AHI1,ATP6V1D,CCDC38,BLOC1S2,LATS1,PLA2G6,SFI1,SRPRB,FBXW11,SPECC1L,RAB11FIP3,PPP2R5A,CLIC4,MAP4,CDK5RAP2,MKS1,TNKS,TBCD,CEP170P1,CEP44,BCAS3,SPATC1,DNAH8,STARD9,DST,RMDN2,ARFGEF2,SLAIN2,PSEN1,CTNNBL1,FANK1,SPICE1,TBCA,MYH9,CEP112,DNAH12,MAPK1,KIF9,DYX1C1,PKHD1,RAB3IP,KIF4A,MFN2,DYSF,LRRC49,MAD1L1,PLEKHA7,DNAH17,CEP70,HOOK3,POC1B,CCDC65,IQGAP2,TACC2,C2CD3,CEP192,PDE4D,IFT52,ACADS,FNIP2,CCT3,CSPP1,…
GO:CC	neuron projection	GO:0043005	6.99E-30	29.15575682	1384	766	84	60605	CNGB3,BLOC1S2,TENM4,KCNH1,TENM2,ZMYND8,PDC,FBXW11,COPG2,SV2C,GNAQ,MAP4,PTPN9,MYO9A,ADCY8,PTPN13,IL1RAPL1,KCND3,CASP8,DOCK4,HTR1E,LRP4,LRP2,DST,BRAF,USP9X,RPTOR,EPHA6,ARFGEF2,SLC17A6,PSEN1,BMPR2,CNTN4,LAMA2,MYOT,NRXN1,VAMP7,UTRN,PARD3,ABHD12,AGTPBP1,MAPK1,DYX1C1,GABRG3,KIF4A,SCN8A,ATG7,CASR,PLCB4,NRCAM,MYO5A,CLCN3,GABBR2,ABI2,CRB1,LRRK2,SPTBN1,GLRA3,ABAT,IFT52,COBL,ANK2,NF2,ATP8A2,TMC1,SYNDIG1,CD2…
GO:CC	microtubule organizing center	GO:0005815	2.90E-24	23.53712129	815	741	58	60605	AHI1,ATP6V1D,CCDC38,BLOC1S2,LATS1,PLA2G6,SFI1,FBXW11,SPECC1L,RAB11FIP3,PPP2R5A,CLIC4,CDK5RAP2,MKS1,TNKS,TBCD,CEP170P1,CEP44,SPATC1,STARD9,ARFGEF2,SLAIN2,PSEN1,CTNNBL1,FANK1,SPICE1,CEP112,MAPK1,DYX1C1,PKHD1,RAB3IP,DYSF,MAD1L1,PLEKHA7,CEP70,HOOK3,POC1B,CCDC65,TACC2,C2CD3,CEP192,PDE4D,IFT52,ACADS,FNIP2,CSPP1,IFT81,NEK1,KIF15,CD2AP,TTLL5,CCDC66,CLIP1,KATNAL1,NPM1,BIRC6,AKAP9,UVRAG
GO:CC	synapse	GO:0045202	4.12E-24	23.38518966	1348	766	75	60605	KCNH1,TENM2,GAK,ZMYND8,PACSIN2,ARHGAP39,GPR176,NRG3,SV2C,SLC17A5,GNAQ,LRFN5,DTNB,MYO9A,ADCY8,AKAP7,STON1,IL1RAPL1,KCND3,PLEKHA5,HTR1E,FGF12,PTPRA,LRP4,ABHD6,STXBP5L,ARFGEF2,SLC17A6,PSEN1,CACNB4,NRXN2,BMPR2,TLN2,EIF4EBP2,LAMA2,ZDHHC15,MYH9,NRXN1,CEP112,FBXL20,VAMP7,ENAH,UTRN,SCAMP1,MAPK1,GABRG3,CASR,PLCB4,PAK2,CLCN3,GABBR2,ABI2,LRRK2,PLCB1,RAB3GAP1,SPTBN1,KCTD8,GLRA3,DNMBP,ANK2,CORO1C,SYNDIG1,PRKC…
GO:CC	organelle subcompartment	GO:0031984	1.34E-22	21.8732286	1764	768	84	60605	NBAS,STX18,SPTLC1,SRPRB,GOLIM4,SLC37A3,ITPR2,COPG2,TMBIM4,ACSL3,RNF180,ABCA1,SLC30A6,TNKS,KLHL41,GALNT15,ARHGAP21,ST6GALNAC1,SOAT2,HLA-DRB1,RAB2A,GRAMD1C,ZDHHC11,THADA,CYTH3,B4GALNT2,DST,CYP7B1,ATP2C1,ARFGEF2,PSEN1,MAN1A2,SEC63,GALNT7,AGPAT3,OSBP,ZDHHC15,SGMS1,VAMP7,GOSR1,UBXN7,SEC24D,SCAMP1,ABHD12,PI4K2B,ACER3,ACSL4,GOLGB1,HS2ST1,LPIN1,PCSK5,CLCN3,NPLOC4,SYNE2,LRRK2,RAB3GAP1,RNF185,A3GALT2,SUCO,…
GO:CC	endoplasmic reticulum	GO:0005783	5.52E-22	21.25829331	1995	756	88	60605	NBAS,AGL,SLC26A11,TENM2,STX18,SPTLC1,SRPRB,SLC37A3,ITPR2,COPG2,EDEM2,ACSL3,RNF180,ABCA1,KLHL41,COL19A1,EHD4,SOAT2,HLA-DRB1,RCN1,RAB2A,GRAMD1C,ZDHHC11,THADA,TMTC4,SERAC1,SDF2,LRP2,DST,COL23A1,CYP7B1,RNF103-CHMP3,ATP2C1,PSEN1,MAN1A2,APLP2,SEC63,AGPAT3,ARHGAP5,FSTL1,OSBP,ZDHHC15,SQSTM1,UGGT2,NRXN1,SGMS1,VAMP7,UBXN7,SEC24D,ABHD12,MAPK1,RAP1GDS1,LRBA,PKHD1,ACER3,LYPLA1,PLCB4,ACSL4,MYO5A,LPIN1,AIMP1,NP…
GO:CC	centrosome	GO:0005813	2.17E-21	20.66424027	620	741	48	60605	AHI1,ATP6V1D,CCDC38,BLOC1S2,PLA2G6,SFI1,FBXW11,RAB11FIP3,PPP2R5A,CLIC4,CDK5RAP2,MKS1,TNKS,TBCD,CEP170P1,CEP44,SPATC1,SLAIN2,PSEN1,CTNNBL1,SPICE1,CEP112,DYX1C1,PKHD1,RAB3IP,DYSF,MAD1L1,PLEKHA7,CEP70,HOOK3,POC1B,C2CD3,CEP192,IFT52,ACADS,FNIP2,CSPP1,IFT81,NEK1,KIF15,CD2AP,TTLL5,CCDC66,CLIP1,KATNAL1,NPM1,AKAP9,UVRAG
GO:CC	endosome	GO:0005768	7.03E-20	19.1530829	993	745	58	60605	KCNH1,PACSIN2,GOLIM4,RRAGB,RABGAP1L,RAB11FIP3,LAPTM4B,ABCA1,SNX2,SLC30A10,SLC38A9,EHD4,HLA-DRB1,ZDHHC11,LRP2,RPS6KC1,ABHD6,GAPVD1,SNX8,SCYL2,ARFGEF2,PSEN1,ANXA2,SQSTM1,VAMP7,OSBPL9,RAB7A,VPS8,SCAMP1,MAPK1,PI4K2B,DYSF,MYO5A,CLCN3,LRRK2,TOM1L2,SNX27,ANK2,NF2,CORO1C,ATP8A2,ZFYVE9,SYTL4,OCA2,SYNDIG1,SNX25,FCHSD2,STAM2,CLIP1,GOLPH3,CLN6,ATP7A,BIRC6,TM9SF4,UVRAG,HSD17B6,MYO1B,INPP5F
GO:CC	supramolecular complex	GO:0099080	9.39E-19	18.02749071	1325	693	63	60605	APOBEC3A_B,SRPRB,FBXW11,SPECC1L,PATL1,PPP2R5A,MAP4,ITGB3BP,CDK5RAP2,KLHL41,TBCD,CEP170P1,HLA-DRB1,BCAS3,CENPA,DNAH8,DST,RPTOR,SEH1L,RMDN2,ARFGEF2,SLAIN2,NSL1,PSEN1,THSD4,NUP37,RC3H2,POLDIP3,TBCA,MYH9,SQSTM1,MYOT,LCP1,DNAH12,TMOD3,KIF9,MYH10,KIF4A,SCN8A,LRRC49,MAD1L1,DNAH17,MYO5A,HOOK3,IQGAP2,SYNE2,UBAP2,SPTBN1,SIMC1,ANAPC16,CCT3,CSPP1,COBL,ANK2,MACF1,CORO1C,KIF15,CD2AP,YTHDF3,TTLL5,CCDC66,CLIP1,K…
GO:CC	envelope	GO:0031975	4.25E-18	17.37145864	1244	737	62	60605	KCNH1,PARP1,AQP8,DAP3,FBXW11,ACSL3,HIGD1A,RNF180,GNAQ,LETM1,PHF11,RANBP2,TNKS,XPO7,MRS2,RANBP17,CASP8,MRPS36,SCRN1,MRPS23,DST,ABHD6,SEH1L,CHCHD3,PSEN1,NUP37,AGPAT3,STARD13,MTG1,NRXN1,RRM1,NNT,LYPLA1,MFN2,NDUFAB1,ARMC1,ACSL4,YEATS4,MAD1L1,LPIN1,GRK5,NELL1,SLC25A24,SYNE2,LRRK2,PLCB1,RNF185,PCYT1A,NUP155,PNPT1,ATF2,POLA1,ALOX5,KPNA3,DNAJC1,SLC25A12,PARK2,MRPS25,GOLPH3,GPD2,PHF8,IPO11
GO:CC	organelle envelope	GO:0031967	4.25E-18	17.37145864	1244	737	62	60605	KCNH1,PARP1,AQP8,DAP3,FBXW11,ACSL3,HIGD1A,RNF180,GNAQ,LETM1,PHF11,RANBP2,TNKS,XPO7,MRS2,RANBP17,CASP8,MRPS36,SCRN1,MRPS23,DST,ABHD6,SEH1L,CHCHD3,PSEN1,NUP37,AGPAT3,STARD13,MTG1,NRXN1,RRM1,NNT,LYPLA1,MFN2,NDUFAB1,ARMC1,ACSL4,YEATS4,MAD1L1,LPIN1,GRK5,NELL1,SLC25A24,SYNE2,LRRK2,PLCB1,RNF185,PCYT1A,NUP155,PNPT1,ATF2,POLA1,ALOX5,KPNA3,DNAJC1,SLC25A12,PARK2,MRPS25,GOLPH3,GPD2,PHF8,IPO11
GO:CC	mitochondrion	GO:0005739	1.03E-17	16.98576564	1678	716	71	60605	OSGEPL1,BLOC1S2,PLA2G6,PARP1,AQP8,DAP3,ALDH7A1,ME1,BCO2,ACOT11,RAB11FIP3,ACSL3,HIGD1A,SUCLG2,CLIC4,LETM1,ACAD10,RANBP2,MRS2,CASP8,MRPS36,SERAC1,PTPN11,MRPS23,ABHD6,BRAF,RMDN2,TXNRD1,CHCHD3,PSEN1,STARD13,SQSTM1,CDK5RAP1,MTG1,GLDC,NNT,BCAT1,AGTPBP1,MAPK1,RAP1GDS1,VWA8,MFN2,NDUFAB1,ARMC1,ACSL4,MTFR1,LPIN1,SLC25A24,SYNE2,LRRK2,RNF185,ABAT,ACADS,AKAP10,DLAT,ANK2,TOP3A,PNPT1,AKAP8,ATF2,PEX5,LONP1,ARID4…
GO:CC	vesicle membrane	GO:0012506	1.28E-17	16.89235378	1183	768	61	60605	ATP6V1D,KCNH1,PACSIN2,GOLIM4,ITPR2,RRAGB,COPG2,RAB11FIP3,LAPTM4B,SNX2,SV2C,SLC17A5,CLIC4,ADCY8,PCDH7,SLC38A9,ARHGAP21,EHD4,HLA-DRB1,STAB2,ZDHHC11,ITGAX,HGSNAT,CD38,LRP2,ABHD6,SNX8,SCYL2,SLC17A6,PSEN1,APLP2,ANXA2,SYNRG,VAMP7,OSBPL9,RAB7A,SEC24D,SPRED2,SCAMP1,SNX24,DYSF,CLCN3,IQGAP2,LRRK2,SNX27,CORO1C,ZFYVE9,SYTL4,OCA2,SYNDIG1,SNX25,STAM2,CLIP1,GABRA2,ATP7A,CLEC12A,HSD17B6,MYO1B,INPP5F,UNC13B,GPR89B
GO:CC	plasma membrane region	GO:0098590	2.50E-17	16.6022882	1240	766	62	60605	ORAI1,KCNH1,ARL13A,TENM2,PACSIN2,LEPR,RAB11FIP3,ABCA1,LRFN5,ADCY8,AKAP7,IL1RAPL1,KCND3,PTPRA,PTPN11,LRP4,CD38,LRP2,ABCC2,DST,ABHD6,PSEN1,ANXA2,BMPR2,MYH9,NRXN1,UTRN,PARD3,LCP1,TRPM6,CTNNA1,MAPK1,MYH10,GABRG3,PKHD1,CASR,CLCN3,GABBR2,CRB1,SYNE2,LRRK2,SPTBN1,PDE4D,KCTD8,GLRA3,ANK2,MACF1,TXNDC15,NF2,CORO1C,SYNDIG1,VEZT,FCHSD2,CASK,GABRA2,ATP7A,AKAP9,OCLN,INPP5F,OSMR,GPHN,UNC13B
GO:CC	cell leading edge	GO:0031252	4.43E-17	16.35362612	426	735	36	60605	KCNH1,PACSIN2,SNX2,PTPN13,KLHL41,BCAS3,CYTH3,DST,ANXA2,TLN2,MYH9,VAMP7,ENAH,LCP1,CTNNA1,MYH10,GABRG3,RAB3IP,MYO5A,CLCN3,ABI2,IQGAP2,SYNE2,SPTBN1,COBL,MACF1,FGD4,NF2,FER,CORO1C,CD2AP,VEZT,CLIP1,GABRA2,ATP7A,OCLN
GO:CC	catalytic complex	GO:1902494	7.22E-17	16.14146393	1377	748	64	60605	AGL,CCNY,SNW1,BTRC,MGA,PIK3C2G,MTA3,SCLY,SPTLC1,FBXO10,FBXW11,TAF1,KDM6A,FBXL13,PPP2R5A,PHKA1,RCOR1,SUCLG2,GNAQ,RERE,ZYG11B,ASH2L,DNAJC25-GNG10,KLHL41,CASP8,MRPS36,DNAH8,ATG3,ZSWIM5,CDK14,PRPSAP2,AQR,TAF13,FBXL20,RRM1,GLDC,DNAH12,UBR3,NDUFAB1,YEATS4,DNAH17,HDAC8,CCDC65,WWP1,ANAPC16,ABAT,DLAT,PNPT1,STON1-GTF2A1L,ATF2,POLA1,ZYG11A,UBR1,WDTC1,MED27,UBE2E1,NCOR1,PARK2,DDX23,GPD2,JARID2,PAAF1,UVRAG,PI…
GO:CC	supramolecular fiber	GO:0099512	7.82E-15	14.10679337	997	693	49	60605	SRPRB,FBXW11,SPECC1L,PPP2R5A,MAP4,CDK5RAP2,KLHL41,TBCD,CEP170P1,HLA-DRB1,BCAS3,DNAH8,DST,RMDN2,ARFGEF2,SLAIN2,PSEN1,THSD4,TBCA,MYH9,SQSTM1,MYOT,LCP1,DNAH12,TMOD3,KIF9,MYH10,KIF4A,SCN8A,LRRC49,DNAH17,MYO5A,HOOK3,IQGAP2,SYNE2,SPTBN1,SIMC1,CCT3,CSPP1,COBL,ANK2,MACF1,CORO1C,KIF15,CD2AP,TTLL5,CCDC66,CLIP1,KATNAL1
GO:CC	nuclear envelope	GO:0005635	8.79E-15	14.05600682	471	737	35	60605	KCNH1,PARP1,FBXW11,RNF180,GNAQ,PHF11,RANBP2,TNKS,XPO7,RANBP17,SCRN1,MRPS23,DST,SEH1L,PSEN1,NUP37,AGPAT3,NRXN1,RRM1,LYPLA1,YEATS4,MAD1L1,LPIN1,GRK5,NELL1,SYNE2,PLCB1,PCYT1A,NUP155,POLA1,ALOX5,KPNA3,DNAJC1,PHF8,IPO11
GO:CC	supramolecular polymer	GO:0099081	1.07E-14	13.96928759	1005	693	49	60605	SRPRB,FBXW11,SPECC1L,PPP2R5A,MAP4,CDK5RAP2,KLHL41,TBCD,CEP170P1,HLA-DRB1,BCAS3,DNAH8,DST,RMDN2,ARFGEF2,SLAIN2,PSEN1,THSD4,TBCA,MYH9,SQSTM1,MYOT,LCP1,DNAH12,TMOD3,KIF9,MYH10,KIF4A,SCN8A,LRRC49,DNAH17,MYO5A,HOOK3,IQGAP2,SYNE2,SPTBN1,SIMC1,CCT3,CSPP1,COBL,ANK2,MACF1,CORO1C,KIF15,CD2AP,TTLL5,CCDC66,CLIP1,KATNAL1
GO:CC	Golgi apparatus subcompartment	GO:0098791	1.63E-14	13.78728463	845	768	47	60605	STX18,GOLIM4,COPG2,TMBIM4,SLC30A6,TNKS,GALNT15,ARHGAP21,ST6GALNAC1,HLA-DRB1,RAB2A,CYTH3,B4GALNT2,ATP2C1,ARFGEF2,PSEN1,MAN1A2,GALNT7,AGPAT3,OSBP,ZDHHC15,SGMS1,VAMP7,GOSR1,SCAMP1,PI4K2B,ACER3,GOLGB1,HS2ST1,PCSK5,CLCN3,LRRK2,A3GALT2,ACER2,DNMBP,ARFIP1,CCDC91,COG3,GOLPH3,ZDHHC20,ST6GALNAC3,ATP7A,BIRC6,FAM20B,AKAP9,MYO1B,GPR89B
GO:CC	axon	GO:0030424	3.76E-14	13.4245546	661	766	41	60605	BLOC1S2,KCNH1,TENM2,FBXW11,COPG2,MAP4,MYO9A,ADCY8,IL1RAPL1,LRP2,DST,USP9X,PSEN1,CNTN4,MYOT,NRXN1,UTRN,PARD3,AGTPBP1,MAPK1,KIF4A,SCN8A,ATG7,CASR,NRCAM,MYO5A,CLCN3,LRRK2,SPTBN1,COBL,CD2AP,PRKCB,PTBP2,GABRA2,ATP7A,OPHN1,INPP5F,NGEF,EXOC6,DDC,UNC13B
GO:CC	anchoring junction	GO:0070161	2.07E-13	12.68318473	838	762	45	60605	AHI1,GAK,IQGAP3,PACSIN2,PTPN12,F11R,SPECC1L,CLDN20,CLIC4,TBCD,PTPRA,CYTH3,ABCC2,DST,UBOX5,ANXA2,BMPR2,WNK3,TSPAN9,MPZL1,TLN2,MYH9,ENAH,PARD3,LCP1,CTNNA1,TMOD3,MAPK1,JAM2,PLEKHA7,PAK2,ABI2,CRB1,SYNE2,DNMBP,ANK2,LAMA1,NF2,CORO1C,CD2AP,VEZT,NPM1,CASK,OCLN,CAPN5
GO:CC	extracellular exosome	GO:0070062	2.08E-13	12.68263493	2178	762	77	60605	ATP6V1D,SLC26A11,PACSIN2,ALDH7A1,TNFRSF8,F11R,ACOT11,EIF3H,GNAQ,CLIC4,PTPN13,CDK5RAP2,EHD4,HLA-DRB1,APAF1,RAB2A,PTPRA,CD38,ENTPD1,LRP2,NPEPPS,THRAP3,TXNRD1,CHCHD3,MAN1A2,APLP2,THSD4,ANXA2,GALNT7,FSTL1,MYH9,SQSTM1,VAMP7,PCYOX1,UTRN,C9,RAB7A,LCP1,NRF1,RAP1GDS1,MYH10,PKHD1,LYPLA1,CAPZA1,DYSF,ZNF486,ACSL4,PLEKHA7,MYO5A,ACLY,SHMT1,IQGAP2,SYNE2,LRRK2,PLCB1,RAB3GAP1,TOM1L2,SPTBN1,WWP1,CCT3,FUCA1,WARS,PT…
GO:CC	membrane protein complex	GO:0098796	2.19E-13	12.65928755	1326	569	49	60605	ATP6V1D,CNGB3,ORAI1,KCNH1,PIK3C2G,STX18,SPTLC1,SRPRB,CACNA2D4,RRAGB,COPG2,SNX2,GNAQ,CLIC4,SLC38A9,DNAJC25-GNG10,KCNJ6,KCND3,CASP8,HLA-DRB1,ITGAX,ABHD6,SNX8,STXBP5L,CHCHD3,PSEN1,CACNB4,SEC63,SYNRG,VAMP7,UTRN,C9,RAB7A,GOSR1,UBXN7,SEC24D,CTNNA1,ABHD12,GABRG3,SCN8A,NDUFAB1,PLEKHA7,HOOK3,GABBR2,NPLOC4,SYNE2,PDE4D,SNX27,GLRA3
GO:CC	chromosome	GO:0005694	3.68E-13	12.43465249	1795	741	67	60605	OIP5,SNW1,MGA,CCDC137,MTA3,PARP1,FBXW11,TAF1,RBM19,STAT5B,NR2C1,RBL1,PBX3,PPP2R5A,PPARD,ESR1,ITGB3BP,ZEB1,TNKS,POLH,NCAPG2,TEX11,BCAS3,CENPA,ZRANB3,ORC6,MSH2,SEH1L,LLPH,NSL1,PSEN1,NUP37,RFX7,WDR70,APLF,INTS7,FANK1,CHAF1B,KDM4C,CREBL2,DMRT1,PKHD1,KIF4A,MAD1L1,HDAC8,RPF2,PLCB1,ATRX,ANAPC16,PPHLN1,ARNT,TOP3A,AKAP8,ATF2,POLA1,FANCD2,XRCC6,FER,TET3,NFE2L3,NCOR1,SPATA22,CLIP1,DDX23,ESCO1,STAG1,UVRAG
GO:CC	extracellular region	GO:0005576	7.60E-13	12.11906981	4564	622	106	60605	ATP6V1D,AGL,OTOGL,SLC26A11,PLA2G6,C1QTNF7,PACSIN2,ALDH7A1,TNFRSF8,LEPR,F11R,ACOT11,RAB11FIP3,DERA,PXDNL,EIF3H,RNASE10,NRG3,SPATA6,CCDC126,GNAQ,CLIC4,PTPN13,ZAN,CDK5RAP2,COL19A1,CHI3L2,EHD4,HLA-DRB1,APAF1,RAB2A,FGF12,CPA6,PTPRA,CD38,ENTPD1,LRP2,NPEPPS,ZSWIM5,THRAP3,COL23A1,ADAMTS14,TXNRD1,CRLF2,DEFB124,CHCHD3,MAN1A2,APLP2,THSD4,ANXA2,BMPR2,CNTN4,GALNT7,ESF1,LAMA2,FSTL1,MYH9,SQSTM1,C10ORF99,VAMP7,S…
GO:CC	Golgi membrane	GO:0000139	9.55E-13	12.01987654	725	768	41	60605	STX18,GOLIM4,COPG2,TMBIM4,SLC30A6,TNKS,GALNT15,ARHGAP21,ST6GALNAC1,HLA-DRB1,RAB2A,CYTH3,B4GALNT2,ATP2C1,ARFGEF2,PSEN1,MAN1A2,GALNT7,AGPAT3,OSBP,ZDHHC15,SGMS1,GOSR1,SCAMP1,ACER3,GOLGB1,HS2ST1,PCSK5,CLCN3,LRRK2,A3GALT2,ACER2,ARFIP1,COG3,GOLPH3,ZDHHC20,ST6GALNAC3,ATP7A,FAM20B,MYO1B,GPR89B
GO:CC	extracellular vesicle	GO:1903561	1.56E-12	11.80713521	2263	762	77	60605	ATP6V1D,SLC26A11,PACSIN2,ALDH7A1,TNFRSF8,F11R,ACOT11,EIF3H,GNAQ,CLIC4,PTPN13,CDK5RAP2,EHD4,HLA-DRB1,APAF1,RAB2A,PTPRA,CD38,ENTPD1,LRP2,NPEPPS,THRAP3,TXNRD1,CHCHD3,MAN1A2,APLP2,THSD4,ANXA2,GALNT7,FSTL1,MYH9,SQSTM1,VAMP7,PCYOX1,UTRN,C9,RAB7A,LCP1,NRF1,RAP1GDS1,MYH10,PKHD1,LYPLA1,CAPZA1,DYSF,ZNF486,ACSL4,PLEKHA7,MYO5A,ACLY,SHMT1,IQGAP2,SYNE2,LRRK2,PLCB1,RAB3GAP1,TOM1L2,SPTBN1,WWP1,CCT3,FUCA1,WARS,PT…
GO:CC	extracellular organelle	GO:0043230	1.63E-12	11.78714362	2265	762	77	60605	ATP6V1D,SLC26A11,PACSIN2,ALDH7A1,TNFRSF8,F11R,ACOT11,EIF3H,GNAQ,CLIC4,PTPN13,CDK5RAP2,EHD4,HLA-DRB1,APAF1,RAB2A,PTPRA,CD38,ENTPD1,LRP2,NPEPPS,THRAP3,TXNRD1,CHCHD3,MAN1A2,APLP2,THSD4,ANXA2,GALNT7,FSTL1,MYH9,SQSTM1,VAMP7,PCYOX1,UTRN,C9,RAB7A,LCP1,NRF1,RAP1GDS1,MYH10,PKHD1,LYPLA1,CAPZA1,DYSF,ZNF486,ACSL4,PLEKHA7,MYO5A,ACLY,SHMT1,IQGAP2,SYNE2,LRRK2,PLCB1,RAB3GAP1,TOM1L2,SPTBN1,WWP1,CCT3,FUCA1,WARS,PT…
GO:CC	extracellular membrane-bounded organelle	GO:0065010	1.63E-12	11.78714362	2265	762	77	60605	ATP6V1D,SLC26A11,PACSIN2,ALDH7A1,TNFRSF8,F11R,ACOT11,EIF3H,GNAQ,CLIC4,PTPN13,CDK5RAP2,EHD4,HLA-DRB1,APAF1,RAB2A,PTPRA,CD38,ENTPD1,LRP2,NPEPPS,THRAP3,TXNRD1,CHCHD3,MAN1A2,APLP2,THSD4,ANXA2,GALNT7,FSTL1,MYH9,SQSTM1,VAMP7,PCYOX1,UTRN,C9,RAB7A,LCP1,NRF1,RAP1GDS1,MYH10,PKHD1,LYPLA1,CAPZA1,DYSF,ZNF486,ACSL4,PLEKHA7,MYO5A,ACLY,SHMT1,IQGAP2,SYNE2,LRRK2,PLCB1,RAB3GAP1,TOM1L2,SPTBN1,WWP1,CCT3,FUCA1,WARS,PT…
GO:CC	actin cytoskeleton	GO:0015629	2.38E-12	11.62351909	517	761	34	60605	PTPN12,SPECC1L,CLIC4,MYO9A,ADCY8,ARHGAP21,IPP,TLN2,MYH9,MYOT,UTRN,LCP1,CTNNA1,TMOD3,KIF9,MYH10,CAPZA1,MYO5A,IQGAP2,SPTBN1,COBL,MACF1,NF2,FER,SH3PXD2A,CORO1C,CD2AP,PRKCB,CASK,LANCL2,OPHN1,ABL2,MYO1B,LIMCH1
GO:CC	early endosome	GO:0005769	4.98E-12	11.30234828	387	745	29	60605	KCNH1,PACSIN2,RABGAP1L,LAPTM4B,SNX2,SLC30A10,EHD4,RPS6KC1,SNX8,PSEN1,ANXA2,VPS8,MAPK1,DYSF,MYO5A,CLCN3,SNX27,ANK2,NF2,ZFYVE9,SYNDIG1,STAM2,CLN6,ATP7A,TM9SF4,UVRAG,HSD17B6,MYO1B,INPP5F
GO:CC	nuclear protein-containing complex	GO:0140513	5.86E-12	11.23228049	1236	713	51	60605	SNW1,MGA,MTA3,TAF1,INTS9,KDM6A,RCOR1,RERE,LEF1,UIMC1,ASH2L,U2SURP,RANBP2,TNKS,XPO7,RANBP17,MYBL2,MSH3,ORC6,MED13,MSH2,THRAP3,SEH1L,NUP37,CTNNBL1,AQR,WDR33,INTS7,TAF13,INTS4,MYH9,ZC3H11A,YEATS4,MAD1L1,CCDC12,HDAC8,SYNE2,ANAPC16,ARNT,NUP155,STON1-GTF2A1L,ATF2,POLA1,KPNA3,XRCC6,MED27,R3HCC1L,NCOR1,DDX23,PTBP2,JARID2
GO:CC	postsynapse	GO:0098794	9.97E-12	11.00129465	641	764	37	60605	KCNH1,TENM2,ZMYND8,LRFN5,DTNB,ADCY8,IL1RAPL1,KCND3,PLEKHA5,LRP4,ABHD6,ARFGEF2,BMPR2,EIF4EBP2,LAMA2,ZDHHC15,UTRN,MAPK1,GABRG3,PLCB4,PAK2,GABBR2,ABI2,LRRK2,PLCB1,RAB3GAP1,SPTBN1,KCTD8,GLRA3,ANK2,SYNDIG1,PARK2,GABRA2,ATP7A,OPHN1,AKAP9,GPHN
GO:CC	somatodendritic compartment	GO:0036477	2.12E-11	10.67429352	875	764	43	60605	KCNH1,TENM2,ZMYND8,FBXW11,ADCY8,IL1RAPL1,KCND3,HTR1E,LRP4,LRP2,RPTOR,ARFGEF2,PSEN1,BMPR2,LAMA2,MYOT,NRXN1,RRM1,PARD3,ABHD12,MAPK1,GABRG3,JAM2,CASR,PLCB4,ACSL4,ABI2,LRRK2,GLRA3,IFT52,PDE1A,COBL,SYNDIG1,CD2AP,ELOVL5,PTBP2,GABRA2,ATP7A,OPHN1,AKAP9,INPP5F,DDC,GPHN
GO:CC	endosome membrane	GO:0010008	5.07E-11	10.29523363	520	745	32	60605	KCNH1,PACSIN2,GOLIM4,RRAGB,RAB11FIP3,LAPTM4B,SNX2,SLC38A9,EHD4,HLA-DRB1,ZDHHC11,ABHD6,SNX8,SCYL2,PSEN1,ANXA2,VAMP7,OSBPL9,RAB7A,SCAMP1,CLCN3,SNX27,CORO1C,ZFYVE9,OCA2,SYNDIG1,SNX25,STAM2,ATP7A,HSD17B6,MYO1B,INPP5F
GO:CC	nuclear outer membrane-endoplasmic reticulum membrane network	GO:0042175	5.95E-11	10.22524381	1154	756	49	60605	NBAS,STX18,SPTLC1,SRPRB,SLC37A3,ITPR2,COPG2,ACSL3,RNF180,ABCA1,RANBP2,KLHL41,SOAT2,HLA-DRB1,RAB2A,GRAMD1C,ZDHHC11,THADA,DST,CYP7B1,PSEN1,SEC63,AGPAT3,OSBP,SGMS1,VAMP7,UBXN7,SEC24D,ABHD12,ACER3,ACSL4,LPIN1,NPLOC4,SYNE2,LRRK2,RAB3GAP1,RNF185,SUCO,PCYT1A,PNPT1,UGT1A4,OCA2,DNAJC1,POFUT2,ELOVL5,NOX5,CLN6,PIGU,ERP44
GO:CC	extracellular space	GO:0005615	8.44E-11	10.07379181	3595	762	99	60605	ATP6V1D,OTOGL,SLC26A11,PLA2G6,PACSIN2,ALDH7A1,TNFRSF8,F11R,ACOT11,PXDNL,EIF3H,NRG3,GNAQ,CLIC4,PTPN13,ZAN,CDK5RAP2,COL19A1,CHI3L2,EHD4,HLA-DRB1,APAF1,RAB2A,FGF12,CPA6,PTPRA,CD38,ENTPD1,LRP2,NPEPPS,ZSWIM5,THRAP3,COL23A1,TXNRD1,CHCHD3,MAN1A2,APLP2,THSD4,ANXA2,BMPR2,GALNT7,ESF1,FSTL1,MYH9,SQSTM1,C10ORF99,VAMP7,SMOC1,PCYOX1,UTRN,C9,RAB7A,LCP1,NRF1,RAP1GDS1,MYH10,PKHD1,OAZ3,LYPLA1,CAPZA1,DYSF,ZNF486,AC…
GO:CC	microtubule	GO:0005874	1.02E-10	9.991173274	435	693	28	60605	SRPRB,FBXW11,MAP4,CDK5RAP2,TBCD,CEP170P1,BCAS3,DNAH8,DST,RMDN2,ARFGEF2,SLAIN2,TBCA,DNAH12,KIF9,KIF4A,LRRC49,DNAH17,HOOK3,IQGAP2,CCT3,CSPP1,MACF1,KIF15,TTLL5,CCDC66,CLIP1,KATNAL1
GO:CC	endoplasmic reticulum membrane	GO:0005789	1.11E-10	9.954866423	1132	756	48	60605	NBAS,STX18,SPTLC1,SRPRB,SLC37A3,ITPR2,COPG2,ACSL3,RNF180,ABCA1,KLHL41,SOAT2,HLA-DRB1,RAB2A,GRAMD1C,ZDHHC11,THADA,DST,CYP7B1,PSEN1,SEC63,AGPAT3,OSBP,SGMS1,VAMP7,UBXN7,SEC24D,ABHD12,ACER3,ACSL4,LPIN1,NPLOC4,SYNE2,LRRK2,RAB3GAP1,RNF185,SUCO,PCYT1A,PNPT1,UGT1A4,OCA2,DNAJC1,POFUT2,ELOVL5,NOX5,CLN6,PIGU,ERP44
GO:CC	endoplasmic reticulum subcompartment	GO:0098827	1.30E-10	9.886314383	1137	756	48	60605	NBAS,STX18,SPTLC1,SRPRB,SLC37A3,ITPR2,COPG2,ACSL3,RNF180,ABCA1,KLHL41,SOAT2,HLA-DRB1,RAB2A,GRAMD1C,ZDHHC11,THADA,DST,CYP7B1,PSEN1,SEC63,AGPAT3,OSBP,SGMS1,VAMP7,UBXN7,SEC24D,ABHD12,ACER3,ACSL4,LPIN1,NPLOC4,SYNE2,LRRK2,RAB3GAP1,RNF185,SUCO,PCYT1A,PNPT1,UGT1A4,OCA2,DNAJC1,POFUT2,ELOVL5,NOX5,CLN6,PIGU,ERP44
GO:CC	cytoplasmic vesicle membrane	GO:0030659	2.84E-10	9.546271892	789	766	39	60605	ATP6V1D,PACSIN2,ITPR2,COPG2,LAPTM4B,SV2C,SLC17A5,CLIC4,ADCY8,PCDH7,ARHGAP21,HLA-DRB1,STAB2,ITGAX,HGSNAT,CD38,LRP2,SLC17A6,PSEN1,APLP2,SYNRG,VAMP7,RAB7A,SEC24D,SPRED2,SCAMP1,SNX24,DYSF,CLCN3,IQGAP2,LRRK2,SYTL4,OCA2,SYNDIG1,CLIP1,GABRA2,ATP7A,CLEC12A,UNC13B
GO:CC	cell-cell junction	GO:0005911	3.21E-10	9.493555471	496	735	30	60605	AHI1,IQGAP3,PACSIN2,F11R,SPECC1L,CLDN20,CLIC4,TBCD,CYTH3,ABCC2,ANXA2,BMPR2,WNK3,MYH9,PARD3,CTNNA1,TMOD3,JAM2,PLEKHA7,PAK2,ABI2,CRB1,DNMBP,ANK2,LAMA1,NF2,CD2AP,VEZT,CASK,OCLN
GO:CC	intrinsic component of plasma membrane	GO:0031226	3.38E-10	9.470646211	1725	515	48	60605	ORAI1,TENM4,KCNH1,SLC26A11,SLC35G2,TENM2,AQP8,DCBLD2,GPR176,PLGRKT,ABCA1,NRG3,SLC17A5,LRFN5,ADCY8,PCDH7,KCNJ6,KCND3,HLA-DRB1,TMC7,STAB2,HTR1E,PTPRA,ITGAX,ENTPD1,ABCC2,ABHD6,EPHA6,PSEN1,BMPR2,TSPAN9,MPZL1,NRXN1,SGMS1,C9,TRPM6,ABHD12,XPR1,GABRG3,PKHD1,SCN8A,JAM2,EEPD1,CASR,NRCAM,PTH2R,CLCN3,GABBR2
GO:CC	nucleolus	GO:0005730	3.49E-10	9.456920479	955	730	42	60605	CCDC137,NOL10,PARP1,MACROD2,TAF1,RGS6,RBM19,PSPC1,PTPN13,DOCK4,ORC6,TXNRD1,LLPH,WDR33,TAF13,INTS4,ESF1,PARN,OSBP,TBCA,NRXN1,AGTPBP1,LIN28B,ZMAT3,CAMTA1,RPF2,JAZF1,SPTBN1,AKAP8,POLA1,NF2,FANCD2,XRCC6,MED27,CD2AP,SNAPC3,NPM1,DDX23,CASK,CLN6,PHF8,SESN1
GO:CC	transferase complex	GO:1990234	5.64E-10	9.248584675	795	741	38	60605	CCNY,SNW1,BTRC,MGA,PIK3C2G,SPTLC1,FBXO10,FBXW11,TAF1,KDM6A,FBXL13,PHKA1,ZYG11B,ASH2L,KLHL41,MRPS36,ATG3,ZSWIM5,CDK14,PRPSAP2,TAF13,FBXL20,UBR3,YEATS4,WWP1,ANAPC16,ABAT,STON1-GTF2A1L,ATF2,POLA1,ZYG11A,UBR1,WDTC1,MED27,UBE2E1,PARK2,JARID2,UVRAG
GO:CC	cilium	GO:0005929	6.60E-10	9.180264151	674	712	34	60605	AHI1,ATP6V1D,CNGB3,ARL13A,PDC,RABGAP1L,FBXL13,SPATA6,GNAQ,MAP4,MKS1,CEP170P1,DNAH8,ARFGEF2,PSEN1,FANK1,SQSTM1,DNAH12,DYX1C1,PKHD1,RAB3IP,ATG7,DNAH17,POC1B,CCDC65,CRB1,C2CD3,IFT52,IFT81,TXNDC15,ATP8A2,TTLL5,CCDC66,CASK
GO:CC	lysosome	GO:0005764	9.97E-10	9.001170661	723	751	36	60605	ATP6V1D,BLOC1S2,SLC26A11,RRAGB,LAPTM4B,SNX2,SLC17A5,GNAQ,SLC38A9,HLA-DRB1,RAB2A,HGSNAT,LRP2,RPS6KC1,ABHD6,RPTOR,SEH1L,PSEN1,ANXA2,SQSTM1,VAMP7,PCYOX1,RAB7A,MAPK1,LRBA,MYO5A,ACLY,CLCN3,LRRK2,FNIP2,FUCA1,ANK2,OCA2,OCLN,UVRAG,DNAJC3
GO:CC	lytic vacuole	GO:0000323	9.97E-10	9.001170661	723	751	36	60605	ATP6V1D,BLOC1S2,SLC26A11,RRAGB,LAPTM4B,SNX2,SLC17A5,GNAQ,SLC38A9,HLA-DRB1,RAB2A,HGSNAT,LRP2,RPS6KC1,ABHD6,RPTOR,SEH1L,PSEN1,ANXA2,SQSTM1,VAMP7,PCYOX1,RAB7A,MAPK1,LRBA,MYO5A,ACLY,CLCN3,LRRK2,FNIP2,FUCA1,ANK2,OCA2,OCLN,UVRAG,DNAJC3
GO:CC	secretory vesicle	GO:0099503	1.20E-09	8.921757389	1027	766	44	60605	ATP6V1D,AGL,ITPR2,DERA,SV2C,SLC17A5,PCDH7,STON1,APAF1,ITGAX,HGSNAT,CD38,STXBP5L,SLC17A6,PSEN1,APLP2,ANXA2,MYH9,VAMP7,RAB7A,SCAMP1,CTNNA1,MAPK1,RAB3IP,ATG7,MYO5A,ACLY,PCSK5,CLCN3,IQGAP2,LRRK2,FUCA1,ALOX5,XRCC6,SYTL4,SYNDIG1,VEZT,GABRA2,ATP7A,CLEC12A,DNAJC3,DDC,ERP44,UNC13B
GO:CC	actin-based cell projection	GO:0098858	1.33E-09	8.874812972	217	743	20	60605	TENM2,CLIC4,DOCK4,VAMP7,ENAH,UTRN,LCP1,MYO5A,ABI2,IQGAP2,CRB1,SYNE2,LRRK2,FGD4,NF2,TMC1,VEZT,FCHSD2,ATP7A,MYO1B
GO:CC	cell body	GO:0044297	2.55E-09	8.59329045	595	755	32	60605	KCNH1,FBXW11,ADCY8,PTPN13,KCND3,CASP8,LRP4,BRAF,RPTOR,PSEN1,BMPR2,MYOT,NRXN1,RRM1,PARD3,MAPK1,CASR,ACSL4,LRRK2,GLRA3,PDE1A,CCT3,COBL,NF2,SYNDIG1,ELOVL5,PTBP2,GABRA2,ATP7A,AKAP9,INPP5F,DDC
GO:CC	integral component of plasma membrane	GO:0005887	3.02E-09	8.519825653	1643	515	45	60605	ORAI1,TENM4,KCNH1,SLC26A11,SLC35G2,TENM2,AQP8,DCBLD2,GPR176,PLGRKT,ABCA1,NRG3,SLC17A5,LRFN5,ADCY8,PCDH7,KCNJ6,KCND3,HLA-DRB1,TMC7,STAB2,HTR1E,PTPRA,ITGAX,ENTPD1,ABCC2,ABHD6,EPHA6,PSEN1,BMPR2,TSPAN9,MPZL1,NRXN1,SGMS1,C9,TRPM6,ABHD12,GABRG3,SCN8A,JAM2,CASR,NRCAM,PTH2R,CLCN3,GABBR2
GO:CC	intracellular protein-containing complex	GO:0140535	7.11E-09	8.148404795	768	758	36	60605	BTRC,FBXO10,FBXW11,TAF1,PATL1,FBXL13,PPP2R5A,ZYG11B,MAPKAP1,KLHL41,ATG3,ZSWIM5,RPTOR,TAF13,FBXL20,CNOT6,EIF2B3,UBR3,YEATS4,WWP1,ANAPC16,ABAT,ARNT,STON1-GTF2A1L,ATF2,POLA1,ZYG11A,UBR1,WDTC1,XRCC6,MED27,UBE2E1,PARK2,PAAF1,SESN1,DDX1
GO:CC	polymeric cytoskeletal fiber	GO:0099513	1.01E-08	7.995751433	766	693	34	60605	SRPRB,FBXW11,SPECC1L,MAP4,CDK5RAP2,TBCD,CEP170P1,HLA-DRB1,BCAS3,DNAH8,DST,RMDN2,ARFGEF2,SLAIN2,TBCA,LCP1,DNAH12,KIF9,KIF4A,LRRC49,DNAH17,MYO5A,HOOK3,IQGAP2,CCT3,CSPP1,COBL,MACF1,KIF15,CD2AP,TTLL5,CCDC66,CLIP1,KATNAL1
GO:CC	lysosomal membrane	GO:0005765	1.56E-08	7.806321602	395	413	19	60605	ATP6V1D,BLOC1S2,SLC26A11,RRAGB,LAPTM4B,SLC17A5,GNAQ,SLC38A9,HLA-DRB1,RAB2A,HGSNAT,LRP2,ABHD6,RPTOR,SEH1L,PSEN1,ANXA2,VAMP7,RAB7A
GO:CC	lytic vacuole membrane	GO:0098852	1.56E-08	7.806321602	395	413	19	60605	ATP6V1D,BLOC1S2,SLC26A11,RRAGB,LAPTM4B,SLC17A5,GNAQ,SLC38A9,HLA-DRB1,RAB2A,HGSNAT,LRP2,ABHD6,RPTOR,SEH1L,PSEN1,ANXA2,VAMP7,RAB7A
GO:CC	dendrite	GO:0030425	2.32E-08	7.63467817	641	764	32	60605	KCNH1,TENM2,ZMYND8,ADCY8,IL1RAPL1,KCND3,HTR1E,LRP4,LRP2,RPTOR,ARFGEF2,PSEN1,BMPR2,LAMA2,ABHD12,MAPK1,GABRG3,PLCB4,ABI2,LRRK2,GLRA3,IFT52,COBL,SYNDIG1,CD2AP,ELOVL5,GABRA2,ATP7A,OPHN1,AKAP9,INPP5F,GPHN
GO:CC	dendritic tree	GO:0097447	2.51E-08	7.600555514	643	764	32	60605	KCNH1,TENM2,ZMYND8,ADCY8,IL1RAPL1,KCND3,HTR1E,LRP4,LRP2,RPTOR,ARFGEF2,PSEN1,BMPR2,LAMA2,ABHD12,MAPK1,GABRG3,PLCB4,ABI2,LRRK2,GLRA3,IFT52,COBL,SYNDIG1,CD2AP,ELOVL5,GABRA2,ATP7A,OPHN1,AKAP9,INPP5F,GPHN
GO:CC	vacuole	GO:0005773	2.54E-08	7.595493931	818	601	32	60605	ATP6V1D,BLOC1S2,SLC26A11,RRAGB,LAPTM4B,SNX2,SLC17A5,GNAQ,SLC38A9,HLA-DRB1,RAB2A,HGSNAT,LRP2,RPS6KC1,ABHD6,RPTOR,SEH1L,PSEN1,ANXA2,SQSTM1,VAMP7,PCYOX1,RAB7A,MAPK1,LRBA,MYO5A,ACLY,CLCN3,LRRK2,FNIP2,FUCA1,ANK2
GO:CC	nuclear body	GO:0016604	3.78E-08	7.423047815	816	758	36	60605	OIP5,SNW1,TENM2,PARP1,PACSIN2,TRIM16,RBM19,PATL1,NR2C1,STK19,PSPC1,UIMC1,TNKS,NCAPG2,PIAS1,THRAP3,UBOX5,NSL1,POLDIP3,INTS7,PARN,SQSTM1,UBXN7,GEMIN6,GRK5,YARS,PLCB1,ATRX,ARNT,TOP3A,FANCD2,SNAPC3,NPM1,PARK2,STAG1,DDX1
GO:CC	ruffle	GO:0001726	1.11E-07	6.955250595	180	691	16	60605	PACSIN2,KLHL41,CYTH3,ANXA2,TLN2,MYH9,LCP1,MYO5A,CLCN3,COBL,MACF1,FGD4,NF2,CORO1C,CD2AP,CLIP1
GO:CC	vacuolar membrane	GO:0005774	1.40E-07	6.854862559	450	413	19	60605	ATP6V1D,BLOC1S2,SLC26A11,RRAGB,LAPTM4B,SLC17A5,GNAQ,SLC38A9,HLA-DRB1,RAB2A,HGSNAT,LRP2,ABHD6,RPTOR,SEH1L,PSEN1,ANXA2,VAMP7,RAB7A
GO:CC	spindle	GO:0005819	1.72E-07	6.763757408	390	724	23	60605	LATS1,SPECC1L,MAP4,CDK5RAP2,TNKS,CEP170P1,CEP44,RMDN2,SPICE1,MYH9,MAPK1,PKHD1,KIF4A,MAD1L1,POC1B,CSPP1,KIF15,NCOR1,KATNAL1,NPM1,SPATA5,BIRC6,STAG1
GO:CC	adherens junction	GO:0005912	3.18E-07	6.498176068	171	671	15	60605	AHI1,TBCD,CYTH3,ANXA2,BMPR2,WNK3,MYH9,PARD3,CTNNA1,TMOD3,PLEKHA7,ABI2,CRB1,NF2,VEZT
GO:CC	transport vesicle	GO:0030133	3.45E-07	6.46220878	416	766	24	60605	GOLIM4,COPG2,SV2C,SLC17A5,STON1,GALNT15,HLA-DRB1,SLC17A6,PSEN1,SYNRG,VAMP7,GOSR1,SEC24D,SPRED2,SCAMP1,RAB3IP,CLCN3,LRRK2,SYTL4,SYNDIG1,GABRA2,ATP7A,DDC,UNC13B
GO:CC	synaptic membrane	GO:0097060	3.74E-07	6.427212882	384	766	23	60605	KCNH1,TENM2,LRFN5,ADCY8,IL1RAPL1,KCND3,PTPRA,LRP4,ABHD6,PSEN1,NRXN1,UTRN,GABRG3,GABBR2,KCTD8,GLRA3,ANK2,SYNDIG1,CASK,GABRA2,AKAP9,GPHN,UNC13B
GO:CC	presynapse	GO:0098793	1.16E-06	5.935507271	515	766	26	60605	KCNH1,GAK,SV2C,SLC17A5,ADCY8,STON1,SLC17A6,PSEN1,NRXN2,NRXN1,FBXL20,VAMP7,SCAMP1,CASR,CLCN3,LRRK2,KCTD8,DNMBP,SYNDIG1,PRKCB,PARK2,CASK,GABRA2,OPHN1,DDC,UNC13B
GO:CC	neuronal cell body	GO:0043025	1.19E-06	5.926256223	523	755	26	60605	KCNH1,FBXW11,ADCY8,KCND3,LRP4,RPTOR,PSEN1,BMPR2,MYOT,NRXN1,RRM1,PARD3,MAPK1,CASR,ACSL4,LRRK2,GLRA3,PDE1A,COBL,ELOVL5,PTBP2,GABRA2,ATP7A,AKAP9,INPP5F,DDC
GO:CC	chromosome, centromeric region	GO:0000775	1.40E-06	5.85538754	200	741	16	60605	OIP5,FBXW11,PPP2R5A,ITGB3BP,CENPA,SEH1L,NSL1,PSEN1,NUP37,PKHD1,MAD1L1,ATRX,ANAPC16,CLIP1,STAG1,UVRAG
GO:CC	nuclear membrane	GO:0031965	1.54E-06	5.81313847	301	717	19	60605	KCNH1,GNAQ,PHF11,RANBP2,TNKS,SCRN1,MRPS23,PSEN1,NRXN1,LYPLA1,YEATS4,LPIN1,GRK5,SYNE2,PLCB1,NUP155,ALOX5,DNAJC1,PHF8
GO:CC	secretory granule	GO:0030141	1.68E-06	5.773741602	857	756	34	60605	ATP6V1D,AGL,ITPR2,DERA,PCDH7,APAF1,ITGAX,HGSNAT,CD38,STXBP5L,PSEN1,APLP2,ANXA2,MYH9,VAMP7,RAB7A,SCAMP1,CTNNA1,MAPK1,ATG7,MYO5A,ACLY,PCSK5,CLCN3,IQGAP2,FUCA1,ALOX5,XRCC6,SYTL4,VEZT,ATP7A,CLEC12A,DNAJC3,ERP44
GO:CC	filopodium	GO:0030175	2.52E-06	5.597813271	106	743	12	60605	TENM2,VAMP7,ENAH,UTRN,LCP1,MYO5A,ABI2,IQGAP2,SYNE2,FGD4,NF2,MYO1B
GO:CC	cell projection membrane	GO:0031253	2.91E-06	5.536706923	346	720	20	60605	KCNH1,ARL13A,PACSIN2,LRP2,ABCC2,UTRN,LCP1,TRPM6,GABRG3,CLCN3,SYNE2,SPTBN1,MACF1,TXNDC15,NF2,CORO1C,VEZT,CASK,GABRA2,ATP7A
GO:CC	cell cortex	GO:0005938	2.99E-06	5.525007803	326	766	20	60605	EXOC6B,ITPR2,MELK,DST,PSEN1,ANXA2,MYH9,UTRN,PARD3,MYH10,CAPZA1,SPTBN1,COBL,NF2,FER,CORO1C,PRKCB,LANCL2,EXOC6,UNC13B
GO:CC	cell surface	GO:0009986	3.37E-06	5.472348284	896	531	28	60605	KCNH1,DCBLD2,LEPR,ABCA1,CLIC4,LRFN5,IL1RAPL1,HLA-DRB1,STAB2,ITGAX,LRP4,CD38,LRP2,ABCC2,CRLF2,PSEN1,ANXA2,BMPR2,RC3H2,MPZL1,NRXN1,PKHD1,JAM2,CASR,NRCAM,AIMP1,CLCN3,IQGAP2
GO:CC	neuron to neuron synapse	GO:0098984	4.98E-06	5.302653232	371	764	21	60605	KCNH1,LRFN5,DTNB,ADCY8,AKAP7,KCND3,PLEKHA5,LRP4,ARFGEF2,BMPR2,ZDHHC15,VAMP7,MAPK1,PLCB4,PAK2,SPTBN1,SYNDIG1,PARK2,ATP7A,AKAP9,GPHN
GO:CC	ubiquitin ligase complex	GO:0000151	5.02E-06	5.299173643	299	695	18	60605	BTRC,FBXO10,FBXW11,FBXL13,ZYG11B,KLHL41,ATG3,ZSWIM5,FBXL20,UBR3,WWP1,ANAPC16,ZYG11A,UBR1,WDTC1,MED27,UBE2E1,PARK2
GO:CC	chromosomal region	GO:0098687	5.14E-06	5.288964412	348	741	20	60605	OIP5,PARP1,FBXW11,PPP2R5A,ITGB3BP,TNKS,CENPA,MSH2,SEH1L,NSL1,PSEN1,NUP37,PKHD1,MAD1L1,ATRX,ANAPC16,XRCC6,CLIP1,STAG1,UVRAG
GO:CC	intrinsic component of organelle membrane	GO:0031300	6.02E-06	5.220710973	419	748	22	60605	SLC37A3,RNF180,FAR2,SV2C,SLC38A9,HLA-DRB1,B4GALNT2,ATP2C1,SLC17A6,CHCHD3,ZDHHC15,SGMS1,VAMP7,ACER3,MFN2,PCSK5,CLCN3,ACER2,ELOVL5,ZDHHC20,GABRA2,PIGU
GO:CC	distal axon	GO:0150034	6.05E-06	5.218039269	307	766	19	60605	TENM2,COPG2,MYO9A,USP9X,PSEN1,NRXN1,UTRN,PARD3,CASR,MYO5A,CLCN3,LRRK2,COBL,PRKCB,PTBP2,OPHN1,NGEF,EXOC6,UNC13B
GO:CC	plasma membrane bounded cell projection cytoplasm	GO:0032838	6.38E-06	5.195452845	225	542	14	60605	BLOC1S2,FBXW11,MAP4,DNAH8,DST,ARFGEF2,ABHD12,AGTPBP1,MAPK1,KIF4A,ATG7,DNAH17,CCDC65,LRRK2
GO:CC	membrane raft	GO:0045121	1.11E-05	4.955686061	339	720	19	60605	ORAI1,PACSIN2,RRAGB,ABCA1,ADCY8,SLC38A9,CASP8,PTPN11,LRP4,PSEN1,ANXA2,BMPR2,CTNNA1,MAPK1,LRRK2,ANK2,CORO1C,CLN6,ATP7A
GO:CC	membrane microdomain	GO:0098857	1.11E-05	4.955686061	339	720	19	60605	ORAI1,PACSIN2,RRAGB,ABCA1,ADCY8,SLC38A9,CASP8,PTPN11,LRP4,PSEN1,ANXA2,BMPR2,CTNNA1,MAPK1,LRRK2,ANK2,CORO1C,CLN6,ATP7A
GO:CC	mitochondrial envelope	GO:0005740	1.12E-05	4.951157917	800	709	30	60605	AQP8,DAP3,ACSL3,HIGD1A,LETM1,MRS2,CASP8,MRPS36,MRPS23,ABHD6,CHCHD3,PSEN1,STARD13,MTG1,NNT,MFN2,NDUFAB1,ARMC1,ACSL4,LPIN1,SLC25A24,LRRK2,RNF185,PNPT1,ATF2,SLC25A12,PARK2,MRPS25,GOLPH3,GPD2
GO:CC	lamellipodium	GO:0030027	1.47E-05	4.832385947	203	644	14	60605	SNX2,PTPN13,VAMP7,ENAH,CTNNA1,MYH10,RAB3IP,ABI2,IQGAP2,SYNE2,FGD4,NF2,FER,CORO1C
GO:CC	late endosome	GO:0005770	1.85E-05	4.733784518	285	542	15	60605	RRAGB,LAPTM4B,SLC38A9,HLA-DRB1,ABHD6,ANXA2,SQSTM1,VAMP7,OSBPL9,RAB7A,MAPK1,DYSF,MYO5A,CLCN3,LRRK2
GO:CC	perinuclear region of cytoplasm	GO:0048471	2.81E-05	4.551470562	745	750	29	60605	KCNH1,GAK,ACSL3,ABCA1,CLIC4,CDK5RAP2,RANBP2,EHD4,ARFGEF2,PSEN1,ANXA2,OSBP,SYNRG,VAMP7,LCP1,PKHD1,PAK2,NELL1,STK33,PDE4D,COBL,ALOX5,NF2,CD2AP,PARK2,ZDHHC20,ATP7A,MYO1B,EXOC6
GO:CC	transport vesicle membrane	GO:0030658	2.93E-05	4.533227023	210	766	15	60605	SV2C,SLC17A5,HLA-DRB1,SLC17A6,SYNRG,VAMP7,SEC24D,SPRED2,SCAMP1,CLCN3,LRRK2,SYTL4,SYNDIG1,GABRA2,UNC13B
GO:CC	growth cone	GO:0030426	2.97E-05	4.527377449	185	750	14	60605	TENM2,COPG2,MYO9A,USP9X,PSEN1,NRXN1,UTRN,PARD3,MYO5A,LRRK2,COBL,PTBP2,NGEF,EXOC6
GO:CC	mitochondrial membrane	GO:0031966	3.48E-05	4.458042539	750	709	28	60605	AQP8,DAP3,ACSL3,HIGD1A,LETM1,MRS2,CASP8,MRPS36,MRPS23,ABHD6,CHCHD3,PSEN1,STARD13,MTG1,NNT,MFN2,NDUFAB1,ARMC1,ACSL4,LPIN1,SLC25A24,LRRK2,RNF185,ATF2,SLC25A12,PARK2,MRPS25,GPD2
GO:CC	asymmetric synapse	GO:0032279	3.65E-05	4.438041319	345	764	19	60605	KCNH1,LRFN5,DTNB,ADCY8,KCND3,PLEKHA5,LRP4,ARFGEF2,BMPR2,ZDHHC15,MAPK1,PLCB4,PAK2,SPTBN1,SYNDIG1,PARK2,ATP7A,AKAP9,GPHN
GO:CC	integral component of organelle membrane	GO:0031301	3.69E-05	4.432439882	389	748	20	60605	SLC37A3,FAR2,SV2C,SLC38A9,HLA-DRB1,B4GALNT2,ATP2C1,SLC17A6,CHCHD3,ZDHHC15,SGMS1,VAMP7,ACER3,PCSK5,CLCN3,ACER2,ELOVL5,ZDHHC20,GABRA2,PIGU
GO:CC	trans-Golgi network	GO:0005802	4.35E-05	4.361432212	255	743	16	60605	HLA-DRB1,ATP2C1,ARFGEF2,OSBP,VAMP7,SCAMP1,PI4K2B,PCSK5,LRRK2,ARFIP1,CCDC91,COG3,GOLPH3,ATP7A,BIRC6,MYO1B
GO:CC	site of polarized growth	GO:0030427	4.41E-05	4.355756078	191	750	14	60605	TENM2,COPG2,MYO9A,USP9X,PSEN1,NRXN1,UTRN,PARD3,MYO5A,LRRK2,COBL,PTBP2,NGEF,EXOC6
GO:CC	centriole	GO:0005814	4.66E-05	4.331436099	143	578	11	60605	AHI1,SFI1,MKS1,CEP170P1,CEP44,STARD9,SPICE1,POC1B,C2CD3,CEP192,IFT52
GO:CC	early endosome membrane	GO:0031901	5.67E-05	4.24644083	167	745	13	60605	KCNH1,SNX2,EHD4,SNX8,PSEN1,CLCN3,SNX27,ZFYVE9,SYNDIG1,STAM2,ATP7A,HSD17B6,INPP5F
GO:CC	cytoplasmic region	GO:0099568	6.09E-05	4.215160872	270	542	14	60605	BLOC1S2,FBXW11,MAP4,DNAH8,DST,ARFGEF2,ABHD12,AGTPBP1,MAPK1,KIF4A,ATG7,DNAH17,CCDC65,LRRK2
GO:CC	glutamatergic synapse	GO:0098978	7.24E-05	4.140300409	354	554	16	60605	PACSIN2,ARHGAP39,NRG3,LRFN5,ADCY8,IL1RAPL1,PLEKHA5,ABHD6,NRXN1,FBXL20,PLCB4,PAK2,CLCN3,LRRK2,PLCB1,SPTBN1
GO:CC	condensed chromosome	GO:0000793	7.65E-05	4.116590107	239	724	15	60605	FBXW11,ITGB3BP,TEX11,CENPA,SEH1L,NSL1,PSEN1,NUP37,MAD1L1,ATRX,ANAPC16,AKAP8,FANCD2,CLIP1,STAG1
GO:CC	endocytic vesicle	GO:0030139	7.78E-05	4.109283893	335	745	18	60605	GOLIM4,RAB11FIP3,ABCA1,EHD4,HLA-DRB1,STAB2,LRP2,NRXN1,VAMP7,RAB7A,DYSF,CLCN3,CD2AP,STAM2,ATP7A,OCLN,UVRAG,INPP5F
GO:CC	nuclear pore	GO:0005643	7.94E-05	4.100204227	85	625	9	60605	RANBP2,TNKS,XPO7,RANBP17,SEH1L,NUP37,MAD1L1,NUP155,KPNA3
GO:CC	postsynaptic specialization	GO:0099572	7.97E-05	4.098546625	363	764	19	60605	KCNH1,LRFN5,DTNB,ADCY8,KCND3,PLEKHA5,LRP4,BMPR2,ZDHHC15,MAPK1,PLCB4,PAK2,SPTBN1,SYNDIG1,PARK2,GABRA2,ATP7A,AKAP9,GPHN
GO:CC	exocytic vesicle	GO:0070382	8.51E-05	4.070223469	228	766	15	60605	SV2C,SLC17A5,STON1,SLC17A6,PSEN1,VAMP7,SCAMP1,RAB3IP,CLCN3,LRRK2,SYTL4,SYNDIG1,GABRA2,DDC,UNC13B
GO:CC	postsynaptic density	GO:0014069	0.000133002	3.876142166	339	764	18	60605	KCNH1,LRFN5,DTNB,ADCY8,KCND3,PLEKHA5,LRP4,BMPR2,ZDHHC15,MAPK1,PLCB4,PAK2,SPTBN1,SYNDIG1,PARK2,ATP7A,AKAP9,GPHN
GO:CC	plasma membrane raft	GO:0044853	0.000145843	3.836114535	115	644	10	60605	ORAI1,PACSIN2,ADCY8,PTPN11,LRP4,BMPR2,CTNNA1,MAPK1,LRRK2,CORO1C
GO:CC	sarcomere	GO:0030017	0.000161393	3.79211504	211	644	13	60605	PPP2R5A,KLHL41,DST,PSEN1,SQSTM1,MYOT,TMOD3,SCN8A,SYNE2,SPTBN1,SIMC1,ANK2,CORO1C
GO:CC	Golgi stack	GO:0005795	0.000184282	3.734516493	151	768	12	60605	GOLIM4,TMBIM4,ATP2C1,SGMS1,GOSR1,GOLGB1,A3GALT2,DNMBP,COG3,GOLPH3,AKAP9,GPR89B
GO:CC	apical part of cell	GO:0045177	0.000192397	3.715801149	433	746	20	60605	AQP8,CLIC4,ADCY8,AKAP7,LRP2,ABCC2,PSEN1,BMPR2,PARD3,TRPM6,PKHD1,CASR,CRB1,PDE4D,ANK2,NF2,ATP7A,OCLN,MYO1B,OSMR
GO:CC	late endosome membrane	GO:0031902	0.000201833	3.695007877	149	512	10	60605	RRAGB,LAPTM4B,SLC38A9,HLA-DRB1,ABHD6,ANXA2,VAMP7,OSBPL9,RAB7A,CLCN3
GO:CC	integral component of Golgi membrane	GO:0030173	0.000225433	3.646981881	63	707	8	60605	B4GALNT2,ATP2C1,ZDHHC15,SGMS1,ACER3,PCSK5,ACER2,ZDHHC20
GO:CC	postsynaptic membrane	GO:0045211	0.000242131	3.615950045	282	764	16	60605	KCNH1,TENM2,LRFN5,IL1RAPL1,KCND3,ABHD6,UTRN,GABRG3,GABBR2,KCTD8,GLRA3,ANK2,SYNDIG1,GABRA2,AKAP9,GPHN
GO:CC	nuclear matrix	GO:0016363	0.000277296	3.557055706	110	724	10	60605	SNW1,PSPC1,CLIC4,KIF4A,YEATS4,AKAP8,POLA1,ALOX5,CASK,STAG1
GO:CC	condensed chromosome, centromeric region	GO:0000779	0.000288687	3.539572195	144	691	11	60605	FBXW11,ITGB3BP,CENPA,SEH1L,NSL1,PSEN1,NUP37,MAD1L1,ATRX,ANAPC16,CLIP1
GO:CC	spindle pole	GO:0000922	0.000310884	3.507400943	168	724	12	60605	LATS1,CDK5RAP2,TNKS,CEP44,RMDN2,MAD1L1,POC1B,CSPP1,KATNAL1,NPM1,BIRC6,STAG1
GO:CC	intrinsic component of Golgi membrane	GO:0031228	0.000408809	3.388479907	68	707	8	60605	B4GALNT2,ATP2C1,ZDHHC15,SGMS1,ACER3,PCSK5,ACER2,ZDHHC20
GO:CC	myofibril	GO:0030016	0.000515472	3.287794836	234	644	13	60605	PPP2R5A,KLHL41,DST,PSEN1,SQSTM1,MYOT,TMOD3,SCN8A,SYNE2,SPTBN1,SIMC1,ANK2,CORO1C
GO:CC	leading edge membrane	GO:0031256	0.000533009	3.273265123	179	715	12	60605	KCNH1,PACSIN2,LCP1,GABRG3,CLCN3,SYNE2,SPTBN1,MACF1,NF2,CORO1C,VEZT,GABRA2
GO:CC	exocytic vesicle membrane	GO:0099501	0.00054166	3.266273051	112	766	10	60605	SV2C,SLC17A5,SLC17A6,VAMP7,SCAMP1,CLCN3,LRRK2,SYNDIG1,GABRA2,UNC13B
GO:CC	synaptic vesicle membrane	GO:0030672	0.00054166	3.266273051	112	766	10	60605	SV2C,SLC17A5,SLC17A6,VAMP7,SCAMP1,CLCN3,LRRK2,SYNDIG1,GABRA2,UNC13B
GO:CC	neuron projection cytoplasm	GO:0120111	0.000631579	3.199572118	93	542	8	60605	BLOC1S2,FBXW11,DST,ABHD12,AGTPBP1,MAPK1,KIF4A,LRRK2
GO:CC	nuclear speck	GO:0016607	0.000641405	3.192867561	413	371	13	60605	OIP5,SNW1,PACSIN2,RBM19,PATL1,STK19,PSPC1,NCAPG2,PIAS1,THRAP3,NSL1,POLDIP3,PARN
GO:CC	focal adhesion	GO:0005925	0.000673965	3.171362772	420	762	19	60605	GAK,PACSIN2,PTPN12,PTPRA,DST,UBOX5,TSPAN9,MPZL1,TLN2,MYH9,ENAH,LCP1,CTNNA1,MAPK1,SYNE2,CORO1C,NPM1,CASK,CAPN5
GO:CC	contractile fiber	GO:0043292	0.000747343	3.126480185	242	644	13	60605	PPP2R5A,KLHL41,DST,PSEN1,SQSTM1,MYOT,TMOD3,SCN8A,SYNE2,SPTBN1,SIMC1,ANK2,CORO1C
GO:CC	GABA-ergic synapse	GO:0098982	0.000767331	3.115017116	73	715	8	60605	LRFN5,KCND3,ABHD6,NRXN1,GABRG3,CLCN3,PLCB1,GABRA2
GO:CC	integral component of synaptic membrane	GO:0099699	0.000805323	3.094029942	152	456	9	60605	KCNH1,LRFN5,ADCY8,KCND3,PTPRA,ABHD6,PSEN1,NRXN1,GABRG3
GO:CC	cell-substrate junction	GO:0030055	0.000856458	3.067293805	427	762	19	60605	GAK,PACSIN2,PTPN12,PTPRA,DST,UBOX5,TSPAN9,MPZL1,TLN2,MYH9,ENAH,LCP1,CTNNA1,MAPK1,SYNE2,CORO1C,NPM1,CASK,CAPN5
GO:CC	ciliary basal body	GO:0036064	0.000867709	3.061625816	162	687	11	60605	AHI1,MKS1,FANK1,PKHD1,RAB3IP,POC1B,CCDC65,C2CD3,IFT52,IFT81,CCDC66
GO:CC	transmembrane transporter complex	GO:1902495	0.000882399	3.054334935	325	732	16	60605	CNGB3,ORAI1,KCNH1,CACNA2D4,CLIC4,KCNJ6,KCND3,ABHD6,CACNB4,ABHD12,GABRG3,SCN8A,PDE4D,GLRA3,GABRA2,AKAP9
GO:CC	synaptic vesicle	GO:0008021	0.000926423	3.033190761	208	766	13	60605	SV2C,SLC17A5,STON1,SLC17A6,PSEN1,VAMP7,SCAMP1,CLCN3,LRRK2,SYNDIG1,GABRA2,DDC,UNC13B
GO:CC	pericentriolar material	GO:0000242	0.00096082	3.017358033	22	647	5	60605	CDK5RAP2,TNKS,HOOK3,CEP192,NEK1
GO:CC	organelle outer membrane	GO:0031968	0.000976358	3.010390705	230	695	13	60605	ACSL3,CASP8,CHCHD3,PSEN1,MFN2,ARMC1,ACSL4,LPIN1,SYNE2,LRRK2,RNF185,ATF2,PARK2
GO:CC	non-motile cilium	GO:0097730	0.000977307	3.009968781	164	687	11	60605	AHI1,CNGB3,ARL13A,PDC,GNAQ,DYX1C1,PKHD1,CRB1,IFT52,ATP8A2,CCDC66
GO:CC	kinetochore	GO:0000776	0.001037359	2.984071111	133	691	10	60605	FBXW11,ITGB3BP,CENPA,SEH1L,NSL1,PSEN1,NUP37,MAD1L1,ANAPC16,CLIP1
GO:CC	outer membrane	GO:0019867	0.001073438	2.969222842	232	695	13	60605	ACSL3,CASP8,CHCHD3,PSEN1,MFN2,ARMC1,ACSL4,LPIN1,SYNE2,LRRK2,RNF185,ATF2,PARK2
GO:CC	apical junction complex	GO:0043296	0.001105111	2.956594155	146	494	9	60605	F11R,CLDN20,TBCD,CYTH3,WNK3,PARD3,CTNNA1,JAM2,PLEKHA7
GO:CC	centriolar satellite	GO:0034451	0.001217098	2.914674495	107	687	9	60605	PLA2G6,RAB11FIP3,DYSF,HOOK3,C2CD3,FNIP2,NEK1,CD2AP,CCDC66
GO:CC	neuromuscular junction	GO:0031594	0.001271584	2.895654954	73	766	8	60605	LRP4,STXBP5L,PSEN1,LAMA2,MYH9,UTRN,FCHSD2,UNC13B
GO:CC	nuclear periphery	GO:0034399	0.001459099	2.835915199	132	724	10	60605	SNW1,PSPC1,CLIC4,KIF4A,YEATS4,AKAP8,POLA1,ALOX5,CASK,STAG1
GO:CC	transporter complex	GO:1990351	0.001564514	2.805620566	340	732	16	60605	CNGB3,ORAI1,KCNH1,CACNA2D4,CLIC4,KCNJ6,KCND3,ABHD6,CACNB4,ABHD12,GABRG3,SCN8A,PDE4D,GLRA3,GABRA2,AKAP9
GO:CC	ion channel complex	GO:0034702	0.001609528	2.793301342	302	732	15	60605	ORAI1,KCNH1,CACNA2D4,CLIC4,KCNJ6,KCND3,ABHD6,CACNB4,ABHD12,GABRG3,SCN8A,PDE4D,GLRA3,GABRA2,AKAP9
GO:CC	intrinsic component of synaptic membrane	GO:0099240	0.001656536	2.780799141	166	456	9	60605	KCNH1,LRFN5,ADCY8,KCND3,PTPRA,ABHD6,PSEN1,NRXN1,GABRG3
GO:CC	cluster of actin-based cell projections	GO:0098862	0.002045518	2.689196737	164	743	11	60605	SOAT2,DOCK4,LRP2,ABCC2,MYH9,TRPM6,TMC1,VEZT,FCHSD2,ATP7A,MYO1B
GO:CC	midbody	GO:0030496	0.002323944	2.633774419	197	750	12	60605	LATS1,RAB11FIP3,CLIC4,CEP44,ANXA2,MYH10,KIF4A,CCDC66,KATNAL1,BIRC6,UVRAG,EXOC6
GO:CC	pseudopodium	GO:0031143	0.002511871	2.600002709	18	445	4	60605	PLA2G6,KLHL41,VAMP7,MAPK1
GO:CC	PML body	GO:0016605	0.002850689	2.545050217	102	606	8	60605	TENM2,TRIM16,PATL1,NR2C1,PIAS1,SQSTM1,ATRX,TOP3A
GO:CC	transcription regulator complex	GO:0005667	0.003288734	2.48297129	431	683	17	60605	MTA3,PARP1,TAF1,RBL1,PBX3,RCOR1,LEF1,TAF13,JAZF1,BDP1,ARNT,STON1-GTF2A1L,XRCC6,MED27,NCOR1,SSBP3,SNAPC3
GO:CC	cullin-RING ubiquitin ligase complex	GO:0031461	0.003935277	2.405024638	169	631	10	60605	BTRC,FBXW11,FBXL13,ZYG11B,KLHL41,ZSWIM5,FBXL20,ANAPC16,ZYG11A,WDTC1
GO:CC	plasma membrane protein complex	GO:0098797	0.004052523	2.392274466	696	569	20	60605	KCNH1,CACNA2D4,GNAQ,DNAJC25-GNG10,KCNJ6,KCND3,CASP8,HLA-DRB1,ITGAX,ABHD6,PSEN1,CACNB4,UTRN,C9,CTNNA1,ABHD12,SCN8A,GABBR2,PDE4D,GLRA3
GO:CC	cortical actin cytoskeleton	GO:0030864	0.004544552	2.342508958	92	719	8	60605	MYH9,UTRN,CAPZA1,SPTBN1,COBL,NF2,PRKCB,LANCL2
GO:CC	apical plasma membrane	GO:0016324	0.004610033	2.336295968	364	746	16	60605	ADCY8,AKAP7,LRP2,ABCC2,PSEN1,BMPR2,PARD3,TRPM6,PKHD1,CASR,CRB1,PDE4D,ANK2,ATP7A,OCLN,OSMR
GO:CC	side of membrane	GO:0098552	0.005244523	2.280294036	622	542	18	60605	LEPR,ABCA1,GNAQ,DNAJC25-GNG10,HLA-DRB1,STAB2,PTPN4,THADA,CYTH3,ITGAX,LRP2,CRLF2,CACNB4,MYH9,PKHD1,NRCAM,CLCN3,LRRK2
GO:CC	secretory granule membrane	GO:0030667	0.005267911	2.278361546	308	435	11	60605	ATP6V1D,ITPR2,PCDH7,ITGAX,HGSNAT,CD38,PSEN1,APLP2,VAMP7,RAB7A,SCAMP1
GO:CC	MutSbeta complex	GO:0032302	0.006605362	2.180103382	2	280	2	60605	MSH3,MSH2
GO:CC	extracellular matrix	GO:0031012	0.006651102	2.177106423	562	443	15	60605	OTOGL,NAV2,ZAN,COL19A1,MEGF9,SERAC1,DST,COL23A1,ADAMTS14,THSD4,ANXA2,LAMA2,SMOC1,CRELD1,EMILIN2
GO:CC	external encapsulating structure	GO:0030312	0.006788331	2.168237018	563	443	15	60605	OTOGL,NAV2,ZAN,COL19A1,MEGF9,SERAC1,DST,COL23A1,ADAMTS14,THSD4,ANXA2,LAMA2,SMOC1,CRELD1,EMILIN2
GO:CC	sarcolemma	GO:0042383	0.006844547	2.164655313	141	644	9	60605	KCND3,PSEN1,ANXA2,LAMA2,MYOT,UTRN,DYSF,ANK2,CORO1C
GO:CC	recycling endosome	GO:0055037	0.007197724	2.142804821	187	745	11	60605	PACSIN2,RAB11FIP3,SLC30A10,EHD4,ARFGEF2,SCAMP1,MYO5A,CLCN3,ANK2,FCHSD2,INPP5F
GO:CC	cytoplasmic cyclin-dependent protein kinase holoenzyme complex	GO:0000308	0.007234106	2.140615145	2	293	2	60605	CCNY,CDK14
GO:CC	DNA repair complex	GO:1990391	0.007260637	2.139025303	36	280	4	60605	ZSWIM7,RCOR1,MSH3,MSH2
GO:CC	cis-Golgi network	GO:0005801	0.007702089	2.113391443	71	732	7	60605	GOLIM4,ATP2C1,GOSR1,GOLGB1,HOOK3,COG3,AKAP9
GO:CC	mitochondrial matrix	GO:0005759	0.007715398	2.11264165	482	653	17	60605	DAP3,ALDH7A1,BCO2,ACOT11,SUCLG2,ACAD10,MRPS36,MTG1,GLDC,NDUFAB1,LRRK2,ABAT,ACADS,DLAT,TOP3A,PNPT1,LONP1
GO:CC	mitotic spindle	GO:0072686	0.008326167	2.079554863	161	724	10	60605	MAP4,CDK5RAP2,TNKS,CEP170P1,RMDN2,MAPK1,PKHD1,MAD1L1,NCOR1,STAG1
GO:CC	mitochondrial outer membrane	GO:0005741	0.008933035	2.049000985	205	695	11	60605	ACSL3,CASP8,CHCHD3,MFN2,ARMC1,ACSL4,LPIN1,LRRK2,RNF185,ATF2,PARK2
GO:CC	inclusion body	GO:0016234	0.00943232	2.025381468	77	695	7	60605	AGL,RANBP2,PSEN1,CABIN1,SQSTM1,LRRK2,PARK2
GO:CC	caveola	GO:0005901	0.009496809	2.022422313	83	644	7	60605	PACSIN2,ADCY8,BMPR2,CTNNA1,MAPK1,LRRK2,CORO1C
GO:CC	cyclin-dependent protein kinase holoenzyme complex	GO:0000307	0.011852012	1.926207923	43	13	2	60605	CCNY,SNW1
GO:CC	retromer complex	GO:0030904	0.012247322	1.911958861	21	565	4	60605	SNX2,SNX8,RAB7A,SNX27
GO:CC	histone methyltransferase complex	GO:0035097	0.014307626	1.84443241	72	164	4	60605	MGA,TAF1,KDM6A,ASH2L
GO:CC	A band	GO:0031672	0.01446852	1.839575894	40	601	5	60605	PPP2R5A,KLHL41,DST,SPTBN1,ANK2
GO:CC	Dsl1/NZR complex	GO:0070939	0.01537294	1.813243073	3	1	1	60605	NBAS
GO:CC	ficolin-1-rich granule lumen	GO:1904813	0.015851634	1.799925966	124	632	8	60605	AGL,DERA,APAF1,MAPK1,ATG7,ACLY,ALOX5,XRCC6
GO:CC	bicellular tight junction	GO:0005923	0.015948818	1.797271496	124	464	7	60605	F11R,CLDN20,TBCD,CYTH3,WNK3,PARD3,JAM2
GO:CC	basal plasma membrane	GO:0009925	0.016435123	1.784227038	250	720	12	60605	ORAI1,LEPR,ABCA1,ADCY8,CD38,DST,ANXA2,BMPR2,CASR,ANK2,CASK,ATP7A
GO:CC	cation channel complex	GO:0034703	0.016821096	1.774145708	227	556	10	60605	ORAI1,KCNH1,CACNA2D4,KCNJ6,KCND3,ABHD6,CACNB4,ABHD12,SCN8A,PDE4D
GO:CC	integral component of synaptic vesicle membrane	GO:0030285	0.016950596	1.770815033	35	715	5	60605	SV2C,SLC17A6,VAMP7,CLCN3,GABRA2
GO:CC	fibrillar center	GO:0001650	0.017029417	1.768800221	140	730	9	60605	CCDC137,PSPC1,PTPN13,ORC6,TXNRD1,WDR33,JAZF1,CD2AP,SESN1
GO:CC	coated vesicle	GO:0030135	0.020131624	1.696121189	296	435	10	60605	COPG2,ADCY8,STON1,HLA-DRB1,LRP2,SCYL2,SYNRG,VAMP7,SEC24D,SCAMP1
GO:CC	mitotic spindle pole	GO:0097431	0.020676184	1.684529617	36	724	5	60605	CDK5RAP2,TNKS,RMDN2,MAD1L1,STAG1
GO:CC	tight junction	GO:0070160	0.023696326	1.625318981	132	464	7	60605	F11R,CLDN20,TBCD,CYTH3,WNK3,PARD3,JAM2
GO:CC	amphisome	GO:0044753	0.024793106	1.605669065	2	542	2	60605	SQSTM1,LRRK2
GO:CC	myosin complex	GO:0016459	0.025130127	1.599805314	57	761	6	60605	MYO9A,MYH9,MYH10,MYO5A,MYO1B,LIMCH1
GO:CC	clathrin-coated vesicle	GO:0030136	0.027616956	1.558824186	194	435	8	60605	ADCY8,STON1,HLA-DRB1,LRP2,SCYL2,SYNRG,VAMP7,SCAMP1
GO:CC	basal part of cell	GO:0045178	0.031811877	1.497410709	268	720	12	60605	ORAI1,LEPR,ABCA1,ADCY8,CD38,DST,ANXA2,BMPR2,CASR,ANK2,CASK,ATP7A
GO:CC	cortical cytoskeleton	GO:0030863	0.032537476	1.487616136	121	719	8	60605	MYH9,UTRN,CAPZA1,SPTBN1,COBL,NF2,PRKCB,LANCL2
GO:CC	chromatin	GO:0000785	0.034526903	1.46184237	1235	724	31	60605	OIP5,SNW1,MGA,MTA3,TAF1,STAT5B,NR2C1,RBL1,PBX3,PPARD,ESR1,ZEB1,BCAS3,CENPA,RFX7,FANK1,CHAF1B,KDM4C,CREBL2,DMRT1,PLCB1,ATRX,ARNT,ATF2,POLA1,FER,NFE2L3,NCOR1,DDX23,ESCO1,STAG1
GO:CC	axon cytoplasm	GO:1904115	0.0347001	1.459669276	62	460	5	60605	BLOC1S2,FBXW11,DST,AGTPBP1,KIF4A
GO:CC	isoamylase complex	GO:0043033	0.035870193	1.445266287	1	7	1	60605	AGL
GO:CC	M band	GO:0031430	0.037377176	1.427393512	26	601	4	60605	PPP2R5A,KLHL41,SPTBN1,ANK2
GO:CC	9+0 non-motile cilium	GO:0097731	0.039290699	1.405710248	130	687	8	60605	CNGB3,PDC,GNAQ,PKHD1,CRB1,IFT52,ATP8A2,CCDC66
GO:CC	Golgi cisterna	GO:0031985	0.040386362	1.39376527	117	768	8	60605	GOLIM4,ATP2C1,SGMS1,GOSR1,A3GALT2,COG3,GOLPH3,GPR89B
GO:CC	Shu complex	GO:0097196	0.040993492	1.38728509	2	4	1	60605	ZSWIM7
GO:CC	microtubule plus-end	GO:0035371	0.046111152	1.33619403	24	691	4	60605	CDK5RAP2,DST,SLAIN2,CLIP1
GO:CC	ficolin-1-rich granule	GO:0101002	0.046518131	1.332377746	184	632	9	60605	AGL,DERA,APAF1,ITGAX,MAPK1,ATG7,ACLY,ALOX5,XRCC6
GO:CC	basement membrane	GO:0005604	0.047963805	1.319086372	97	712	7	60605	MEGF9,DST,ANXA2,LAMA2,SMOC1,LAMA1,CASK
GO:CC	serine/threonine protein kinase complex	GO:1902554	0.049970268	1.301288326	88	13	2	60605	CCNY,SNW1
